# Supplementary material for: Chronic circadian disruption modulates breast cancer stemness and immune microenvironment to drive metastasis in mice
Source: Nat Commun. 2020 Jun 24;11:3193. doi: 10.1038/s41467-020-16890-6 (PMC7314789; doi:10.1038/s41467-020-16890-6)
Supplement: Supplementary file 4 — Supplementary Data 1 [file 41467_2020_16890_MOESM4_ESM.xlsx]

## Sheet: Supp_Data1_RNAseq_DEGs_BM
GeneID	Length	LD_Bone_Marrow-Expression	JL_Bone_Marrow-Expression	log2FoldChange(JL_Bone_Marrow/LD_Bone_Marrow)	Padj	Pvalue	Symbol	Cellular Component	Molecular Function	Biological Process	Kegg Orthology	Nr Description
668039	4538	73.60285126	2.311067529	-4.993130334	1.21E-27	2.14E-31	Gm14434	GO:0005622//intracellular	GO:0046872//metal ion binding;GO:0000976//transcription regulatory region sequence-specific DNA binding;GO:0003700//DNA binding transcription factor activity;GO:0003676//nucleic acid binding	GO:0006355//regulation of transcription, DNA-templated	K09228//KRAB domain-containing zinc finger protein	NP_001177231.1//novel KRAB box and zinc finger, C2H2 type domain containing protein isoform 1 [Mus musculus]
100043915	4538	73.60285126	2.311067529	-4.993130334	1.21E-27	2.14E-31	Gm4724	GO:0005622//intracellular	GO:0046872//metal ion binding;GO:0000976//transcription regulatory region sequence-specific DNA binding;GO:0003700//DNA binding transcription factor activity;GO:0003676//nucleic acid binding	GO:0006355//regulation of transcription, DNA-templated	K09228//KRAB domain-containing zinc finger protein	NP_001177231.1//novel KRAB box and zinc finger, C2H2 type domain containing protein isoform 1 [Mus musculus]
100043381	4538	73.60285126	2.311067529	-4.993130334	1.21E-27	2.14E-31	Gm14308	GO:0005622//intracellular	GO:0046872//metal ion binding;GO:0000976//transcription regulatory region sequence-specific DNA binding;GO:0003700//DNA binding transcription factor activity;GO:0003676//nucleic acid binding	GO:0006355//regulation of transcription, DNA-templated	K09228//KRAB domain-containing zinc finger protein	NP_001177231.1//novel KRAB box and zinc finger, C2H2 type domain containing protein isoform 1 [Mus musculus]
212541	3249	43.58455037	1.862333526	-4.548633452	4.05E-22	9.55E-26	Rho	GO:0001917//photoreceptor inner segment;GO:0001750//photoreceptor outer segment;GO:0060342//photoreceptor inner segment membrane;GO:0005911//cell-cell junction;GO:0005794//Golgi apparatus;GO:0016021//integral component of membrane;GO:0042622//photoreceptor outer segment membrane;GO:0005886//plasma membrane	GO:0046872//metal ion binding;GO:0008020//G-protein coupled photoreceptor activity;GO:0030507//spectrin binding	GO:0060041//retina development in camera-type eye;GO:0007186//G-protein coupled receptor signaling pathway;GO:0071482//cellular response to light stimulus;GO:0009583//detection of light stimulus;GO:0009416//response to light stimulus;GO:0006468//protein phosphorylation;GO:0007601//visual perception;GO:0018298//protein-chromophore linkage;GO:0045494//photoreceptor cell maintenance;GO:0016038//abso…	K04250//rhodopsin	NP_663358.1//rhodopsin [Mus musculus]
14685	2222	18.90211144	1.673406232	-3.49768778	1.63E-10	4.81E-14	Gnat1	GO:0016020//membrane	GO:0031683//G-protein beta/gamma-subunit complex binding;GO:0004871//signal transducer activity;GO:0005525//GTP binding;GO:0003924//GTPase activity	GO:0009416//response to light stimulus;GO:0007188//adenylate cyclase-modulating G-protein coupled receptor signaling pathway	K04631//guanine nucleotide-binding protein G(t) subunit alpha 1/2	XP_010571201.1//PREDICTED: guanine nucleotide-binding protein G(t) subunit alpha-1 [Haliaeetus leucocephalus]
19661	5276	10.73070377	1.511204778	-2.827973625	1.08E-05	3.82E-09	Rbp3	GO:0033165//interphotoreceptor matrix;GO:0005615//extracellular space;GO:0090658//cone matrix sheath;GO:1903561//extracellular vesicle	GO:0016918//retinal binding;GO:0008236//serine-type peptidase activity;GO:0019841//retinol binding	GO:0006810//transport;GO:0007601//visual perception	K06237//collagen, type IV, alpha;K10841//DNA excision repair protein ERCC-6	NP_056560.1//retinol-binding protein 3 precursor [Mus musculus]
19133	2632	8.032194193	1.375901722	-2.545416725	0.000357523	1.48E-07	Prph2	GO:0005887//integral component of plasma membrane;GO:0016021//integral component of membrane;GO:0001750//photoreceptor outer segment	NA	GO:0060041//retina development in camera-type eye;GO:0007155//cell adhesion;GO:0007601//visual perception;GO:0007166//cell surface receptor signaling pathway	K17343//peripherin-2	NP_032964.1//peripherin-2 [Mus musculus]
16011	5854	158.9038771	40.36016398	-1.977150384	0.002573004	1.21E-06	Igfbp5	GO:0005615//extracellular space;GO:0042567//insulin-like growth factor ternary complex;GO:0005622//intracellular;GO:0016942//insulin-like growth factor binding protein complex	GO:0005520//insulin-like growth factor binding;GO:0031994//insulin-like growth factor I binding;GO:0001968//fibronectin binding;GO:0031995//insulin-like growth factor II binding	GO:0051146//striated muscle cell differentiation;GO:0051897//positive regulation of protein kinase B signaling;GO:0001649//osteoblast differentiation;GO:0045926//negative regulation of growth;GO:0040008//regulation of growth;GO:0043567//regulation of insulin-like growth factor receptor signaling pathway;GO:0035556//intracellular signal transduction;GO:1904205//negative regulation of skeletal musc…	K10138//insulin-like growth factor-binding protein 3	EDL00295.1//insulin-like growth factor binding protein 5, isoform CRA_b, partial [Mus musculus]
260409	1967	1531.212197	1842.93547	0.26733133	0.060490254	3.21E-05	Cdc42ep3	GO:0012505//endomembrane system;GO:0015629//actin cytoskeleton;GO:0005886//plasma membrane;GO:0005737//cytoplasm	GO:0017049//GTP-Rho binding;GO:0005096//GTPase activator activity	GO:0007266//Rho protein signal transduction;GO:0031274//positive regulation of pseudopodium assembly;GO:0030838//positive regulation of actin filament polymerization;GO:0008360//regulation of cell shape	NA	NP_080790.1//cdc42 effector protein 3 [Mus musculus]
23971	2622	541.7191741	771.0952026	0.509363836	0.238146217	0.000140383	Papss1	NA	GO:0005524//ATP binding;GO:0004020//adenylylsulfate kinase activity;GO:0004781//sulfate adenylyltransferase (ATP) activity;GO:0042803//protein homodimerization activity	GO:0000103//sulfate assimilation;GO:0050428//3'-phosphoadenosine 5'-phosphosulfate biosynthetic process	K13811//3'-phosphoadenosine 5'-phosphosulfate synthase [EC:2.7.7.4 2.7.1.25]	XP_021519567.1//bifunctional 3'-phosphoadenosine 5'-phosphosulfate synthase 1 [Meriones unguiculatus];XP_008844756.1//PREDICTED: bifunctional 3'-phosphoadenosine 5'-phosphosulfate synthase 1 isoform X1 [Nannospalax galili]
110257	587	2522.882663	757.2356122	-1.736258943	0.515504687	0.000361656	Hba-a2	GO:0016020//membrane;GO:0070062//extracellular exosome;GO:0005615//extracellular space;GO:0072562//blood microparticle;GO:0031838//haptoglobin-hemoglobin complex;GO:0022627//cytosolic small ribosomal subunit;GO:0005833//hemoglobin complex	GO:0020037//heme binding;GO:0005506//iron ion binding;GO:0005344//oxygen carrier activity;GO:0019825//oxygen binding	GO:0048821//erythrocyte development;GO:0098869//cellular oxidant detoxification;GO:0001701//in utero embryonic development	K13822//hemoglobin subunit alpha	NP_001077424.1//hemoglobin alpha, adult chain 2 [Mus musculus]
171531	4484	106.9087924	67.08977451	-0.672215708	0.515504687	0.000384277	Mlph	NA	NA	NA	K02184//formin 2;K05748//WAS protein family, member 2	XP_020310926.1//basic proline-rich protein-like, partial [Oncorhynchus kisutch]
15481	2104	30684.49808	52651.24594	0.778957687	0.515504687	0.000417154	Hspa8	NA	NA	NA	K03283//heat shock 70kDa protein 1/8	KFO35963.1//Heat shock cognate 71 kDa protein [Fukomys damarensis]
94275	2752	146.4420363	94.4129186	-0.633273556	0.515504687	0.000455763	Maged1	GO:0005634//nucleus;GO:0043234//protein complex;GO:0005829//cytosol;GO:0000785//chromatin;GO:0005886//plasma membrane	GO:0003713//transcription coactivator activity;GO:0042802//identical protein binding	GO:0045892//negative regulation of transcription, DNA-templated;GO:0097192//extrinsic apoptotic signaling pathway in absence of ligand;GO:0043406//positive regulation of MAP kinase activity;GO:0045893//positive regulation of transcription, DNA-templated;GO:2001235//positive regulation of apoptotic signaling pathway;GO:0042752//regulation of circadian rhythm;GO:0006357//regulation of transcription…	K12464//melanoma-associated antigen D1	BAD90336.1//mFLJ00163 protein, partial [Mus musculus]
13924	6080	219.8059078	441.1669244	1.005094469	0.515504687	0.000455822	Ptprv	GO:0016021//integral component of membrane	GO:0004725//protein tyrosine phosphatase activity	GO:0046849//bone remodeling	K18036//receptor-type tyrosine-protein phosphatase V [EC:3.1.3.48]	NP_031981.3//receptor-type tyrosine-protein phosphatase V precursor [Mus musculus]
20715	1895	331.9266511	192.5714882	-0.785470356	0.609903888	0.000587609	Serpina3g	GO:0005615//extracellular space	GO:0004867//serine-type endopeptidase inhibitor activity	GO:0043434//response to peptide hormone;GO:0034097//response to cytokine	K04525//serpin peptidase inhibitor, clade A	NP_001340541.1//serine protease inhibitor A3G isoform 2 [Mus musculus];EDL18797.1//mCG117402 [Mus musculus]
14456	2594	19.98820174	6.741900595	-1.567921423	0.609903888	0.000611198	Gas6	GO:0070062//extracellular exosome;GO:0005615//extracellular space;GO:0005737//cytoplasm	GO:0060090//molecular adaptor activity;GO:0043027//cysteine-type endopeptidase inhibitor activity involved in apoptotic process;GO:0005509//calcium ion binding;GO:0001786//phosphatidylserine binding	GO:0031100//animal organ regeneration;GO:0032148//activation of protein kinase B activity;GO:0035754//B cell chemotaxis;GO:0043277//apoptotic cell clearance	K05464//growth arrest-specific 6	NP_062394.2//growth arrest-specific protein 6 precursor [Mus musculus]
279028	3447	25.12781959	10.39106506	-1.273941955	0.649518237	0.000689185	Adamts13	GO:0005615//extracellular space	GO:0004175//endopeptidase activity;GO:0004222//metalloendopeptidase activity;GO:0008270//zinc ion binding	GO:0014075//response to amine;GO:0007596//blood coagulation;GO:0071222//cellular response to lipopolysaccharide;GO:0071356//cellular response to tumor necrosis factor;GO:0043171//peptide catabolic process;GO:0009636//response to toxic substance;GO:0035864//response to potassium ion;GO:0071346//cellular response to interferon-gamma;GO:0006508//proteolysis;GO:0071353//cellular response to interleuk…	K08627//a disintegrin and metalloproteinase with thrombospondin motifs 13 [EC:3.4.24.87]	NP_001277393.1//A disintegrin and metalloproteinase with thrombospondin motifs 13 isoform IAP-a precursor [Mus musculus];NP_001001322.1//A disintegrin and metalloproteinase with thrombospondin motifs 13 isoform 1 preproprotein [Mus musculus];NP_001277394.1//A disintegrin and metalloproteinase with thrombospondin motifs 13 isoform IAP-b precursor [Mus musculus];NP_001277392.1//A disintegrin and me…
100041574	2120	315.4450302	190.3535461	-0.728707175	0.693068676	0.000785521	9030025P20Rik	GO:0016021//integral component of membrane;GO:0005789//endoplasmic reticulum membrane	NA	GO:0007275//multicellular organism development	NA	NP_001116844.1//uncharacterized protein LOC100041621 [Mus musculus]
244954	2525	98.05285634	53.81961534	-0.865427578	0.693068676	0.000817105	Prss35	GO:0005576//extracellular region;GO:0005739//mitochondrion	NA	NA	K09627//serine protease 23 [EC:3.4.21.-]	EDL26507.1//protease, serine, 35, isoform CRA_b, partial [Mus musculus]
18587	2831	2.638572931	0.898665169	-1.553902268	0.902928292	0.00116855	Pde6b	NA	NA	NA	K13756//rod cGMP-specific 3',5'-cyclic phosphodiesterase subunit beta [EC:3.1.4.35]	XP_019292428.1//PREDICTED: rod cGMP-specific 3',5'-cyclic phosphodiesterase subunit beta isoform X1 [Panthera pardus]
19242	2021	6.476864885	2.172150535	-1.576171559	0.902928292	0.00117997	Ptn	GO:0005615//extracellular space;GO:0005783//endoplasmic reticulum;GO:0043234//protein complex	GO:0008083//growth factor activity;GO:0035374//chondroitin sulfate binding;GO:0008201//heparin binding;GO:0019901//protein kinase binding	GO:0030282//bone mineralization;GO:0007612//learning;GO:0008284//positive regulation of cell proliferation	K16642//pleiotrophin	XP_008695600.1//PREDICTED: pleiotrophin [Ursus maritimus]
238393	2133	54.81294025	27.85046529	-0.976815095	0.902928292	0.001248612	Serpina3f	NA	NA	NA	K04525//serpin peptidase inhibitor, clade A	XP_021011015.1//serine protease inhibitor A3F-like [Mus caroli]
20315	2749	85.93591601	29.77667794	-1.529078409	0.902928292	0.00132832	Cxcl12	GO:0070062//extracellular exosome;GO:0005615//extracellular space;GO:0009897//external side of plasma membrane;GO:0005886//plasma membrane;GO:0005737//cytoplasm	GO:0008083//growth factor activity;GO:0045236//CXCR chemokine receptor binding;GO:0008009//chemokine activity;GO:0042056//chemoattractant activity;GO:0042379//chemokine receptor binding	GO:0031100//animal organ regeneration;GO:0030335//positive regulation of cell migration;GO:0050930//induction of positive chemotaxis;GO:0008344//adult locomotory behavior;GO:0008354//germ cell migration;GO:0007420//brain development;GO:0060326//cell chemotaxis;GO:0048842//positive regulation of axon extension involved in axon guidance;GO:2000406//positive regulation of T cell migration;GO:1901741…	K10031//C-X-C motif chemokine 12	EDK99573.1//chemokine (C-X-C motif) ligand 12, isoform CRA_c, partial [Mus musculus]
20668	3547	204.0569425	453.1407846	1.15098755	0.902928292	0.001398693	Sox13	GO:0005634//nucleus	GO:0000977//RNA polymerase II regulatory region sequence-specific DNA binding;GO:0043565//sequence-specific DNA binding	GO:0006355//regulation of transcription, DNA-templated;GO:0006351//transcription, DNA-templated;GO:0045586//regulation of gamma-delta T cell differentiation	K09269//transcription factor SOX5/6/13 (SOX group D)	XP_006529339.1//PREDICTED: transcription factor SOX-13 isoform X2 [Mus musculus]
68549	4764	935.1355793	1169.455802	0.322589886	0.902928292	0.00141633	Sgo2a	GO:0005654//nucleoplasm;GO:0016604//nuclear body;GO:0000780//condensed nuclear chromosome, centromeric region;GO:0000779//condensed chromosome, centromeric region;GO:0030892//mitotic cohesin complex;GO:0000776//kinetochore;GO:0000777//condensed chromosome kinetochore;GO:0000775//chromosome, centromeric region	NA	GO:0010789//meiotic sister chromatid cohesion involved in meiosis I;GO:0007140//male meiotic nuclear division;GO:0007143//female meiotic nuclear division;GO:0051301//cell division;GO:0008104//protein localization;GO:2000711//positive regulation of maintenance of meiotic sister chromatid cohesion, centromeric;GO:0051754//meiotic sister chromatid cohesion, centromeric	K11581//shugoshin-like 2	NP_001171338.1//shugoshin 2 isoform 2 [Mus musculus];NP_950172.1//shugoshin 2 isoform 1 [Mus musculus]
83558	3250	8.253018462	2.860040948	-1.528886065	0.902928292	0.001437106	Tex11	GO:0000801//central element;GO:0000794//condensed nuclear chromosome	NA	GO:0006311//meiotic gene conversion;GO:0000712//resolution of meiotic recombination intermediates;GO:0009566//fertilization;GO:0043066//negative regulation of apoptotic process;GO:0008584//male gonad development;GO:0007130//synaptonemal complex assembly;GO:0007140//male meiotic nuclear division;GO:0007131//reciprocal meiotic recombination;GO:0051026//chiasma assembly;GO:0007060//male meiosis chro…	NA	NP_113561.2//testis-expressed protein 11 isoform 1 [Mus musculus];NP_001161469.1//testis-expressed protein 11 isoform 2 [Mus musculus]
12816	11719	2.476185028	0.874693816	-1.501269122	0.970888133	0.001636727	Col12a1	GO:0031012//extracellular matrix;GO:0070062//extracellular exosome;GO:0005615//extracellular space;GO:0005581//collagen trimer;GO:1903561//extracellular vesicle;GO:0005578//proteinaceous extracellular matrix	NA	GO:0007155//cell adhesion;GO:0035987//endodermal cell differentiation	K08132//collagen, type XII, alpha	NP_001277237.1//collagen alpha-1(XII) chain precursor [Mus musculus]
170677	4364	5.274441776	1.823507803	-1.53230204	0.970888133	0.001659736	Cdhr1	GO:0005887//integral component of plasma membrane;GO:0042622//photoreceptor outer segment membrane	GO:0005509//calcium ion binding	GO:0007156//homophilic cell adhesion via plasma membrane adhesion molecules;GO:0009987//cellular process;GO:0045494//photoreceptor cell maintenance	K16501//cadherin-related family member 1	EDL24897.1//protocadherin 21, partial [Mus musculus]
14828	2545	13649.94874	26295.98421	0.945946962	0.993130341	0.001801431	Hspa5	GO:0005790//smooth endoplasmic reticulum;GO:0016020//membrane;GO:0005788//endoplasmic reticulum lumen;GO:0005783//endoplasmic reticulum;GO:0042470//melanosome;GO:0030496//midbody;GO:0034663//endoplasmic reticulum chaperone complex;GO:0008180//COP9 signalosome;GO:0005576//extracellular region;GO:0005739//mitochondrion;GO:0005886//plasma membrane;GO:0070062//extracellular exosome;GO:0031012//extrac…	GO:0043022//ribosome binding;GO:0051787//misfolded protein binding;GO:0019904//protein domain specific binding;GO:0005524//ATP binding;GO:0051082//unfolded protein binding;GO:0031625//ubiquitin protein ligase binding;GO:0019899//enzyme binding;GO:0045296//cadherin binding;GO:0016887//ATPase activity	GO:0040019//positive regulation of embryonic development;GO:0051603//proteolysis involved in cellular protein catabolic process;GO:0030335//positive regulation of cell migration;GO:0051402//neuron apoptotic process;GO:0035690//cellular response to drug;GO:0034976//response to endoplasmic reticulum stress;GO:1990090//cellular response to nerve growth factor stimulus;GO:0042149//cellular response t…	K09490//heat shock 70kDa protein 5	NP_071705.3//78 kDa glucose-regulated protein precursor [Mus musculus]
100041874	2075	1.331867894	3.677876617	1.465422091	0.993130341	0.001814846	Gm3558	NA	NA	NA	NA	NP_001257771.1//alpha19-takusan [Mus musculus]
227695	1838	350.0090626	432.0772134	0.303896872	0.999918579	0.002026076	Spout1	GO:0072686//mitotic spindle;GO:0000776//kinetochore;GO:0000777//condensed chromosome kinetochore;GO:0031616//spindle pole centrosome;GO:0005737//cytoplasm	GO:0003723//RNA binding;GO:0035198//miRNA binding;GO:0008168//methyltransferase activity	GO:0051661//maintenance of centrosome location;GO:0035196//production of miRNAs involved in gene silencing by miRNA;GO:0051301//cell division;GO:0010608//posttranscriptional regulation of gene expression;GO:0007049//cell cycle	K09142//uncharacterized protein	NP_766248.3//putative methyltransferase C9orf114 homolog [Mus musculus]
100043387	1621	11.3430279	4.156079323	-1.448510708	0.999918579	0.002182577	Gm14305	NA	NA	NA	K09228//KRAB domain-containing zinc finger protein	CAM27169.1//novel KRAB box and zinc finger, C2H2 type domain containing protein [Mus musculus]
320802	1226	130.5379024	92.79060946	-0.492418047	0.999918579	0.002264569	Ifitm10	GO:0016021//integral component of membrane;GO:0005886//plasma membrane	NA	GO:0009607//response to biotic stimulus	K06566//interferon induced transmembrane protein	NP_001334470.1//interferon-induced transmembrane protein 10 isoform 1 [Mus musculus];EDL18141.1//RIKEN cDNA 6330512M04, partial [Mus musculus];XP_014651223.1//PREDICTED: interferon-induced transmembrane protein 10 [Ceratotherium simum simum]
217779	2401	246.122646	177.137872	-0.474504715	0.999918579	0.002284143	Lysmd1	NA	NA	NA	NA	NP_694761.1//lysM and putative peptidoglycan-binding domain-containing protein 1 [Mus musculus]
195531	1256	31.81571937	60.20714057	0.920194859	0.999918579	0.002438435	Zfp982	GO:0005622//intracellular	GO:0046872//metal ion binding;GO:0003676//nucleic acid binding	GO:0006355//regulation of transcription, DNA-templated	K09228//KRAB domain-containing zinc finger protein	XP_017174467.1//PREDICTED: gastrula zinc finger protein XlCGF26.1-like [Mus musculus]
11539	4588	4.6012578	12.1530536	1.401218658	0.999918579	0.002671876	Adora1	GO:0016323//basolateral plasma membrane;GO:0048786//presynaptic active zone;GO:0005783//endoplasmic reticulum;GO:0030673//axolemma;GO:0043195//terminal bouton;GO:0014069//postsynaptic density;GO:0043025//neuronal cell body;GO:0016021//integral component of membrane;GO:0099056//integral component of presynaptic membrane;GO:0043197//dendritic spine;GO:0045202//synapse;GO:0099055//integral component…	GO:0001609//G-protein coupled adenosine receptor activity;GO:0031072//heat shock protein binding;GO:0046982//protein heterodimerization activity;GO:0004629//phospholipase C activity;GO:0032795//heterotrimeric G-protein binding;GO:0031683//G-protein beta/gamma-subunit complex binding;GO:0001664//G-protein coupled receptor binding;GO:0001883//purine nucleoside binding	GO:0002686//negative regulation of leukocyte migration;GO:0045777//positive regulation of blood pressure;GO:0060087//relaxation of vascular smooth muscle;GO:0050728//negative regulation of inflammatory response;GO:0055118//negative regulation of cardiac muscle contraction;GO:0045776//negative regulation of blood pressure;GO:0002793//positive regulation of peptide secretion;GO:0002674//negative re…	K04265//adenosine A1 receptor	EDL39621.1//mCG50903, isoform CRA_a, partial [Mus musculus];NP_001278857.1//adenosine receptor A1 isoform b [Mus musculus]
12696	1275	640.6254372	426.1160258	-0.588234773	0.999918579	0.003026215	Cirbp	GO:0010494//cytoplasmic stress granule;GO:0005634//nucleus;GO:0005654//nucleoplasm;GO:0005730//nucleolus;GO:0005737//cytoplasm	GO:0003723//RNA binding;GO:0070181//small ribosomal subunit rRNA binding;GO:0008266//poly(U) RNA binding;GO:0030371//translation repressor activity;GO:0003730//mRNA 3'-UTR binding	GO:0030308//negative regulation of cell growth;GO:0034063//stress granule assembly;GO:0009409//response to cold;GO:0009411//response to UV;GO:0045727//positive regulation of translation;GO:0070417//cellular response to cold;GO:1902806//regulation of cell cycle G1/S phase transition;GO:0048255//mRNA stabilization	K13195//cold-inducible RNA-binding protein	NP_031731.1//cold-inducible RNA-binding protein [Mus musculus]
20028	1251	2.078361727	0.790126298	-1.395291583	0.999918579	0.003135527	Pdc	GO:0005634//nucleus;GO:0001917//photoreceptor inner segment;GO:0005829//cytosol;GO:0001750//photoreceptor outer segment	NA	GO:0008616//queuosine biosynthetic process;GO:0050896//response to stimulus;GO:0007601//visual perception	K08327//phosducin	NP_077778.1//phosducin [Mus musculus]
240327	2648	5.899693363	2.217807647	-1.411505728	0.999918579	0.003206604	Gm4951	GO:0016020//membrane;GO:0031965//nuclear membrane;GO:0032580//Golgi cisterna membrane;GO:0020005//symbiont-containing vacuole membrane;GO:0005789//endoplasmic reticulum membrane	GO:0042802//identical protein binding;GO:0019003//GDP binding;GO:0005525//GTP binding;GO:0003924//GTPase activity	GO:0042832//defense response to protozoan;GO:0050829//defense response to Gram-negative bacterium;GO:0035458//cellular response to interferon-beta;GO:0006952//defense response;GO:0010506//regulation of autophagy;GO:0019221//cytokine-mediated signaling pathway;GO:0045087//innate immune response	K17072//interferon gamma inducible protein 47	NP_001028939.1//uncharacterized protein LOC240327 [Mus musculus]
13653	3072	19684.35878	39873.37922	1.01837616	0.999918579	0.003325343	Egr1	GO:0005634//nucleus;GO:0005654//nucleoplasm;GO:0005737//cytoplasm	GO:0003677//DNA binding;GO:0010385//double-stranded methylated DNA binding;GO:0001077//transcriptional activator activity, RNA polymerase II proximal promoter sequence-specific DNA binding;GO:0000976//transcription regulatory region sequence-specific DNA binding;GO:0044212//transcription regulatory region DNA binding;GO:0044729//hemi-methylated DNA-binding;GO:0000982//transcription factor activit…	GO:0070498//interleukin-1-mediated signaling pathway;GO:0044849//estrous cycle;GO:0098759//cellular response to interleukin-8;GO:0071310//cellular response to organic substance;GO:0090090//negative regulation of canonical Wnt signaling pathway;GO:0050725//positive regulation of interleukin-1 beta biosynthetic process;GO:0009749//response to glucose;GO:0002931//response to ischemia;GO:0030509//BMP…	K09203//early growth response protein 1	NP_031939.1//early growth response protein 1 [Mus musculus]
14038	567	43.85710184	16.372329	-1.421550917	0.999918579	0.003399024	Wfdc18	GO:0005576//extracellular region	GO:0030414//peptidase inhibitor activity	NA	K03910//alpha-2-macroglobulin	NP_031995.3//WAP four-disulfide core domain protein 18 precursor [Mus musculus]
11722	1688	16.32389827	6.108182111	-1.418170644	0.999918579	0.00344918	Amy1	NA	NA	NA	K01176//alpha-amylase [EC:3.2.1.1]	CAA24097.1//alpha-amylase [Mus musculus]
330173	945	428.7486733	288.123275	-0.573445999	0.999918579	0.003459968	2610524H06Rik	GO:0016021//integral component of membrane	NA	NA	NA	NP_851420.1//uncharacterized protein C12orf76 homolog precursor [Mus musculus]
11555	2269	2136.63784	3477.801676	0.702833272	0.999918579	0.003634264	Adrb2	GO:0016020//membrane;GO:0005634//nucleus;GO:0005887//integral component of plasma membrane;GO:0016324//apical plasma membrane;GO:0005886//plasma membrane;GO:0005769//early endosome;GO:0043235//receptor complex	GO:0001540//amyloid-beta binding;GO:0015459//potassium channel regulator activity;GO:0051379//epinephrine binding;GO:0042803//protein homodimerization activity;GO:0008179//adenylate cyclase binding;GO:0051380//norepinephrine binding;GO:0004941//beta2-adrenergic receptor activity;GO:0019899//enzyme binding;GO:0032403//protein complex binding	GO:0031649//heat generation;GO:0002028//regulation of sodium ion transport;GO:0045986//negative regulation of smooth muscle contraction;GO:0001993//regulation of systemic arterial blood pressure by norepinephrine-epinephrine;GO:0061885//positive regulation of mini excitatory postsynaptic potential;GO:0002032//desensitization of G-protein coupled receptor protein signaling pathway by arrestin;GO:0…	K04142//adrenergic receptor beta-2	NP_031446.2//beta-2 adrenergic receptor [Mus musculus]
223650	21627	3.774415932	1.484638005	-1.346142208	0.999918579	0.003656036	Eppk1	GO:0005856//cytoskeleton;GO:0016323//basolateral plasma membrane;GO:0042995//cell projection;GO:0016327//apicolateral plasma membrane;GO:0045111//intermediate filament cytoskeleton;GO:0071944//cell periphery;GO:0097356//perinucleolar compartment;GO:0005737//cytoplasm;GO:0005911//cell-cell junction;GO:0030056//hemidesmosome;GO:0005923//bicellular tight junction;GO:0045095//keratin filament;GO:0045…	GO:0003723//RNA binding;GO:1990254//keratin filament binding;GO:0008092//cytoskeletal protein binding;GO:0019215//intermediate filament binding	GO:0045110//intermediate filament bundle assembly;GO:0010839//negative regulation of keratinocyte proliferation;GO:0030856//regulation of epithelial cell differentiation;GO:0045109//intermediate filament organization;GO:1905041//regulation of epithelium regeneration;GO:0042060//wound healing;GO:0030336//negative regulation of cell migration;GO:0051548//negative regulation of keratinocyte migratio…	K10388//plectin	NP_659097.2//epiplakin [Mus musculus]
59056	4317	10.41770004	4.470538323	-1.220516333	0.999918579	0.003678221	Evc	NA	NA	NA	K19605//ellis van creveld syndrome protein 1	XP_021486387.1//ellis-van Creveld syndrome protein isoform X4 [Meriones unguiculatus]
269328	3222	5.73523596	2.185096748	-1.392155685	0.999918579	0.00367948	Muc15	GO:0016021//integral component of membrane	NA	NA	K22019//null	NP_001277715.1//mucin-15 isoform b precursor [Mus musculus];NP_766567.1//mucin-15 isoform a precursor [Mus musculus]
18208	5757	7.660468517	2.958479237	-1.372576861	0.999918579	0.00372218	Ntn1	GO:0005576//extracellular region;GO:0071944//cell periphery;GO:0005737//cytoplasm;GO:0005604//basement membrane	NA	GO:0033564//anterior/posterior axon guidance;GO:0045773//positive regulation of axon extension;GO:0098609//cell-cell adhesion;GO:0030334//regulation of cell migration;GO:0042472//inner ear morphogenesis;GO:2000147//positive regulation of cell motility;GO:0030517//negative regulation of axon extension;GO:0007411//axon guidance;GO:0007097//nuclear migration;GO:0030879//mammary gland development;GO:…	K06843//netrin 1	NP_032770.2//netrin-1 precursor [Mus musculus]
66815	1332	150.601348	86.88861667	-0.793495597	0.999918579	0.003769054	Mcub	GO:0031224//intrinsic component of membrane;GO:1990246//uniplex complex;GO:0005739//mitochondrion;GO:0034704//calcium channel complex;GO:0031305//integral component of mitochondrial inner membrane	GO:0019855//calcium channel inhibitor activity	GO:0006851//mitochondrial calcium ion transmembrane transport;GO:0051560//mitochondrial calcium ion homeostasis;GO:0036444//mitochondrial calcium uptake	K20858//calcium uniporter protein, mitochondrial	NP_080055.2//calcium uniporter regulatory subunit MCUb, mitochondrial isoform1 [Mus musculus];NP_001280573.1//calcium uniporter regulatory subunit MCUb, mitochondrial isoform 2 [Mus musculus]
81489	2985	2262.160808	4123.794345	0.866270899	0.999918579	0.003783737	Dnajb1	GO:0070062//extracellular exosome;GO:0005634//nucleus;GO:0005730//nucleolus;GO:0005829//cytosol;GO:0005737//cytoplasm	GO:0001106//RNA polymerase II transcription corepressor activity;GO:0001671//ATPase activator activity;GO:0051082//unfolded protein binding;GO:0030544//Hsp70 protein binding;GO:0051087//chaperone binding;GO:0051117//ATPase binding;GO:0045296//cadherin binding	GO:0097201//negative regulation of transcription from RNA polymerase II promoter in response to stress;GO:0032781//positive regulation of ATPase activity;GO:0051085//chaperone cofactor-dependent protein refolding;GO:0090084//negative regulation of inclusion body assembly	K09507//DnaJ homolog subfamily B member 1	NP_061278.1//dnaJ homolog subfamily B member 1 isoform 1 [Mus musculus]
12258	1837	16.60492713	6.285535489	-1.401503828	0.999918579	0.003846082	Serping1	GO:0070062//extracellular exosome;GO:0005615//extracellular space;GO:0072562//blood microparticle	GO:0004867//serine-type endopeptidase inhibitor activity	GO:0001869//negative regulation of complement activation, lectin pathway;GO:0042730//fibrinolysis;GO:0006958//complement activation, classical pathway;GO:0007596//blood coagulation;GO:0045087//innate immune response;GO:0007568//aging	K04001//C1 inhibitor	NP_033906.2//plasma protease C1 inhibitor precursor [Mus musculus]
23886	1381	27.74555824	13.8181443	-1.005692947	0.999918579	0.00393308	Gdf15	GO:0070062//extracellular exosome;GO:0005634//nucleus;GO:0005615//extracellular space;GO:0005737//cytoplasm	GO:0008083//growth factor activity;GO:0005125//cytokine activity;GO:0005160//transforming growth factor beta receptor binding	GO:0060395//SMAD protein signal transduction;GO:0010862//positive regulation of pathway-restricted SMAD protein phosphorylation;GO:0043408//regulation of MAPK cascade;GO:0030509//BMP signaling pathway;GO:0042981//regulation of apoptotic process;GO:1901741//positive regulation of myoblast fusion;GO:0048468//cell development	K05504//growth differentiation factor 15	NP_035949.2//growth/differentiation factor 15 preproprotein [Mus musculus]
320116	2263	147.0964588	240.3729175	0.708511843	0.999918579	0.004215085	Fndc9	NA	NA	NA	NA	EDL33825.1//mCG51652, partial [Mus musculus]
68977	1314	220.571847	162.5668936	-0.440215177	0.999918579	0.004457864	Haghl	NA	GO:0046872//metal ion binding;GO:0016787//hydrolase activity;GO:0004416//hydroxyacylglutathione hydrolase activity	GO:0019243//methylglyoxal catabolic process to D-lactate via S-lactoyl-glutathione	K01069//hydroxyacylglutathione hydrolase [EC:3.1.2.6]	NP_081173.1//hydroxyacylglutathione hydrolase-like protein isoform a [Mus musculus];NP_001258364.1//hydroxyacylglutathione hydrolase-like protein isoform c [Mus musculus];NP_001258363.1//hydroxyacylglutathione hydrolase-like protein isoform b [Mus musculus]
60440	3068	26.38230561	10.6821709	-1.30436578	0.999918579	0.004575836	Iigp1	GO:0016020//membrane	GO:0005525//GTP binding	NA	K17072//interferon gamma inducible protein 47	XP_021006322.1//interferon-inducible GTPase 1 [Mus caroli]
57138	5959	94.45468503	162.6156098	0.783771489	0.999918579	0.005045812	Slc12a5	GO:0043198//dendritic shaft;GO:0005887//integral component of plasma membrane;GO:0005886//plasma membrane;GO:0043025//neuronal cell body	GO:0015108//chloride transmembrane transporter activity;GO:0022820//potassium ion symporter activity;GO:0015379//potassium:chloride symporter activity;GO:0019901//protein kinase binding	GO:0040040//thermosensory behavior;GO:0042493//response to drug;GO:0030644//cellular chloride ion homeostasis;GO:0006821//chloride transport;GO:0060996//dendritic spine development;GO:0007268//chemical synaptic transmission;GO:0007612//learning;GO:0035264//multicellular organism growth	K14427//solute carrier family 12 (potassium/chloride transporter), member 4/5/6	BAC65742.1//mKIAA1176 protein, partial [Mus musculus];NP_001342410.1//solute carrier family 12 member 5 isoform 2 [Mus musculus];NP_001342409.1//solute carrier family 12 member 5 isoform 1 [Mus musculus]
22339	3419	1067.717102	1475.579972	0.466752666	0.999918579	0.005294684	Vegfa	GO:0016020//membrane;GO:0005615//extracellular space;GO:0009986//cell surface;GO:0005576//extracellular region;GO:0005737//cytoplasm;GO:0005604//basement membrane	GO:0008083//growth factor activity;GO:0005125//cytokine activity;GO:0001968//fibronectin binding;GO:0008201//heparin binding;GO:0050840//extracellular matrix binding;GO:0042056//chemoattractant activity	GO:0060978//angiogenesis involved in coronary vascular morphogenesis;GO:0048844//artery morphogenesis;GO:0001525//angiogenesis;GO:0032147//activation of protein kinase activity;GO:0002575//basophil chemotaxis;GO:0007568//aging	K05448//vascular endothelial growth factor A	ERE90094.1//placenta growth factor-like protein [Cricetulus griseus];NP_001103804.1//vascular endothelial growth factor A isoform 3 [Rattus norvegicus];NP_033531.3//vascular endothelial growth factor A isoform 2 [Mus musculus];XP_008690190.1//PREDICTED: vascular endothelial growth factor A [Ursus maritimus];OBS58429.1//hypothetical protein A6R68_10465, partial [Neotoma lepida];SBO27043.1//SICAvar…
214987	2942	2209.094606	2537.105438	0.199728272	0.999918579	0.005405135	Chtf8	GO:0070062//extracellular exosome;GO:0005654//nucleoplasm;GO:0031390//Ctf18 RFC-like complex	GO:0003689//DNA clamp loader activity;GO:0043142//single-stranded DNA-dependent ATPase activity	GO:0006260//DNA replication;GO:1900264//positive regulation of DNA-directed DNA polymerase activity;GO:0007064//mitotic sister chromatid cohesion	K11270//chromosome transmission fidelity protein 8	XP_017168143.1//PREDICTED: chromosome transmission fidelity protein 8 homolog isoform X1 [Mus musculus]
76969	2615	62.09328361	32.39087483	-0.938849793	0.999918579	0.005546704	Chst1	GO:0016021//integral component of membrane;GO:0000139//Golgi membrane	GO:0008146//sulfotransferase activity;GO:0001517//N-acetylglucosamine 6-O-sulfotransferase activity;GO:0045130//keratan sulfotransferase activity	GO:0006790//sulfur compound metabolic process;GO:0042339//keratan sulfate metabolic process;GO:0005975//carbohydrate metabolic process;GO:0006012//galactose metabolic process;GO:0006954//inflammatory response	K01022//keratan sulfate 6-sulfotransferase 1 [EC:2.8.2.21]	NP_076339.1//carbohydrate sulfotransferase 1 precursor [Mus musculus]
230996	2510	448.9574897	582.9807988	0.37686952	0.999918579	0.005611403	9430015G10Rik	GO:0016021//integral component of membrane	NA	NA	NA	XP_006239641.1//PREDICTED: uncharacterized protein C1orf159 homolog isoform X3 [Rattus norvegicus]
100463512	334	1539.432285	2842.163846	0.884591317	0.999918579	0.005878745	Gm20594	NA	NA	NA	K22237//null	NA
16007	2028	71.67523539	28.75706582	-1.317558257	0.999918579	0.006147211	Cyr61	GO:0031012//extracellular matrix;GO:0005615//extracellular space;GO:0005578//proteinaceous extracellular matrix	GO:0005520//insulin-like growth factor binding;GO:0005178//integrin binding;GO:0008201//heparin binding;GO:0050840//extracellular matrix binding	GO:0001649//osteoblast differentiation;GO:0030335//positive regulation of cell migration;GO:0030513//positive regulation of BMP signaling pathway;GO:0043065//positive regulation of apoptotic process;GO:0045766//positive regulation of angiogenesis;GO:0045597//positive regulation of cell differentiation;GO:0003281//ventricular septum development;GO:0001558//regulation of cell growth;GO:0007165//sig…	K06829//cysteine rich protein 61	NP_034646.1//protein CYR61 precursor [Mus musculus]
13848	3756	44.74233573	20.29460506	-1.140544308	0.999918579	0.006661754	Ephb6	GO:0009986//cell surface;GO:0005887//integral component of plasma membrane;GO:0005576//extracellular region	GO:0005524//ATP binding;GO:0005003//ephrin receptor activity	GO:0001806//type IV hypersensitivity;GO:2000525//positive regulation of T cell costimulation;GO:0050663//cytokine secretion;GO:0050798//activated T cell proliferation;GO:0002456//T cell mediated immunity;GO:0032092//positive regulation of protein binding	K05114//Eph receptor B6 [EC:2.7.10.1]	EDL13506.1//Eph receptor B6, isoform CRA_a, partial [Mus musculus]
14417	5625	27.155698	16.27867058	-0.738272062	0.999918579	0.006672296	Gad2	GO:0030424//axon;GO:0045202//synapse;GO:0005737//cytoplasm	GO:0016831//carboxy-lyase activity;GO:0030170//pyridoxal phosphate binding	GO:0019752//carboxylic acid metabolic process	K01580//glutamate decarboxylase [EC:4.1.1.15]	XP_021006689.1//glutamate decarboxylase 2 [Mus caroli]
16790	3813	55.00870656	32.24605937	-0.770537114	0.999918579	0.006700038	Anpep	GO:0005765//lysosomal membrane;GO:0070062//extracellular exosome;GO:0005634//nucleus;GO:0005615//extracellular space;GO:0009897//external side of plasma membrane;GO:0005793//endoplasmic reticulum-Golgi intermediate compartment;GO:0005737//cytoplasm;GO:0016021//integral component of membrane;GO:0005886//plasma membrane	GO:0004177//aminopeptidase activity;GO:0008237//metallopeptidase activity;GO:0008270//zinc ion binding;GO:0042277//peptide binding;GO:0070006//metalloaminopeptidase activity	GO:0008217//regulation of blood pressure;GO:0007165//signal transduction;GO:0006508//proteolysis;GO:0030154//cell differentiation;GO:0001525//angiogenesis;GO:0007267//cell-cell signaling;GO:0043171//peptide catabolic process	K11140//aminopeptidase N [EC:3.4.11.2]	NP_032512.2//aminopeptidase N [Mus musculus]
58231	5189	6605.974636	5858.438747	-0.173255187	0.999918579	0.006706303	Stk4	GO:0005634//nucleus;GO:0005654//nucleoplasm;GO:0043234//protein complex;GO:0016604//nuclear body;GO:0005829//cytosol;GO:0005737//cytoplasm	GO:0000287//magnesium ion binding;GO:0005524//ATP binding;GO:0042802//identical protein binding;GO:0042803//protein homodimerization activity;GO:0046983//protein dimerization activity;GO:0004674//protein serine/threonine kinase activity;GO:0004672//protein kinase activity;GO:0008134//transcription factor binding	GO:0023014//signal transduction by protein phosphorylation;GO:0001841//neural tube formation;GO:0097284//hepatocyte apoptotic process;GO:0007346//regulation of mitotic cell cycle;GO:0060800//regulation of cell differentiation involved in embryonic placenta development;GO:0035329//hippo signaling;GO:0030216//keratinocyte differentiation;GO:0035556//intracellular signal transduction;GO:0032092//pos…	K04411//serine/threonine kinase 4	NP_067395.1//serine/threonine-protein kinase 4 [Mus musculus]
56808	5512	41.19517906	22.93443728	-0.844960003	0.999918579	0.007321671	Cacna2d2	GO:0005891//voltage-gated calcium channel complex	GO:0046872//metal ion binding;GO:0005245//voltage-gated calcium channel activity	GO:0007528//neuromuscular junction development;GO:0046622//positive regulation of organ growth;GO:0060024//rhythmic synaptic transmission;GO:0040014//regulation of multicellular organism growth;GO:0048747//muscle fiber development;GO:0006816//calcium ion transport	K04859//voltage-dependent calcium channel alpha-2/delta-2	NP_001167518.1//voltage-dependent calcium channel subunit alpha-2/delta-2 isoform 1 precursor [Mus musculus];NP_001167520.1//voltage-dependent calcium channel subunit alpha-2/delta-2 isoform 4 precursor [Mus musculus];NP_001167519.1//voltage-dependent calcium channel subunit alpha-2/delta-2 isoform 3 precursor [Mus musculus];NP_064659.2//voltage-dependent calcium channel subunit alpha-2/delta-2 i…
67973	2202	813.0836318	963.172025	0.244389738	0.999918579	0.007408998	Mphosph10	GO:0032040//small-subunit processome;GO:0005730//nucleolus;GO:0034457//Mpp10 complex;GO:0005732//small nucleolar ribonucleoprotein complex;GO:0005694//chromosome	GO:0003723//RNA binding	GO:0010923//negative regulation of phosphatase activity;GO:0006364//rRNA processing;GO:0030490//maturation of SSU-rRNA	K14559//U3 small nucleolar RNA-associated protein MPP10	NP_080759.2//U3 small nucleolar ribonucleoprotein protein MPP10 [Mus musculus]
18588	919	7.438604856	3.302743317	-1.171367212	0.999918579	0.007435072	Pde6g	NA	NA	NA	K13759//retinal rod rhodopsin-sensitive cGMP 3',5'-cyclic phosphodiesterase subunit gamma	EPY89650.1//hypothetical protein CB1_000088007 [Camelus ferus]
20312	3144	8.94994056	3.778818914	-1.243942717	0.999918579	0.007712249	Cx3cl1	GO:0005615//extracellular space;GO:0009986//cell surface;GO:0016021//integral component of membrane;GO:0005576//extracellular region;GO:0005886//plasma membrane	GO:0031737//CX3C chemokine receptor binding;GO:0005178//integrin binding;GO:0008009//chemokine activity;GO:0048020//CCR chemokine receptor binding	GO:2001240//negative regulation of extrinsic apoptotic signaling pathway in absence of ligand;GO:0051041//positive regulation of calcium-independent cell-cell adhesion;GO:0050902//leukocyte adhesive activation;GO:0060055//angiogenesis involved in wound healing;GO:0050729//positive regulation of inflammatory response;GO:0043547//positive regulation of GTPase activity;GO:0071356//cellular response …	K05508//C-X3-C motif chemokine 1	NP_033168.2//fractalkine precursor [Mus musculus]
74091	1403	119.5556823	238.8714365	0.998551651	0.999918579	0.007766341	Npl	GO:0005737//cytoplasm	GO:0008747//N-acetylneuraminate lyase activity;GO:0042802//identical protein binding	GO:0005975//carbohydrate metabolic process;GO:0019262//N-acetylneuraminate catabolic process	K01639//N-acetylneuraminate lyase [EC:4.1.3.3]	NP_083025.1//N-acetylneuraminate lyase [Mus musculus]
27214	2443	1330.877674	1536.911245	0.207655879	0.999918579	0.007796695	Dbf4	GO:0005634//nucleus	GO:0004674//protein serine/threonine kinase activity;GO:0008270//zinc ion binding;GO:0003676//nucleic acid binding	GO:0007089//traversing start control point of mitotic cell cycle;GO:0006260//DNA replication;GO:0007049//cell cycle	K06629//activator of S phase kinase	NP_038754.1//protein DBF4 homolog A isoform 1 [Mus musculus];NP_001177646.1//protein DBF4 homolog A isoform 2 [Mus musculus]
13640	5178	2.391723373	0.992242323	-1.269286136	0.999918579	0.007931514	Efna5	GO:0016020//membrane;GO:0005901//caveola;GO:0031362//anchored component of external side of plasma membrane;GO:0071944//cell periphery;GO:0046658//anchored component of plasma membrane;GO:0005886//plasma membrane;GO:0005912//adherens junction;GO:0005604//basement membrane	GO:0005169//neurotrophin TRKB receptor binding;GO:0046875//ephrin receptor binding;GO:0016301//kinase activity;GO:0045499//chemorepellent activity	GO:0031290//retinal ganglion cell axon guidance;GO:0050731//positive regulation of peptidyl-tyrosine phosphorylation;GO:0070507//regulation of microtubule cytoskeleton organization;GO:1904322//cellular response to forskolin;GO:0032956//regulation of actin cytoskeleton organization;GO:0051965//positive regulation of synapse assembly;GO:0051893//regulation of focal adhesion assembly;GO:0048668//col…	K05462//ephrin-A	XP_019508686.1//PREDICTED: ephrin-A5 isoform X3 [Hipposideros armiger];XP_019508688.1//PREDICTED: ephrin-A5 isoform X5 [Hipposideros armiger]
666532	2812	740.205221	944.3860194	0.351451372	0.999918579	0.008174388	Zfp991	GO:0005634//nucleus;GO:0005622//intracellular	GO:0046872//metal ion binding;GO:0003676//nucleic acid binding	GO:0006355//regulation of transcription, DNA-templated	K09228//KRAB domain-containing zinc finger protein	NP_001311345.1//uncharacterized protein LOC433801 [Mus musculus]
66917	2205	930.7856604	1141.955149	0.2949851	0.999918579	0.008268674	Chordc1	NA	GO:0043531//ADP binding;GO:0051879//Hsp90 protein binding;GO:0005524//ATP binding;GO:0008270//zinc ion binding	GO:1900034//regulation of cellular response to heat;GO:0010824//regulation of centrosome duplication;GO:2000299//negative regulation of Rho-dependent protein serine/threonine kinase activity;GO:0061077//chaperone-mediated protein folding	K16729//cysteine and histidine-rich domain-containing protein 1	NP_080120.1//cysteine and histidine-rich domain-containing protein 1 [Mus musculus]
227541	6843	954.5225379	701.427433	-0.444485407	0.999918579	0.008335681	Camk1d	GO:0005634//nucleus;GO:0005737//cytoplasm	GO:0004674//protein serine/threonine kinase activity;GO:0005524//ATP binding;GO:0004683//calmodulin-dependent protein kinase activity;GO:0005516//calmodulin binding	GO:0071622//regulation of granulocyte chemotaxis;GO:0060267//positive regulation of respiratory burst;GO:0090023//positive regulation of neutrophil chemotaxis;GO:0045664//regulation of neuron differentiation;GO:0010976//positive regulation of neuron projection development;GO:0043066//negative regulation of apoptotic process;GO:0035556//intracellular signal transduction;GO:0006954//inflammatory re…	K08794//calcium/calmodulin-dependent protein kinase I [EC:2.7.11.17]	XP_012785799.1//PREDICTED: calcium/calmodulin-dependent protein kinase type 1D isoform X4 [Ochotona princeps];EDL07965.1//calcium/calmodulin-dependent protein kinase ID, isoform CRA_a, partial [Mus musculus];NP_796317.2//calcium/calmodulin-dependent protein kinase type 1D isoform a [Mus musculus];XP_014954926.1//PREDICTED: calcium/calmodulin-dependent protein kinase type 1D isoform X1 [Ovis aries]
12833	3990	5.720209251	2.349740884	-1.28356625	0.999918579	0.008402947	Col6a1	NA	NA	NA	K19720//collagen, type III, alpha	ETE70123.1//Collagen alpha-2(VI) chain, partial [Ophiophagus hannah]
12039	1773	868.2298659	742.6600072	-0.22537516	0.999918579	0.008456252	Bckdha	NA	GO:0003863//3-methyl-2-oxobutanoate dehydrogenase (2-methylpropanoyl-transferring) activity;GO:0003826//alpha-ketoacid dehydrogenase activity	GO:0009083//branched-chain amino acid catabolic process	K00166//2-oxoisovalerate dehydrogenase E1 component alpha subunit [EC:1.2.4.4]	NP_031559.3//2-oxoisovalerate dehydrogenase subunit alpha, mitochondrial [Mus musculus]
13682	2998	5368.351057	6985.600292	0.379905078	0.999918579	0.008730223	Eif4a2	GO:0005730//nucleolus;GO:0005829//cytosol;GO:0005737//cytoplasm;GO:0016281//eukaryotic translation initiation factor 4F complex;GO:0048471//perinuclear region of cytoplasm	GO:0003723//RNA binding;GO:0003743//translation initiation factor activity;GO:0004004//ATP-dependent RNA helicase activity;GO:0005524//ATP binding;GO:0004386//helicase activity;GO:0003676//nucleic acid binding;GO:0016887//ATPase activity	GO:0010468//regulation of gene expression;GO:0016032//viral process;GO:1900260//negative regulation of RNA-directed 5'-3' RNA polymerase activity;GO:0006413//translational initiation;GO:1990830//cellular response to leukemia inhibitory factor;GO:0006446//regulation of translational initiation;GO:0000289//nuclear-transcribed mRNA poly(A) tail shortening;GO:0010501//RNA secondary structure unwinding	K03257//translation initiation factor 4A	EDK97657.1//eukaryotic translation initiation factor 4A2, isoform CRA_c, partial [Mus musculus];NP_001334108.1//eukaryotic initiation factor 4A-II isoform d [Mus musculus];NP_001116509.1//eukaryotic initiation factor 4A-II isoform b [Mus musculus];NP_001008336.1//eukaryotic initiation factor 4A-II [Rattus norvegicus]
100040671	1991	3.606250652	1.537156634	-1.230235494	0.999918579	0.008820791	Gm2897	NA	NA	NA	NA	XP_011243022.1//PREDICTED: alpha7-takusan isoform X1 [Mus musculus]
278180	1432	5.744575895	13.65964822	1.249648037	0.999918579	0.008825692	Vsig4	GO:0070062//extracellular exosome;GO:0016021//integral component of membrane	NA	GO:0042130//negative regulation of T cell proliferation;GO:0032703//negative regulation of interleukin-2 production	K19822//V-set and immunoglobulin domain-containing protein 4	NP_808457.1//V-set and immunoglobulin domain-containing protein 4 precursor [Mus musculus]
320162	2649	347.4383373	445.0578799	0.357236017	0.999918579	0.008992101	Cep95	GO:0000922//spindle pole;GO:0005813//centrosome;GO:0005737//cytoplasm	NA	NA	K16544//centrosomal protein CEP95	NP_796062.2//centrosomal protein of 95 kDa isoform 1 [Mus musculus];NP_001160157.1//centrosomal protein of 95 kDa isoform 2 [Mus musculus]
381280	8449	6699.817169	9179.85387	0.454349462	0.999918579	0.009186351	Hjurp	GO:0005730//nucleolus;GO:0005829//cytosol;GO:0005739//mitochondrion;GO:0000777//condensed chromosome kinetochore	GO:0042393//histone binding;GO:0042802//identical protein binding	GO:0007059//chromosome segregation;GO:0043254//regulation of protein complex assembly;GO:0051101//regulation of DNA binding;GO:0034080//CENP-A containing nucleosome assembly	NA	NP_941054.2//Holliday junction recognition protein [Mus musculus]
13656	2100	6.488217446	15.33353056	1.240795841	0.999918579	0.009225093	Egr4	GO:0005634//nucleus	GO:0046872//metal ion binding;GO:0043565//sequence-specific DNA binding;GO:0003676//nucleic acid binding	GO:0045944//positive regulation of transcription from RNA polymerase II promoter;GO:0006351//transcription, DNA-templated	K12498//early growth response protein 4	XP_021047497.1//LOW QUALITY PROTEIN: early growth response protein 4 [Mus pahari]
12994	876	246.8505443	104.7583923	-1.236572002	0.999918579	0.009297206	Csn3	GO:0005615//extracellular space	NA	GO:0007595//lactation;GO:0050821//protein stabilization	K17282//kappa-casein	NP_031812.2//kappa-casein precursor [Mus musculus]
56221	1206	10.12125269	4.698383996	-1.107151328	0.999918579	0.009311294	Ccl24	GO:0005615//extracellular space	GO:0031728//CCR3 chemokine receptor binding;GO:0005125//cytokine activity;GO:0048018//receptor ligand activity;GO:0008009//chemokine activity;GO:0048020//CCR chemokine receptor binding	GO:0030335//positive regulation of cell migration;GO:0050729//positive regulation of inflammatory response;GO:0043547//positive regulation of GTPase activity;GO:0071356//cellular response to tumor necrosis factor;GO:0071346//cellular response to interferon-gamma;GO:0071347//cellular response to interleukin-1;GO:0001938//positive regulation of endothelial cell proliferation;GO:0045766//positive re…	K21097//C-C motif chemokine 24	EDL19361.1//chemokine (C-C motif) ligand 24, isoform CRA_a, partial [Mus musculus]
232943	1944	7.688209809	3.296243281	-1.221824982	0.999918579	0.009468973	Klc3	GO:0005874//microtubule;GO:0031514//motile cilium;GO:0035253//ciliary rootlet;GO:0005737//cytoplasm;GO:0043005//neuron projection;GO:0005871//kinesin complex	GO:0003777//microtubule motor activity;GO:0019894//kinesin binding;GO:0008017//microtubule binding	GO:0042073//intraciliary transport;GO:0008088//axo-dendritic transport	K10407//kinesin light chain	EDL23141.1//kinesin light chain 3, isoform CRA_a, partial [Mus musculus];XP_006539889.2//PREDICTED: kinesin light chain 3 isoform X3 [Mus musculus]
15228	3986	2.38192515	5.577732484	1.227550664	0.999918579	0.009711611	Foxg1	GO:0005634//nucleus	GO:0000981//RNA polymerase II transcription factor activity, sequence-specific DNA binding;GO:0043565//sequence-specific DNA binding;GO:0003700//DNA binding transcription factor activity;GO:0001227//transcriptional repressor activity, RNA polymerase II transcription regulatory region sequence-specific DNA binding	GO:0010468//regulation of gene expression;GO:0007346//regulation of mitotic cell cycle;GO:0045666//positive regulation of neuron differentiation;GO:0007420//brain development;GO:0000122//negative regulation of transcription from RNA polymerase II promoter;GO:0022008//neurogenesis;GO:0021987//cerebral cortex development;GO:0042472//inner ear morphogenesis;GO:0021852//pyramidal neuron migration;GO:…	K09385//forkhead box protein G	NP_032267.1//forkhead box protein G1 [Mus musculus]
55960	2016	281.5166938	349.368283	0.311528165	0.999918579	0.009799472	Ebag9	GO:0016021//integral component of membrane;GO:0000139//Golgi membrane	NA	GO:0006915//apoptotic process	NA	XP_019797825.1//PREDICTED: receptor-binding cancer antigen expressed on SiSo cells isoform X1 [Tursiops truncatus];XP_005563989.1//PREDICTED: receptor-binding cancer antigen expressed on SiSo cells isoform X1 [Macaca fascicularis];XP_021544046.1//receptor-binding cancer antigen expressed on SiSo cells isoform X1 [Neomonachus schauinslandi]
20867	2173	2940.094044	3554.308083	0.273706435	0.999918579	0.009871238	Stip1	NA	NA	NA	K09553//stress-induced-phosphoprotein 1	XP_854960.4//stress-induced-phosphoprotein 1 [Canis lupus familiaris]
234214	4188	7.566159016	3.216429765	-1.234100911	0.999918579	0.010004126	Sorbs2	GO:0005856//cytoskeleton;GO:0030018//Z disc;GO:0005925//focal adhesion;GO:0016324//apical plasma membrane;GO:0005886//plasma membrane;GO:0030027//lamellipodium;GO:0048471//perinuclear region of cytoplasm	GO:0003723//RNA binding;GO:0019904//protein domain specific binding;GO:0003676//nucleic acid binding;GO:0046983//protein dimerization activity	GO:0007015//actin filament organization;GO:0007219//Notch signaling pathway	K06086//sorbin and SH3 domain containing 1	NP_766340.4//sorbin and SH3 domain-containing protein 2 isoform 2 [Mus musculus];NP_001297636.1//sorbin and SH3 domain-containing protein 2 isoform 3 [Mus musculus];NP_001297637.1//sorbin and SH3 domain-containing protein 2 isoform 4 [Mus musculus];NP_001192148.1//sorbin and SH3 domain-containing protein 2 isoform 1 [Mus musculus]
12282	4432	2782.869118	3688.187901	0.4063391	0.999918579	0.010098727	Hyou1	GO:0016020//membrane;GO:0070062//extracellular exosome;GO:0005788//endoplasmic reticulum lumen;GO:0034663//endoplasmic reticulum chaperone complex;GO:0005925//focal adhesion;GO:0005576//extracellular region	GO:0005524//ATP binding	GO:0002931//response to ischemia;GO:0071456//cellular response to hypoxia;GO:1903382//negative regulation of endoplasmic reticulum stress-induced neuron intrinsic apoptotic signaling pathway;GO:0034976//response to endoplasmic reticulum stress;GO:0043066//negative regulation of apoptotic process;GO:0006898//receptor-mediated endocytosis;GO:1903298//negative regulation of hypoxia-induced intrinsic…	K09486//hypoxia up-regulated 1	NP_067370.3//hypoxia up-regulated protein 1 precursor [Mus musculus]
53321	5360	72.68202904	111.284534	0.614582505	0.999918579	0.010106528	Cntnap1	NA	NA	NA	K07379//contactin associated protein 1	EDL03896.1//contactin associated protein 1, isoform CRA_a, partial [Mus musculus]
14853	2508	175.8029914	87.12166418	-1.012856201	0.999918579	0.010186115	Gspt2	GO:0018444//translation release factor complex;GO:0005829//cytosol	GO:0003723//RNA binding;GO:0005525//GTP binding;GO:0003747//translation release factor activity;GO:0003924//GTPase activity	GO:0000184//nuclear-transcribed mRNA catabolic process, nonsense-mediated decay;GO:0007049//cell cycle;GO:0002184//cytoplasmic translational termination	K03267//peptide chain release factor subunit 3	NP_032205.2//eukaryotic peptide chain release factor GTP-binding subunit ERF3B [Mus musculus]
12304	2610	1793.922602	2298.19609	0.357384252	0.999918579	0.010218201	Pdia4	GO:0005788//endoplasmic reticulum lumen;GO:0005615//extracellular space;GO:0034663//endoplasmic reticulum chaperone complex;GO:0005783//endoplasmic reticulum;GO:0009986//cell surface;GO:0042470//melanosome	GO:0003723//RNA binding;GO:0003756//protein disulfide isomerase activity;GO:0015037//peptide disulfide oxidoreductase activity	GO:0006457//protein folding;GO:0034976//response to endoplasmic reticulum stress;GO:0061077//chaperone-mediated protein folding;GO:0045454//cell redox homeostasis	K09582//protein disulfide-isomerase A4 [EC:5.3.4.1]	NP_033917.2//protein disulfide-isomerase A4 precursor [Mus musculus]
243535	893	5.654403697	2.503476966	-1.175441707	0.999918579	0.01051027	BC048671	NA	NA	NA	NA	EDK99281.1//cDNA sequence BC048671, partial [Mus musculus]
27398	1047	404.7018703	340.4475106	-0.249427132	0.999918579	0.010606534	Mrpl2	GO:0005762//mitochondrial large ribosomal subunit;GO:0005739//mitochondrion	GO:0003723//RNA binding;GO:0003735//structural constituent of ribosome	GO:0032543//mitochondrial translation;GO:0006412//translation	K02886//large subunit ribosomal protein L2	NP_079578.1//39S ribosomal protein L2, mitochondrial isoform 1 precursor [Mus musculus];NP_001303671.1//39S ribosomal protein L2, mitochondrial isoform 2 [Mus musculus]
97064	4688	15.94290775	6.888097839	-1.210737239	0.999918579	0.010671561	Wwtr1	GO:0005634//nucleus;GO:0005654//nucleoplasm;GO:0005667//transcription factor complex;GO:0016604//nuclear body;GO:0005829//cytosol;GO:0005737//cytoplasm	GO:0003714//transcription corepressor activity;GO:0003713//transcription coactivator activity;GO:0042803//protein homodimerization activity	GO:0001649//osteoblast differentiation;GO:0035329//hippo signaling;GO:0006355//regulation of transcription, DNA-templated;GO:0031146//SCF-dependent proteasomal ubiquitin-dependent protein catabolic process;GO:0016567//protein ubiquitination;GO:0000122//negative regulation of transcription from RNA polymerase II promoter;GO:0090090//negative regulation of canonical Wnt signaling pathway;GO:0060828…	K16820//WW domain-containing transcription regulator protein 1	NP_001161753.1//WW domain-containing transcription regulator protein 1 isoform 1 [Mus musculus]
74603	1305	24.97755844	11.83730134	-1.077292246	0.999918579	0.010999633	Cd200r3	GO:0009897//external side of plasma membrane;GO:0016021//integral component of membrane	GO:0004872//receptor activity	NA	K21668//null	NP_001121604.1//cell surface glycoprotein CD200 receptor 3 isoform 1 precursor [Mus musculus];NP_001121605.1//cell surface glycoprotein CD200 receptor 3 isoform 2 precursor [Mus musculus];NP_083294.2//cell surface glycoprotein CD200 receptor 3 isoform 3 precursor [Mus musculus];NP_081854.1//cell surface glycoprotein CD200 receptor 3 isoform 4 precursor [Mus musculus]
319934	7163	53.77044416	34.20088648	-0.652779669	0.999918579	0.011246534	Sbf2	GO:0005774//vacuolar membrane;GO:0016020//membrane	GO:0019902//phosphatase binding;GO:0017112//Rab guanyl-nucleotide exchange factor activity;GO:0042803//protein homodimerization activity;GO:0019208//phosphatase regulator activity;GO:0035091//phosphatidylinositol binding	GO:0043087//regulation of GTPase activity;GO:0051262//protein tetramerization	K18061//myotubularin-related protein 5/13	NP_796298.2//myotubularin-related protein 13 [Mus musculus]
13418	5406	654.4287145	741.3208352	0.179862008	0.999918579	0.011309239	Dnajc1	GO:0016020//membrane;GO:0005788//endoplasmic reticulum lumen;GO:0005634//nucleus;GO:0031965//nuclear membrane;GO:0005783//endoplasmic reticulum;GO:0016021//integral component of membrane;GO:0005789//endoplasmic reticulum membrane;GO:0005886//plasma membrane	GO:0043022//ribosome binding;GO:0003677//DNA binding;GO:0051087//chaperone binding	GO:0006457//protein folding;GO:0050708//regulation of protein secretion;GO:0006417//regulation of translation	K09521//DnaJ homolog subfamily C member 1	NP_031895.1//dnaJ homolog subfamily C member 1 precursor [Mus musculus]
101488143	646	2128.692979	948.318826	-1.166523803	0.999918579	0.011329544	Hbb-bt	GO:0070062//extracellular exosome;GO:0005615//extracellular space;GO:0072562//blood microparticle;GO:0031838//haptoglobin-hemoglobin complex;GO:0043209//myelin sheath;GO:0005833//hemoglobin complex	GO:0030492//hemoglobin binding;GO:0020037//heme binding;GO:0005506//iron ion binding;GO:0005344//oxygen carrier activity;GO:0019825//oxygen binding	GO:0010999//regulation of eIF2 alpha phosphorylation by heme;GO:0015671//oxygen transport;GO:0048821//erythrocyte development;GO:0098869//cellular oxidant detoxification;GO:0030097//hemopoiesis	K13823//hemoglobin subunit beta	NP_032246.2//hemoglobin, beta adult t chain [Mus musculus]
13854	2506	4630.542268	4041.077952	-0.196440972	0.999918579	0.011374263	Epn1	GO:0005634//nucleus;GO:0005829//cytosol;GO:0005905//clathrin-coated pit;GO:0005886//plasma membrane	GO:0008289//lipid binding	GO:0007565//female pregnancy;GO:0006897//endocytosis;GO:0007219//Notch signaling pathway;GO:0001701//in utero embryonic development;GO:0048568//embryonic organ development	K12471//epsin	NP_034277.1//epsin-1 [Mus musculus]
21930	1601	144.7707636	336.4389216	1.216574337	0.999918579	0.01159514	Tnfaip6	GO:0005615//extracellular space	GO:0005540//hyaluronic acid binding	GO:0007155//cell adhesion;GO:0030335//positive regulation of cell migration;GO:0030728//ovulation;GO:0050728//negative regulation of inflammatory response	K19018//tumor necrosis factor-inducible gene 6 protein	NP_033424.1//tumor necrosis factor-inducible gene 6 protein precursor [Mus musculus]
14467	2115	658.8611801	545.3718346	-0.272734331	0.999918579	0.011662669	Nipsnap2	GO:0005739//mitochondrion;GO:0005741//mitochondrial outer membrane	NA	GO:0006119//oxidative phosphorylation;GO:2000984//negative regulation of ATP citrate synthase activity;GO:0006754//ATP biosynthetic process	K13174//THO complex subunit 5;K19269//phosphoglycolate phosphatase [EC:3.1.3.18 3.1.3.48]	NP_032121.3//protein NipSnap homolog 2 [Mus musculus]
66929	1599	1815.89482	2141.354723	0.237843162	0.999918579	0.011805462	Asf1b	GO:0005654//nucleoplasm;GO:0043234//protein complex;GO:0000785//chromatin;GO:0000790//nuclear chromatin	GO:0042393//histone binding	GO:0006335//DNA replication-dependent nucleosome assembly;GO:0006355//regulation of transcription, DNA-templated;GO:0016569//covalent chromatin modification;GO:0006334//nucleosome assembly;GO:0006351//transcription, DNA-templated;GO:0006336//DNA replication-independent nucleosome assembly	K10753//histone chaperone ASF1	EDL10920.1//ASF1 anti-silencing function 1 homolog B (S. cerevisiae), partial [Mus musculus]
15505	3478	575.2074653	836.7785843	0.540763529	0.999918579	0.012019249	Hsph1	GO:0005737//cytoplasm	GO:0005524//ATP binding;GO:0000774//adenyl-nucleotide exchange factor activity	NA	K09485//heat shock protein 110kDa	XP_005317130.1//heat shock protein 105 kDa isoform X2 [Ictidomys tridecemlineatus];ERE76523.1//heat shock protein [Cricetulus griseus]
74202	3054	15.75499331	7.598034744	-1.052110927	0.999918579	0.012021849	Fblim1	GO:0001725//stress fiber;GO:0005925//focal adhesion;GO:0005938//cell cortex;GO:0001650//fibrillar center;GO:0030054//cell junction	GO:0046872//metal ion binding;GO:0031005//filamin binding	GO:0098609//cell-cell adhesion;GO:0033623//regulation of integrin activation;GO:0008360//regulation of cell shape	K06273//zyxin;K16676//lipoma-prefererred partner	XP_006539276.1//PREDICTED: filamin-binding LIM protein 1 isoform X1 [Mus musculus]
80287	2007	2434.561459	1873.961067	-0.37757094	0.999918579	0.012287487	Apobec3	NA	GO:0016814//hydrolase activity, acting on carbon-nitrogen (but not peptide) bonds, in cyclic amidines;GO:0008270//zinc ion binding	NA	K18750//C->U-editing enzyme APOBEC3 [EC:3.5.4.-]	NP_084531.2//DNA dC-;EDL04624.1//apolipoprotein B editing complex 3, isoform CRA_c, partial [Mus musculus];NP_001153887.1//DNA dC-
12905	1710	155.5596208	121.4899933	-0.356630134	0.999918579	0.012380912	Cradd	NA	NA	NA	K02832//CASP2 and RIPK1 domain containing adaptor with death domain	XP_008685912.1//PREDICTED: death domain-containing protein CRADD [Ursus maritimus];AAD38345.1//death adaptor molecule RAIDD-2 [Homo sapiens]
19337	1183	3.30757879	1.422631865	-1.21721314	0.999918579	0.012416719	Rab33a	GO:0005886//plasma membrane	GO:0005525//GTP binding;GO:0003924//GTPase activity	GO:2000785//regulation of autophagosome assembly;GO:0019882//antigen processing and presentation	K07919//Ras-related protein Rab-33A	XP_017363003.1//PREDICTED: ras-related protein Rab-33A [Cebus capucinus imitator]
53311	1856	15.88873547	35.18903043	1.147121453	0.999918579	0.012604897	Mybph	NA	NA	NA	K12558//myosin-binding protein C, fast-type;K12568//myosin-binding protein C, cardiac-type	XP_008828571.1//PREDICTED: myosin-binding protein H isoform X2 [Nannospalax galili]
19225	4460	870.2508935	1576.463609	0.857188572	0.999918579	0.012710038	Ptgs2	GO:0005783//endoplasmic reticulum;GO:0005634//nucleus;GO:0031090//organelle membrane;GO:0005789//endoplasmic reticulum membrane;GO:0005737//cytoplasm;GO:0043005//neuron projection	GO:0046872//metal ion binding;GO:0020037//heme binding;GO:0004601//peroxidase activity;GO:0004666//prostaglandin-endoperoxide synthase activity;GO:0042803//protein homodimerization activity;GO:0019899//enzyme binding;GO:0051213//dioxygenase activity	GO:0008217//regulation of blood pressure;GO:0031622//positive regulation of fever generation;GO:0043154//negative regulation of cysteine-type endopeptidase activity involved in apoptotic process;GO:0019371//cyclooxygenase pathway;GO:0071456//cellular response to hypoxia;GO:0071498//cellular response to fluid shear stress;GO:0042127//regulation of cell proliferation;GO:0007566//embryo implantation…	K11987//prostaglandin-endoperoxide synthase 2 [EC:1.14.99.1]	XP_021053514.1//prostaglandin G/H synthase 2 [Mus pahari]
70466	3154	1860.610839	2215.45434	0.251826258	0.999918579	0.012803942	Ckap2l	GO:0072686//mitotic spindle;GO:0000922//spindle pole;GO:0005829//cytosol;GO:0005813//centrosome	NA	NA	K16769//cytoskeleton-associated protein 2	EDL28233.1//cytoskeleton associated protein 2-like, isoform CRA_a, partial [Mus musculus]
67738	1947	1228.608502	1462.535282	0.251446157	0.999918579	0.012831015	Ppid	GO:0005634//nucleus;GO:0005654//nucleoplasm;GO:0005730//nucleolus;GO:0005829//cytosol;GO:0005739//mitochondrion;GO:0005737//cytoplasm	GO:0003755//peptidyl-prolyl cis-trans isomerase activity;GO:0030331//estrogen receptor binding;GO:0031072//heat shock protein binding;GO:0051879//Hsp90 protein binding;GO:0005528//FK506 binding;GO:0030544//Hsp70 protein binding;GO:0016018//cyclosporin A binding;GO:0019899//enzyme binding;GO:0008134//transcription factor binding	GO:0061077//chaperone-mediated protein folding;GO:0000122//negative regulation of transcription from RNA polymerase II promoter;GO:0043065//positive regulation of apoptotic process;GO:0000413//protein peptidyl-prolyl isomerization;GO:0015031//protein transport;GO:0006457//protein folding;GO:0034389//lipid particle organization;GO:0043066//negative regulation of apoptotic process;GO:0006915//apopt…	K05864//peptidyl-prolyl isomerase D [EC:5.2.1.8]	NP_080628.1//peptidyl-prolyl cis-trans isomerase D [Mus musculus];XP_006502006.1//PREDICTED: peptidyl-prolyl cis-trans isomerase D isoform X1 [Mus musculus]
18044	3509	1944.850832	2365.803945	0.282671016	0.999918579	0.01292856	Nfya	GO:0090575//RNA polymerase II transcription factor complex;GO:0005634//nucleus;GO:0005654//nucleoplasm;GO:0016602//CCAAT-binding factor complex;GO:0032993//protein-DNA complex	GO:0000978//RNA polymerase II proximal promoter sequence-specific DNA binding;GO:0003677//DNA binding;GO:0001046//core promoter sequence-specific DNA binding;GO:0043565//sequence-specific DNA binding;GO:0000980//RNA polymerase II distal enhancer sequence-specific DNA binding;GO:0001077//transcriptional activator activity, RNA polymerase II proximal promoter sequence-specific DNA binding;GO:000370…	GO:2000036//regulation of stem cell population maintenance;GO:2000648//positive regulation of stem cell proliferation;GO:0006355//regulation of transcription, DNA-templated;GO:0045944//positive regulation of transcription from RNA polymerase II promoter;GO:0048511//rhythmic process;GO:0045540//regulation of cholesterol biosynthetic process;GO:0045893//positive regulation of transcription, DNA-tem…	K08064//nuclear transcription factor Y, alpha	NP_001104302.1//nuclear transcription factor Y subunit alpha isoform a [Mus musculus];NP_035043.1//nuclear transcription factor Y subunit alpha isoform b [Mus musculus];NP_001334331.1//nuclear transcription factor Y subunit alpha isoform d [Mus musculus];NP_001334330.1//nuclear transcription factor Y subunit alpha isoform c [Mus musculus]
16400	4652	11.46104174	5.332518411	-1.103849235	0.999918579	0.012935836	Itga3	GO:0016323//basolateral plasma membrane;GO:0009897//external side of plasma membrane;GO:0060076//excitatory synapse;GO:0071944//cell periphery;GO:0043235//receptor complex;GO:0071438//invadopodium membrane;GO:0030426//growth cone;GO:0045202//synapse;GO:0005886//plasma membrane;GO:0031527//filopodium membrane;GO:0070062//extracellular exosome;GO:0005925//focal adhesion;GO:0048471//perinuclear regi…	GO:0002020//protease binding;GO:0019904//protein domain specific binding;GO:0005178//integrin binding;GO:0005518//collagen binding;GO:0001968//fibronectin binding;GO:0046982//protein heterodimerization activity;GO:0043236//laminin binding	GO:0030324//lung development;GO:0043588//skin development;GO:0060135//maternal process involved in female pregnancy;GO:0017015//regulation of transforming growth factor beta receptor signaling pathway;GO:0010634//positive regulation of epithelial cell migration;GO:1903078//positive regulation of protein localization to plasma membrane;GO:0097062//dendritic spine maintenance;GO:0007229//integrin-m…	K06482//integrin alpha 3	NP_001293000.1//integrin alpha-3 isoform 2 [Mus musculus];NP_038593.1//integrin alpha-3 isoform 1 preproprotein [Mus musculus];NP_001293091.1//integrin alpha-3 isoform 3 precursor [Mus musculus]
14182	4758	45.32388596	24.25935038	-0.901730641	0.999918579	0.013047374	Fgfr1	GO:0005829//cytosol;GO:0031410//cytoplasmic vesicle;GO:0016021//integral component of membrane;GO:0005576//extracellular region	GO:0005007//fibroblast growth factor-activated receptor activity;GO:0005524//ATP binding;GO:0016303//1-phosphatidylinositol-3-kinase activity;GO:0017134//fibroblast growth factor binding	GO:0048469//cell maturation;GO:0060445//branching involved in salivary gland morphogenesis;GO:0001525//angiogenesis;GO:0060117//auditory receptor cell development	K04362//fibroblast growth factor receptor 1 [EC:2.7.10.1]	XP_008845991.1//PREDICTED: fibroblast growth factor receptor 1 isoform X1 [Nannospalax galili];XP_011542752.1//PREDICTED: fibroblast growth factor receptor 1 isoform X16 [Homo sapiens]
66552	5629	2036.96835	1736.033999	-0.230628362	0.999918579	0.01332817	Sppl2a	NA	NA	NA	K09596//signal peptide peptidase-like 2A [EC:3.4.23.-]	XP_021012247.1//signal peptide peptidase-like 2A isoform X2 [Mus caroli]
74107	2446	826.5716536	1049.807802	0.34491343	0.999918579	0.013417971	Cep55	GO:0016020//membrane;GO:0005815//microtubule organizing center;GO:0005813//centrosome;GO:0030496//midbody;GO:0090543//Flemming body;GO:0005814//centriole;GO:0045171//intercellular bridge;GO:0032154//cleavage furrow;GO:0005886//plasma membrane	NA	GO:0045184//establishment of protein localization;GO:0000281//mitotic cytokinesis;GO:0000920//cell separation after cytokinesis	K16456//centrosomal protein CEP55	EDL41798.1//centrosomal protein 55, isoform CRA_d, partial [Mus musculus];EDL41796.1//centrosomal protein 55, isoform CRA_b, partial [Mus musculus]
12492	4729	1318.671059	1135.088346	-0.216280141	0.999918579	0.013510778	Scarb2	GO:0016020//membrane;GO:0005765//lysosomal membrane;GO:0070062//extracellular exosome;GO:0005925//focal adhesion;GO:0043202//lysosomal lumen;GO:0016021//integral component of membrane;GO:0005764//lysosome	GO:0004872//receptor activity;GO:0019899//enzyme binding	GO:0006622//protein targeting to lysosome;GO:1905123//regulation of glucosylceramidase activity;GO:0010976//positive regulation of neuron projection development	K12384//lysosome membrane protein 2	NP_031670.1//lysosome membrane protein 2 [Mus musculus]
76737	1364	567.8375959	821.1431755	0.532155422	0.999918579	0.013627629	Creld2	GO:0005615//extracellular space;GO:0005783//endoplasmic reticulum;GO:0005794//Golgi apparatus	GO:0005509//calcium ion binding	NA	K21852//null;K19013//stabilin-2;K17675//ATP-dependent RNA helicase SUPV3L1/SUV3 [EC:3.6.4.13]	NP_083996.1//cysteine-rich with EGF-like domain protein 2 precursor [Mus musculus]
101809	4094	31.62516447	19.43132007	-0.702689068	0.999918579	0.013891989	Spred3	GO:0016020//membrane;GO:0005886//plasma membrane	NA	GO:0007275//multicellular organism development;GO:0009966//regulation of signal transduction;GO:0000188//inactivation of MAPK activity	K04703//sprouty-related, EVH1 domain-containing protein	XP_006539514.1//PREDICTED: sprouty-related, EVH1 domain-containing protein 3 isoform X1 [Mus musculus]
100039123	1324	95.40237998	55.3232564	-0.786139179	0.999918579	0.01395159	Gm14295	NA	NA	NA	K09228//KRAB domain-containing zinc finger protein	XP_021037453.1//zinc finger protein 120-like isoform X1 [Mus caroli]
71957	2347	810.8382881	1020.504196	0.331795994	0.999918579	0.014094478	Ints11	GO:0005634//nucleus;GO:0005654//nucleoplasm;GO:0072562//blood microparticle;GO:0005829//cytosol;GO:0032039//integrator complex;GO:0005737//cytoplasm	GO:0016787//hydrolase activity	GO:0016180//snRNA processing	K13148//integrator complex subunit 11 [EC:3.1.27.-]	NP_082296.1//integrator complex subunit 11 [Mus musculus]
21926	1652	1336.626407	2118.600692	0.664515416	0.999918579	0.014124239	Tnf	NA	NA	NA	K03156//tumor necrosis factor superfamily, member 2	CTQ86160.1//TPA: tumor necrosis factor ligand 1f [Mus musculus]
67269	4361	1062.957047	1253.204512	0.237538569	0.999918579	0.014163634	Agtpbp1	GO:0043231//intracellular membrane-bounded organelle;GO:0005634//nucleus;GO:0005730//nucleolus;GO:0005829//cytosol;GO:0005739//mitochondrion;GO:0005737//cytoplasm	GO:0015631//tubulin binding;GO:0008233//peptidase activity;GO:0008270//zinc ion binding;GO:0004181//metallocarboxypeptidase activity	GO:0060041//retina development in camera-type eye;GO:0021549//cerebellum development;GO:0021680//cerebellar Purkinje cell layer development;GO:0001754//eye photoreceptor cell differentiation;GO:0021772//olfactory bulb development;GO:0007005//mitochondrion organization;GO:0042133//neurotransmitter metabolic process;GO:0035609//C-terminal protein deglutamylation;GO:0007628//adult walking behavior;G…	NA	NP_075817.2//cytosolic carboxypeptidase 1 isoform 1 [Mus musculus];EDL41277.1//ATP/GTP binding protein 1, isoform CRA_b, partial [Mus musculus];NP_001271150.1//cytosolic carboxypeptidase 1 isoform 4 [Mus musculus];NP_001041473.1//cytosolic carboxypeptidase 1 isoform 2 [Mus musculus]
268697	2316	1424.153104	1684.091022	0.241865864	0.999918579	0.014283588	Ccnb1	GO:0005759//mitochondrial matrix;GO:0016020//membrane;GO:0000922//spindle pole;GO:0005634//nucleus;GO:0097125//cyclin B1-CDK1 complex;GO:0000942//condensed nuclear chromosome outer kinetochore;GO:0005813//centrosome;GO:0005737//cytoplasm;GO:0005829//cytosol	GO:0005113//patched binding;GO:0035173//histone kinase activity;GO:0016301//kinase activity;GO:0044389//ubiquitin-like protein ligase binding;GO:0019901//protein kinase binding;GO:0061575//cyclin-dependent protein serine/threonine kinase activator activity	GO:0090266//regulation of mitotic cell cycle spindle assembly checkpoint;GO:0071456//cellular response to hypoxia;GO:0055015//ventricular cardiac muscle cell development;GO:0010629//negative regulation of gene expression;GO:0042246//tissue regeneration;GO:0007283//spermatogenesis;GO:0033129//positive regulation of histone phosphorylation;GO:0071398//cellular response to fatty acid;GO:0071407//cel…	K05868//cyclin B	NP_758505.2//G2/mitotic-specific cyclin-B1 [Mus musculus]
12477	1823	45.53841553	21.13592177	-1.107387063	0.999918579	0.014489055	Ctla4	GO:0016020//membrane;GO:0098636//protein complex involved in cell adhesion;GO:0005887//integral component of plasma membrane;GO:0009897//external side of plasma membrane;GO:0005794//Golgi apparatus;GO:0045334//clathrin-coated endocytic vesicle;GO:0048471//perinuclear region of cytoplasm	NA	GO:0050853//B cell receptor signaling pathway;GO:0002250//adaptive immune response;GO:0043065//positive regulation of apoptotic process;GO:0042130//negative regulation of T cell proliferation;GO:0050777//negative regulation of immune response;GO:0030889//negative regulation of B cell proliferation;GO:0006955//immune response;GO:0006974//cellular response to DNA damage stimulus;GO:0045590//negativ…	K06538//cytotoxic T-lymphocyte-associated protein 4	NP_001268905.1//cytotoxic T-lymphocyte protein 4 isoform 2 precursor [Mus musculus];EDL00160.1//cytotoxic T-lymphocyte-associated protein 4, partial [Mus musculus]
57811	4135	3.342465583	1.466837687	-1.188203466	0.999918579	0.014498757	Rgr	GO:0005887//integral component of plasma membrane	GO:0008020//G-protein coupled photoreceptor activity;GO:0004930//G-protein coupled receptor activity	GO:0007602//phototransduction;GO:0007601//visual perception	K04254//retinal G protein coupled receptor	BAE28782.1//unnamed protein product [Mus musculus];NP_001288621.1//RPE-retinal G protein-coupled receptor isoform 2 [Mus musculus]
108078	3516	1129.481269	2006.179935	0.828790662	0.999918579	0.014639211	Olr1	GO:0043231//intracellular membrane-bounded organelle;GO:0070062//extracellular exosome;GO:0005654//nucleoplasm;GO:0043235//receptor complex;GO:0019897//extrinsic component of plasma membrane;GO:0045121//membrane raft;GO:0016021//integral component of membrane;GO:0005886//plasma membrane	GO:0005041//low-density lipoprotein receptor activity;GO:0030246//carbohydrate binding;GO:0004872//receptor activity;GO:0042802//identical protein binding	GO:0007155//cell adhesion;GO:0007159//leukocyte cell-cell adhesion;GO:0002376//immune system process;GO:0008219//cell death;GO:0042542//response to hydrogen peroxide;GO:0042157//lipoprotein metabolic process;GO:0006954//inflammatory response	K08763//oxidised low-density lipoprotein receptor 1	EDK99928.1//oxidized low density lipoprotein (lectin-like) receptor 1 [Mus musculus];AAG44998.1//oxidized LDL receptor [Mus musculus];XP_021047260.1//oxidized low-density lipoprotein receptor 1 isoform X2 [Mus pahari]
67544	4540	416.810839	495.8673028	0.250561303	0.999918579	0.014907772	Fam120b	GO:0005634//nucleus;GO:0005654//nucleoplasm	NA	GO:0035357//peroxisome proliferator activated receptor signaling pathway;GO:0006355//regulation of transcription, DNA-templated;GO:0045444//fat cell differentiation;GO:0006351//transcription, DNA-templated	K08867//WNK lysine deficient protein kinase [EC:2.7.11.1]	NP_077165.2//constitutive coactivator of peroxisome proliferator-activated receptor gamma [Mus musculus]
53325	5459	370.0536878	473.7808529	0.356485302	0.999918579	0.014972938	Banp	GO:0005634//nucleus;GO:0005654//nucleoplasm;GO:0016604//nuclear body	GO:0003677//DNA binding;GO:0002039//p53 binding	GO:0007275//multicellular organism development;GO:0016569//covalent chromatin modification;GO:0042177//negative regulation of protein catabolic process;GO:0006351//transcription, DNA-templated;GO:0034504//protein localization to nucleus;GO:0007049//cell cycle;GO:0045893//positive regulation of transcription, DNA-templated	NA	ERE77808.1//protein BANP isoform 1 [Cricetulus griseus];NP_001272910.1//protein BANP isoform 3 [Mus musculus];XP_012971114.1//protein BANP isoform X7 [Mesocricetus auratus]
668173	1647	100.0873855	128.5757609	0.361358536	0.999918579	0.015283071	Pex10	GO:0005779//integral component of peroxisomal membrane;GO:0005777//peroxisome;GO:0005778//peroxisomal membrane	GO:0008022//protein C-terminus binding;GO:0008270//zinc ion binding	GO:0007031//peroxisome organization;GO:0016558//protein import into peroxisome matrix	K13346//peroxin-10	NP_001035866.1//peroxisome biogenesis factor 10 [Mus musculus]
18390	2090	0.959783086	2.119279331	1.142793461	0.999918579	0.01541366	Oprm1	GO:0016020//membrane;GO:0030425//dendrite;GO:0030424//axon;GO:0032839//dendrite cytoplasm;GO:0098794//postsynapse;GO:0005925//focal adhesion;GO:0043204//perikaryon;GO:0043005//neuron projection;GO:0005768//endosome;GO:0045121//membrane raft;GO:0032590//dendrite membrane;GO:0005887//integral component of plasma membrane;GO:0042383//sarcolemma;GO:0005886//plasma membrane	GO:0038047//morphine receptor activity;GO:0004985//opioid receptor activity;GO:0005245//voltage-gated calcium channel activity;GO:0004930//G-protein coupled receptor activity;GO:0019904//protein domain specific binding;GO:0008022//protein C-terminus binding;GO:0031681//G-protein beta-subunit binding;GO:0001965//G-protein alpha-subunit binding;GO:0031005//filamin binding;GO:0042923//neuropeptide b…	GO:0007200//phospholipase C-activating G-protein coupled receptor signaling pathway;GO:0033554//cellular response to stress;GO:0043951//negative regulation of cAMP-mediated signaling;GO:0032094//response to food;GO:0032496//response to lipopolysaccharide;GO:0031635//adenylate cyclase-inhibiting opioid receptor signaling pathway;GO:0044849//estrous cycle;GO:2000310//regulation of NMDA receptor act…	K04215//mu-type opioid receptor	NP_001291877.1//mu-type opioid receptor isoform MOR-1B2 [Mus musculus];NP_001291879.1//mu-type opioid receptor isoform MOR-1D [Mus musculus];NP_001289725.1//mu-type opioid receptor isoform MOR-1N [Mus musculus];NP_001289724.1//mu-type opioid receptor isoform MOR-1M [Mus musculus];XP_021076548.1//mu-type opioid receptor isoform X1 [Mus pahari];NP_001034741.1//mu-type opioid receptor isoform MOR-1C…
272589	4924	843.3742382	701.7473769	-0.265221188	0.999918579	0.01560776	Tbcel	GO:0005856//cytoskeleton;GO:0005737//cytoplasm	NA	NA	K18273//alpha-tectorin;K21768//null;K03910//alpha-2-macroglobulin	XP_006510456.1//PREDICTED: tubulin-specific chaperone cofactor E-like protein isoform X1 [Mus musculus];EDL25542.1//leucine rich repeat containing 35, isoform CRA_b, partial [Mus musculus]
73671	2060	20.09712841	11.66520793	-0.784777353	0.999918579	0.015754562	Sult6b1	GO:0005737//cytoplasm	GO:0008146//sulfotransferase activity	NA	K01025//null	NP_001157097.1//sulfotransferase 6B1 [Mus musculus]
70356	1622	1384.078332	1639.843179	0.244632259	0.999918579	0.016376788	St13	GO:0070062//extracellular exosome;GO:0043234//protein complex;GO:0005829//cytosol	GO:0042802//identical protein binding;GO:0051087//chaperone binding;GO:0046983//protein dimerization activity;GO:0019904//protein domain specific binding;GO:0051082//unfolded protein binding;GO:0030544//Hsp70 protein binding;GO:0032564//dATP binding;GO:0032403//protein complex binding	GO:0051260//protein homooligomerization;GO:0061084//negative regulation of protein refolding	K09560//suppressor of tumorigenicity protein 13	NP_598487.1//hsc70-interacting protein [Mus musculus]
434178	4044	1203.999054	1476.824435	0.29466407	0.999918579	0.016671813	Zfp141	NA	NA	NA	K09228//KRAB domain-containing zinc finger protein	EDL12439.1//RIKEN cDNA 2810426N06 [Mus musculus]
24059	4033	9.64781378	4.327226048	-1.156759574	0.999918579	0.017063738	Slco2a1	GO:0005887//integral component of plasma membrane;GO:0016021//integral component of membrane;GO:0005886//plasma membrane	GO:0015132//prostaglandin transmembrane transporter activity;GO:0005215//transporter activity;GO:0015347//sodium-independent organic anion transmembrane transporter activity	GO:0043252//sodium-independent organic anion transport;GO:0006811//ion transport;GO:0015732//prostaglandin transport	K14345//solute carrier organic anion transporter family, member 2A	NP_201571.2//solute carrier organic anion transporter family member 2A1 [Mus musculus]
56455	2037	2003.126045	2502.991261	0.321400049	0.999918579	0.017151425	Dynll1	NA	NA	NA	K10418//dynein light chain LC8-type	ACC64544.1//dynein light chain 1 (predicted) [Rhinolophus ferrumequinum]
78733	2276	680.7794583	924.2787333	0.441140483	0.999918579	0.017164525	Troap	GO:0005737//cytoplasm	NA	GO:0007155//cell adhesion	NA	EDL04146.1//mCG18421, isoform CRA_b, partial [Mus musculus]
79264	6099	616.2980932	704.5918263	0.193159411	0.999918579	0.017180027	Krit1	GO:0005615//extracellular space;GO:0005874//microtubule;GO:0043234//protein complex;GO:0005911//cell-cell junction;GO:0005886//plasma membrane;GO:0005737//cytoplasm	GO:0005546//phosphatidylinositol-4,5-bisphosphate binding;GO:0008017//microtubule binding;GO:0032403//protein complex binding;GO:0030695//GTPase regulator activity	GO:0001937//negative regulation of endothelial cell proliferation;GO:2000114//regulation of establishment of cell polarity;GO:0001525//angiogenesis;GO:0010596//negative regulation of endothelial cell migration;GO:0016525//negative regulation of angiogenesis;GO:2000352//negative regulation of endothelial cell apoptotic process;GO:0032092//positive regulation of protein binding;GO:0045454//cell red…	K17705//Krev interaction trapped protein 1	EDL14620.1//KRIT1, ankyrin repeat containing, isoform CRA_c, partial [Mus musculus];NP_109600.2//krev interaction trapped protein 1 isoform 1 [Mus musculus]
75613	2566	1100.721921	946.4711118	-0.217819664	0.999918579	0.017389156	Med25	GO:0005654//nucleoplasm;GO:0044798//nuclear transcription factor complex	GO:0046965//retinoid X receptor binding;GO:0042974//retinoic acid receptor binding;GO:0008134//transcription factor binding	GO:0000122//negative regulation of transcription from RNA polymerase II promoter;GO:0071158//positive regulation of cell cycle arrest;GO:0045944//positive regulation of transcription from RNA polymerase II promoter;GO:0006351//transcription, DNA-templated;GO:0035563//positive regulation of chromatin binding;GO:0048147//negative regulation of fibroblast proliferation;GO:2001178//positive regulatio…	K15168//mediator of RNA polymerase II transcription subunit 25	XP_021022359.1//mediator of RNA polymerase II transcription subunit 25 isoform X3 [Mus caroli];XP_006541327.1//PREDICTED: mediator of RNA polymerase II transcription subunit 25 isoform X6 [Mus musculus];XP_017167855.1//PREDICTED: mediator of RNA polymerase II transcription subunit 25 isoform X1 [Mus musculus];XP_006541326.1//PREDICTED: mediator of RNA polymerase II transcription subunit 25 isofor…
76408	5002	60.31601816	34.6986324	-0.797662388	0.999918579	0.017427657	Abcc3	GO:0016323//basolateral plasma membrane;GO:0005887//integral component of plasma membrane	GO:0005524//ATP binding;GO:0015432//bile acid-exporting ATPase activity;GO:0042626//ATPase activity, coupled to transmembrane movement of substances;GO:0008559//xenobiotic transmembrane transporting ATPase activity;GO:0015238//drug transmembrane transporter activity	GO:0014070//response to organic cyclic compound;GO:0010243//response to organonitrogen compound;GO:0032496//response to lipopolysaccharide;GO:0015722//canalicular bile acid transport;GO:0015893//drug transport;GO:0032355//response to estradiol;GO:0010033//response to organic substance;GO:0006855//drug transmembrane transport	K05667//ATP-binding cassette, subfamily C (CFTR/MRP), member 3	XP_021032085.1//canalicular multispecific organic anion transporter 2 isoform X2 [Mus caroli]
15519	2850	11828.45426	15993.63775	0.435236562	0.999918579	0.017482678	Hsp90aa1	GO:0016323//basolateral plasma membrane;GO:0016020//membrane;GO:0016324//apical plasma membrane;GO:0031526//brush border membrane;GO:0032587//ruffle membrane;GO:0042470//melanosome;GO:0005737//cytoplasm;GO:0043025//neuronal cell body;GO:0036126//sperm flagellum;GO:0097524//sperm plasma membrane;GO:0097226//sperm mitochondrial sheath;GO:0005829//cytosol;GO:0070062//extracellular exosome;GO:0031012…	GO:0030235//nitric-oxide synthase regulator activity;GO:0003723//RNA binding;GO:0005524//ATP binding;GO:0051022//Rho GDP-dissociation inhibitor binding;GO:0019903//protein phosphatase binding;GO:1990782//protein tyrosine kinase binding;GO:0070182//DNA polymerase binding;GO:0048156//tau protein binding;GO:0019901//protein kinase binding;GO:0004713//protein tyrosine kinase activity;GO:0032564//dATP…	GO:0006986//response to unfolded protein;GO:0010659//cardiac muscle cell apoptotic process;GO:0051973//positive regulation of telomerase activity;GO:0043627//response to estrogen;GO:0046677//response to antibiotic;GO:0009651//response to salt stress;GO:0007004//telomere maintenance via telomerase;GO:0003009//skeletal muscle contraction;GO:0061635//regulation of protein complex stability;GO:000645…	K04079//molecular chaperone HtpG	NP_034610.1//heat shock protein HSP 90-alpha [Mus musculus]
72056	1917	740.5229328	1028.530894	0.47396881	0.999918579	0.017751833	1810055G02Rik	GO:0005794//Golgi apparatus;GO:0016021//integral component of membrane;GO:0005886//plasma membrane	NA	NA	K16669//protocadherin Fat 4	EDL32950.1//RIKEN cDNA 1810055G02, isoform CRA_a, partial [Mus musculus]
64136	1118	835.2674215	1186.083145	0.505895073	0.999918579	0.017867095	Sdf2l1	GO:0016020//membrane;GO:0005788//endoplasmic reticulum lumen;GO:0034663//endoplasmic reticulum chaperone complex;GO:0005783//endoplasmic reticulum;GO:0005789//endoplasmic reticulum membrane	GO:0051787//misfolded protein binding;GO:0051087//chaperone binding;GO:0051117//ATPase binding;GO:0004169//dolichyl-phosphate-mannose-protein mannosyltransferase activity	GO:0071712//ER-associated misfolded protein catabolic process;GO:0034976//response to endoplasmic reticulum stress;GO:0071218//cellular response to misfolded protein;GO:0042981//regulation of apoptotic process	K00728//dolichyl-phosphate-mannose-protein mannosyltransferase [EC:2.4.1.109]	NP_071719.1//stromal cell-derived factor 2-like protein 1 precursor [Mus musculus]
72787	2576	940.4124849	1102.648726	0.229607664	0.999918579	0.017886517	Ndc1	GO:0016020//membrane;GO:0005643//nuclear pore;GO:0031965//nuclear membrane;GO:0005737//cytoplasm;GO:0015629//actin cytoskeleton;GO:0016021//integral component of membrane;GO:0070762//nuclear pore transmembrane ring;GO:0005886//plasma membrane	GO:0017056//structural constituent of nuclear pore	GO:0007129//synapsis;GO:0031081//nuclear pore distribution;GO:0006999//nuclear pore organization;GO:0007283//spermatogenesis;GO:0015031//protein transport;GO:0051292//nuclear pore complex assembly;GO:0051028//mRNA transport	K14315//nucleoporin NDC1	NP_082631.1//nucleoporin NDC1 [Mus musculus]
71177	3071	1068.186442	1208.736611	0.178336432	0.999918579	0.017950433	Ints13	GO:0005634//nucleus;GO:0005737//cytoplasm	NA	GO:0030317//flagellated sperm motility;GO:0051642//centrosome localization;GO:0007346//regulation of mitotic cell cycle;GO:0080154//regulation of fertilization;GO:0051301//cell division;GO:0007052//mitotic spindle organization;GO:0090435//protein localization to nuclear envelope	NA	NP_620096.2//integrator complex subunit 13 [Mus musculus]
83453	4190	2.455451034	1.195373107	-1.038527062	0.999918579	0.017994269	Chrdl1	GO:0005576//extracellular region	NA	GO:0007399//nervous system development;GO:0030514//negative regulation of BMP signaling pathway;GO:0001654//eye development;GO:0030154//cell differentiation;GO:0048749//compound eye development;GO:0001503//ossification	K17280//chordin-like protein 2	XP_006529066.1//PREDICTED: chordin-like protein 1 isoform X4 [Mus musculus];NP_001107857.1//chordin-like protein 1 isoform 1 precursor [Mus musculus];NP_112548.2//chordin-like protein 1 isoform 2 precursor [Mus musculus]
241197	3409	982.7498233	1376.00703	0.485591736	0.999918579	0.018192384	Serpinb10	NA	NA	NA	K13963//serpin B	Q8K1K6.1//RecName: Full=Serpin B10;EDL39846.1//serine (or cysteine) peptidase inhibitor, clade B (ovalbumin), member 10, isoform CRA_b, partial [Mus musculus]
319552	1536	3.333707432	1.533032678	-1.120739048	0.999918579	0.018193769	Spx	NA	NA	NA	K06521//semaphorin 4	XP_004270980.1//PREDICTED: spexin [Orcinus orca]
13681	1896	9338.81555	11002.60885	0.236534156	0.999918579	0.018293862	Eif4a1	GO:0016020//membrane;GO:0031012//extracellular matrix;GO:0070062//extracellular exosome;GO:0005730//nucleolus;GO:0005829//cytosol;GO:0005737//cytoplasm;GO:0016281//eukaryotic translation initiation factor 4F complex	GO:0008135//translation factor activity, RNA binding;GO:0003723//RNA binding;GO:0003729//mRNA binding;GO:0000339//RNA cap binding;GO:0005524//ATP binding;GO:0004386//helicase activity;GO:0003725//double-stranded RNA binding;GO:0003676//nucleic acid binding;GO:0003743//translation initiation factor activity;GO:0004004//ATP-dependent RNA helicase activity	GO:0006413//translational initiation;GO:0010468//regulation of gene expression;GO:0000289//nuclear-transcribed mRNA poly(A) tail shortening;GO:0010501//RNA secondary structure unwinding;GO:0016032//viral process	K03257//translation initiation factor 4A	NP_001152847.1//eukaryotic initiation factor 4A-I isoform 2 [Mus musculus];NP_001407.1//eukaryotic initiation factor 4A-I isoform 1 [Homo sapiens]
72415	3609	622.9776063	759.0980503	0.285105941	0.999918579	0.018300189	Sgo1	GO:0000922//spindle pole;GO:0000780//condensed nuclear chromosome, centromeric region;GO:0000779//condensed chromosome, centromeric region;GO:0005813//centrosome;GO:0000776//kinetochore;GO:0000777//condensed chromosome kinetochore;GO:0005737//cytoplasm;GO:0000775//chromosome, centromeric region	GO:0019900//kinase binding	GO:0007059//chromosome segregation;GO:0051301//cell division;GO:0071962//mitotic sister chromatid cohesion, centromeric;GO:0010457//centriole-centriole cohesion;GO:0045132//meiotic chromosome segregation;GO:0008608//attachment of spindle microtubules to kinetochore	K11580//shugoshin-like 1	NP_082508.1//shugoshin 1 [Mus musculus]
77048	3006	863.8109794	1000.09799	0.211353804	0.999918579	0.018432714	Cep83	GO:0005814//centriole;GO:0005794//Golgi apparatus;GO:0097539//ciliary transition fiber	NA	GO:0060271//cilium assembly;GO:0071539//protein localization to centrosome;GO:0051660//establishment of centrosome localization;GO:0048278//vesicle docking	K16754//coiled-coil domain-containing protein 41	NP_084128.2//centrosomal protein of 83 kDa [Mus musculus]
239796	3080	2.742225429	1.252642775	-1.130372125	0.999918579	0.018451394	Mb21d2	NA	GO:0032403//protein complex binding;GO:0045296//cadherin binding	NA	K04358//fibroblast growth factor	XP_021083798.1//protein MB21D2 [Mesocricetus auratus]
21809	3401	9.187897018	4.321719356	-1.088129297	0.999918579	0.0184932	Tgfb3	GO:0030315//T-tubule;GO:0031012//extracellular matrix;GO:0005634//nucleus;GO:0005615//extracellular space;GO:0005737//cytoplasm;GO:0043025//neuronal cell body;GO:0009986//cell surface;GO:0030141//secretory granule	GO:0008083//growth factor activity;GO:0005125//cytokine activity;GO:0005114//type II transforming growth factor beta receptor binding;GO:0042802//identical protein binding;GO:0046982//protein heterodimerization activity;GO:0034714//type III transforming growth factor beta receptor binding;GO:0050431//transforming growth factor beta binding;GO:0034713//type I transforming growth factor beta recept…	GO:1905075//positive regulation of occluding junction disassembly;GO:0060364//frontal suture morphogenesis;GO:0032570//response to progesterone;GO:0043627//response to estrogen;GO:0032967//positive regulation of collagen biosynthetic process;GO:0010936//negative regulation of macrophage cytokine production;GO:0045216//cell-cell junction organization;GO:0043065//positive regulation of apoptotic pr…	K13377//transforming growth factor beta-3	NP_033394.2//transforming growth factor beta-3 precursor [Mus musculus]
14106	1366	4.514354402	2.05475747	-1.135551565	0.999918579	0.018690656	Foxh1	GO:0005634//nucleus;GO:0032444//activin responsive factor complex;GO:0005667//transcription factor complex;GO:0000790//nuclear chromatin	GO:0003677//DNA binding;GO:0001205//transcriptional activator activity, RNA polymerase II distal enhancer sequence-specific DNA binding;GO:0001104//RNA polymerase II transcription cofactor activity;GO:0044212//transcription regulatory region DNA binding;GO:0001190//transcriptional activator activity, RNA polymerase II transcription factor binding;GO:0050681//androgen receptor binding;GO:0043425//…	GO:0003222//ventricular trabecula myocardium morphogenesis;GO:0009952//anterior/posterior pattern specification;GO:0035054//embryonic heart tube anterior/posterior pattern specification;GO:0045893//positive regulation of transcription, DNA-templated;GO:2000824//negative regulation of androgen receptor activity;GO:0035909//aorta morphogenesis;GO:0007179//transforming growth factor beta receptor si…	K09400//forkhead box protein H	NP_032015.1//forkhead box protein H1 [Mus musculus]
15502	3407	2969.224829	4581.627712	0.625773897	0.999918579	0.018965196	Dnaja1	GO:0016020//membrane;GO:0070062//extracellular exosome;GO:0005783//endoplasmic reticulum;GO:0005634//nucleus;GO:0015630//microtubule cytoskeleton;GO:0098554//cytoplasmic side of endoplasmic reticulum membrane;GO:0048471//perinuclear region of cytoplasm;GO:0000151//ubiquitin ligase complex;GO:0005829//cytosol;GO:0005739//mitochondrion	GO:0055131//C3HC4-type RING finger domain binding;GO:0001671//ATPase activator activity;GO:0005524//ATP binding;GO:0031072//heat shock protein binding;GO:0031625//ubiquitin protein ligase binding;GO:0051087//chaperone binding;GO:0046872//metal ion binding;GO:0001664//G-protein coupled receptor binding;GO:0051082//unfolded protein binding;GO:0030544//Hsp70 protein binding;GO:0050750//low-density l…	GO:0031397//negative regulation of protein ubiquitination;GO:0006986//response to unfolded protein;GO:0007283//spermatogenesis;GO:0030521//androgen receptor signaling pathway;GO:0043508//negative regulation of JUN kinase activity;GO:0043065//positive regulation of apoptotic process;GO:1901998//toxin transport;GO:0070585//protein localization to mitochondrion;GO:0042769//DNA damage response, detec…	K09502//DnaJ homolog subfamily A member 1	NP_032324.1//dnaJ homolog subfamily A member 1 [Mus musculus]
15203	4663	3.083613841	1.400760654	-1.138411643	0.999918579	0.019000262	Heph	GO:0016323//basolateral plasma membrane;GO:0005622//intracellular;GO:0016021//integral component of membrane;GO:0005886//plasma membrane;GO:0048471//perinuclear region of cytoplasm	GO:0004322//ferroxidase activity;GO:0005507//copper ion binding;GO:0008198//ferrous iron binding	GO:0006879//cellular iron ion homeostasis;GO:0006826//iron ion transport;GO:0006825//copper ion transport	K14735//hephaestin [EC:1.16.3.1]	EDL14214.1//hephaestin, isoform CRA_a, partial [Mus musculus];NP_851790.1//hephaestin isoform 2 precursor [Mus musculus];EDL14215.1//hephaestin, isoform CRA_b, partial [Mus musculus]
66826	1813	614.5281345	511.4663209	-0.264839818	0.999918579	0.019452191	Taz	GO:0016020//membrane;GO:0031224//intrinsic component of membrane;GO:0005634//nucleus;GO:0005829//cytosol;GO:0016021//integral component of membrane;GO:0005739//mitochondrion;GO:0031966//mitochondrial membrane;GO:0005737//cytoplasm	GO:0016746//transferase activity, transferring acyl groups;GO:0047184//1-acylglycerophosphocholine O-acyltransferase activity;GO:0008374//O-acyltransferase activity	GO:0032049//cardiolipin biosynthetic process;GO:0042407//cristae formation;GO:0016567//protein ubiquitination;GO:0048738//cardiac muscle tissue development;GO:0060048//cardiac muscle contraction;GO:0030097//hemopoiesis;GO:0007007//inner mitochondrial membrane organization;GO:0032981//mitochondrial respiratory chain complex I assembly;GO:1900210//positive regulation of cardiolipin metabolic proces…	K13511//monolysocardiolipin acyltransferase [EC:2.3.1.-]	EDL29830.1//tafazzin, isoform CRA_c, partial [Mus musculus];XP_016825801.1//PREDICTED: tafazzin isoform X6 [Cricetulus griseus];XP_007626281.1//PREDICTED: tafazzin isoform X7 [Cricetulus griseus]
93695	3798	56.66001371	28.75142323	-0.978697578	0.999918579	0.019872314	Gpnmb	GO:0012505//endomembrane system;GO:0005887//integral component of plasma membrane;GO:0031410//cytoplasmic vesicle;GO:0016021//integral component of membrane;GO:0042470//melanosome;GO:0030659//cytoplasmic vesicle membrane	GO:0045545//syndecan binding;GO:0005178//integrin binding;GO:0048018//receptor ligand activity;GO:0008201//heparin binding	GO:1901215//negative regulation of neuron death;GO:0001649//osteoblast differentiation;GO:0030335//positive regulation of cell migration;GO:0032720//negative regulation of tumor necrosis factor production;GO:0031954//positive regulation of protein autophosphorylation;GO:2000134//negative regulation of G1/S transition of mitotic cell cycle;GO:0042130//negative regulation of T cell proliferation;GO…	K20732//transmembrane glycoprotein NMB	NP_444340.3//transmembrane glycoprotein NMB precursor [Mus musculus]
13063	3059	2123.216992	2715.848306	0.355151079	0.999918579	0.019962663	Cycs	GO:0005634//nucleus;GO:0005829//cytosol;GO:0043209//myelin sheath;GO:0005758//mitochondrial intermembrane space;GO:0070469//respiratory chain;GO:0005739//mitochondrion	GO:0009055//electron transfer activity;GO:0046872//metal ion binding;GO:0020037//heme binding;GO:0045155//electron transporter, transferring electrons from CoQH2-cytochrome c reductase complex and cytochrome c oxidase complex activity;GO:0019899//enzyme binding	GO:0002931//response to ischemia;GO:0043280//positive regulation of cysteine-type endopeptidase activity involved in apoptotic process;GO:0034349//glial cell apoptotic process;GO:0006123//mitochondrial electron transport, cytochrome c to oxygen;GO:0042743//hydrogen peroxide metabolic process;GO:0034465//response to carbon monoxide;GO:0010730//negative regulation of hydrogen peroxide biosynthetic …	K08738//cytochrome c	XP_012879948.1//PREDICTED: cytochrome c, somatic [Dipodomys ordii]
74464	5397	7.825220119	3.621758136	-1.11144113	0.999918579	0.019971435	Zswim5	GO:0005615//extracellular space	GO:0008270//zinc ion binding	NA	K01231//alpha-mannosidase II [EC:3.2.1.114];K13172//serine/arginine repetitive matrix protein 2;K13171//serine/arginine repetitive matrix protein 1	BAC65801.1//mKIAA1511 protein, partial [Mus musculus]
16551	4850	3858.891097	4415.022447	0.194234443	0.999918579	0.020031495	Kif11	GO:0016020//membrane;GO:0000922//spindle pole;GO:0005874//microtubule;GO:0005829//cytosol;GO:0005819//spindle;GO:0005876//spindle microtubule;GO:0005871//kinesin complex	GO:0005524//ATP binding;GO:0008017//microtubule binding;GO:0019901//protein kinase binding;GO:0032403//protein complex binding;GO:0008574//ATP-dependent microtubule motor activity, plus-end-directed	GO:0007051//spindle organization;GO:0007018//microtubule-based movement;GO:0090307//mitotic spindle assembly;GO:0007059//chromosome segregation;GO:0051225//spindle assembly;GO:0046602//regulation of mitotic centrosome separation;GO:0007100//mitotic centrosome separation	K10398//kinesin family member 11	EDL41788.1//kinesin family member 11, isoform CRA_b, partial [Mus musculus]
319176	468	17.0709912	31.1375846	0.867110208	0.999918579	0.020119082	Hist2h2ac	GO:0070062//extracellular exosome;GO:0005634//nucleus;GO:0000790//nuclear chromatin;GO:0000786//nucleosome	GO:0003677//DNA binding;GO:0046982//protein heterodimerization activity	GO:0006342//chromatin silencing	K11251//histone H2A	XP_008513089.1//PREDICTED: histone H2A type 2-C [Equus przewalskii]
74570	8207	423.2128849	327.8340198	-0.368417979	0.999918579	0.020148732	Zkscan1	NA	NA	NA	K09229//KRAB and SCAN domains-containing zinc finger protein;K09230//SCAN domain-containing zinc finger protein	XP_546967.3//zinc finger protein with KRAB and SCAN domains 1 isoform X5 [Canis lupus familiaris];XP_021535710.1//zinc finger protein with KRAB and SCAN domains 1 [Neomonachus schauinslandi]
18606	3257	16.0235087	7.845292079	-1.030291027	0.999918579	0.020376438	Enpp2	GO:0005615//extracellular space;GO:0005887//integral component of plasma membrane;GO:0016021//integral component of membrane	GO:0004551//nucleotide diphosphatase activity;GO:0004622//lysophospholipase activity;GO:0005044//scavenger receptor activity;GO:0030247//polysaccharide binding;GO:0004528//phosphodiesterase I activity;GO:0005509//calcium ion binding;GO:0047391//alkylglycerophosphoethanolamine phosphodiesterase activity;GO:0008270//zinc ion binding;GO:0003676//nucleic acid binding	GO:0050731//positive regulation of peptidyl-tyrosine phosphorylation;GO:0009395//phospholipid catabolic process;GO:2000394//positive regulation of lamellipodium morphogenesis;GO:0030334//regulation of cell migration;GO:0045765//regulation of angiogenesis;GO:0010634//positive regulation of epithelial cell migration;GO:0034638//phosphatidylcholine catabolic process;GO:0006644//phospholipid metaboli…	K01122//ectonucleotide pyrophosphatase/phosphodiesterase family member 2 [EC:3.1.4.39]	NP_001129549.1//ectonucleotide pyrophosphatase/phosphodiesterase family member 2 isoform 1 [Mus musculus];NP_056559.2//ectonucleotide pyrophosphatase/phosphodiesterase family member 2 isoform 2 preproprotein [Mus musculus];NP_001272923.1//ectonucleotide pyrophosphatase/phosphodiesterase family member 2 isoform 3 [Mus musculus];NP_001272924.1//ectonucleotide pyrophosphatase/phosphodiesterase famil…
244418	4780	62.21983908	37.71998751	-0.722045465	0.999918579	0.020507589	Prag1	NA	GO:0004715//non-membrane spanning protein tyrosine kinase activity;GO:0005524//ATP binding;GO:0004672//protein kinase activity	NA	K17537//tyrosine-protein kinase SgK223 [EC:2.7.10.2]	NP_766499.2//tyrosine-protein kinase PRAG1 [Mus musculus]
71508	2450	264.414741	321.9067544	0.28384024	0.999918579	0.020584298	Zfp935	GO:0005634//nucleus	GO:0046872//metal ion binding;GO:0003700//DNA binding transcription factor activity;GO:0003676//nucleic acid binding	GO:0006355//regulation of transcription, DNA-templated	K09228//KRAB domain-containing zinc finger protein	EDL16198.1//mCG121035, isoform CRA_b, partial [Mus musculus];XP_011242740.1//PREDICTED: uncharacterized protein LOC100041979 isoform X1 [Mus musculus]
76974	675	1.99802699	0.992554618	-1.009357673	0.999918579	0.021083474	Urah	GO:0005777//peroxisome;GO:0005739//mitochondrion	GO:0016787//hydrolase activity;GO:0033971//hydroxyisourate hydrolase activity	GO:0019628//urate catabolic process;GO:0006144//purine nucleobase metabolic process	K07127//5-hydroxyisourate hydrolase [EC:3.5.2.17]	NP_001334534.1//5-hydroxyisourate hydrolase isoform 1 [Mus musculus]
50528	3175	5.045575195	2.38549513	-1.080730004	0.999918579	0.021180756	Tmprss2	GO:0070062//extracellular exosome;GO:0016021//integral component of membrane;GO:0005886//plasma membrane	GO:0004252//serine-type endopeptidase activity;GO:0005044//scavenger receptor activity	GO:0016540//protein autoprocessing;GO:0006508//proteolysis;GO:0046598//positive regulation of viral entry into host cell	K09633//transmembrane protease serine 2 [EC:3.4.21.-]	NP_056590.2//transmembrane protease serine 2 [Mus musculus]
74400	2219	11.50410645	23.15145116	1.008953695	0.999918579	0.021194813	Zfp819	GO:0005634//nucleus	GO:0046872//metal ion binding;GO:0003676//nucleic acid binding	GO:0006355//regulation of transcription, DNA-templated	K09228//KRAB domain-containing zinc finger protein	XP_021501511.1//zinc finger protein 260-like [Meriones unguiculatus]
244550	2080	16.56816761	8.49055211	-0.964483778	0.999918579	0.021292334	Podnl1	GO:0031012//extracellular matrix;GO:0005737//cytoplasm;GO:0005578//proteinaceous extracellular matrix	GO:0004860//protein kinase inhibitor activity	GO:0006469//negative regulation of protein kinase activity;GO:0046426//negative regulation of JAK-STAT cascade;GO:0019221//cytokine-mediated signaling pathway	K08119//extracellular matrix protein 2;K08123//keratocan	XP_021026288.1//podocan-like protein 1 [Mus caroli]
111241	1574	1141.089144	576.9309483	-0.983940941	0.999918579	0.021345524	Hmga1b	GO:0090575//RNA polymerase II transcription factor complex;GO:0005634//nucleus;GO:0035985//senescence-associated heterochromatin focus;GO:0005925//focal adhesion;GO:0000785//chromatin	GO:0003677//DNA binding;GO:0003906//DNA-(apurinic or apyrimidinic site) lyase activity;GO:0001205//transcriptional activator activity, RNA polymerase II distal enhancer sequence-specific DNA binding;GO:0042974//retinoic acid receptor binding;GO:0051575//5'-deoxyribose-5-phosphate lyase activity;GO:0030374//ligand-dependent nuclear receptor transcription coactivator activity;GO:0001158//enhancer s…	GO:0045892//negative regulation of transcription, DNA-templated;GO:0006284//base-excision repair;GO:0006355//regulation of transcription, DNA-templated;GO:0035986//senescence-associated heterochromatin focus assembly;GO:0007283//spermatogenesis;GO:0045893//positive regulation of transcription, DNA-templated;GO:2000774//positive regulation of cellular senescence;GO:0090402//oncogene-induced cell s…	K09282//high mobility group AT-hook protein 1	NP_001159949.1//high mobility group protein HMG-I/HMG-Y isoform 2 [Mus musculus];NP_001020598.1//high mobility group protein HMG-I/HMG-Y isoform a [Mus musculus]
66282	1118	308.122391	403.6162997	0.389480912	0.999918579	0.021881327	Tma16	GO:0005634//nucleus;GO:0005730//nucleolus	NA	NA	K14860//translation machinery-associated protein 16	EDL28693.1//RIKEN cDNA 1810029B16, isoform CRA_a, partial [Mus musculus];NP_079741.1//translation machinery-associated protein 16 [Mus musculus]
225027	2289	2336.07071	2754.569199	0.237742763	0.999918579	0.022057364	Srsf7	GO:0070062//extracellular exosome;GO:0005654//nucleoplasm;GO:0005737//cytoplasm	GO:0003723//RNA binding;GO:0019904//protein domain specific binding;GO:0008270//zinc ion binding	GO:0006397//mRNA processing;GO:1990830//cellular response to leukemia inhibitory factor;GO:0008380//RNA splicing;GO:0048025//negative regulation of mRNA splicing, via spliceosome;GO:0051028//mRNA transport	K12896//splicing factor, arginine/serine-rich 7	EDL38513.1//mCG17902, isoform CRA_l, partial [Mus musculus];NP_001182415.1//serine/arginine-rich splicing factor 7 isoform 3 [Mus musculus]
50794	6396	5820.155779	4545.815471	-0.356518646	0.999918579	0.022417956	Klf13	GO:0005634//nucleus	GO:0000978//RNA polymerase II proximal promoter sequence-specific DNA binding;GO:0046872//metal ion binding;GO:0003677//DNA binding;GO:0001077//transcriptional activator activity, RNA polymerase II proximal promoter sequence-specific DNA binding	GO:0006357//regulation of transcription from RNA polymerase II promoter;GO:0045944//positive regulation of transcription from RNA polymerase II promoter;GO:0006366//transcription from RNA polymerase II promoter;GO:0045647//negative regulation of erythrocyte differentiation;GO:0008285//negative regulation of cell proliferation	K09208//krueppel-like factor 9/13/14/16	NP_067341.2//Krueppel-like factor 13 [Mus musculus]
77015	2940	3.76174974	1.744853847	-1.108297675	0.999918579	0.022556535	Mpped2	NA	GO:0046872//metal ion binding;GO:0016787//hydrolase activity	GO:0007399//nervous system development	NA	XP_004644164.1//PREDICTED: metallophosphoesterase MPPED2 [Octodon degus];NP_084113.1//metallophosphoesterase MPPED2 [Mus musculus]
76832	1643	172.8520518	231.4386096	0.421091832	0.999918579	0.022873234	Hyls1	GO:0005929//cilium;GO:0005814//centriole;GO:0005634//nucleus;GO:0005829//cytosol;GO:0005813//centrosome;GO:0005886//plasma membrane;GO:0005737//cytoplasm	NA	GO:0060271//cilium assembly	K16472//hydrolethalus syndrome protein 1	NP_084038.1//hydrolethalus syndrome protein 1 homolog [Mus musculus]
13850	1987	12.53985403	6.023216132	-1.057914621	0.999918579	0.022893808	Ephx2	GO:0070062//extracellular exosome;GO:0005829//cytosol;GO:0005777//peroxisome	GO:0000287//magnesium ion binding;GO:0042577//lipid phosphatase activity;GO:0016787//hydrolase activity;GO:0015643//toxic substance binding;GO:0033885//10-hydroxy-9-(phosphonooxy)octadecanoate phosphatase activity;GO:0005102//receptor binding;GO:0004301//epoxide hydrolase activity;GO:0042803//protein homodimerization activity;GO:0016791//phosphatase activity	GO:0008152//metabolic process;GO:0045777//positive regulation of blood pressure;GO:0010628//positive regulation of gene expression;GO:0043651//linoleic acid metabolic process;GO:0006954//inflammatory response;GO:0046272//stilbene catabolic process;GO:0009636//response to toxic substance;GO:0002539//prostaglandin production involved in inflammatory response;GO:0046839//phospholipid dephosphorylati…	K08726//soluble epoxide hydrolase / lipid-phosphate phosphatase [EC:3.3.2.10 3.1.3.76]	NP_001258332.1//bifunctional epoxide hydrolase 2 isoform c precursor [Mus musculus];NP_031966.2//bifunctional epoxide hydrolase 2 isoform a [Mus musculus]
320333	1755	15.54725428	26.09152894	0.746921671	0.999918579	0.022915086	D830030K20Rik	NA	NA	NA	NA	NP_001243430.1//uncharacterized protein LOC100041840 [Mus musculus];XP_017171813.1//PREDICTED: uncharacterized protein Gm3685 [Mus musculus]
12945	6259	3.444869288	1.693336634	-1.024580434	0.999918579	0.022936722	Dmbt1	GO:0030658//transport vesicle membrane;GO:0070062//extracellular exosome;GO:0005615//extracellular space;GO:0019898//extrinsic component of membrane;GO:0005622//intracellular;GO:0030670//phagocytic vesicle membrane;GO:0005737//cytoplasm;GO:0005578//proteinaceous extracellular matrix;GO:0042589//zymogen granule membrane;GO:0016021//integral component of membrane	GO:0005044//scavenger receptor activity;GO:0035375//zymogen binding	GO:0001824//blastocyst development;GO:0050829//defense response to Gram-negative bacterium;GO:0030154//cell differentiation;GO:0030858//positive regulation of epithelial cell differentiation;GO:0001833//inner cell mass cell proliferation;GO:0050830//defense response to Gram-positive bacterium;GO:0015031//protein transport	K13912//deleted in malignant brain tumors 1 protein	EDL17692.1//deleted in malignant brain tumors 1, isoform CRA_c, partial [Mus musculus];NP_001334561.1//deleted in malignant brain tumors 1 protein isoform 1 precursor [Mus musculus]
67300	6542	5478.434955	4645.695766	-0.237869133	0.999918579	0.022950685	Cltc	NA	NA	NA	K04646//clathrin heavy chain	XP_007449155.1//PREDICTED: clathrin heavy chain 1 [Lipotes vexillifer]
98733	3481	6.301943955	12.0001153	0.929179439	0.999918579	0.023214765	Obsl1	GO:0005813//centrosome;GO:0005737//cytoplasm;GO:1990393//3M complex;GO:0048471//perinuclear region of cytoplasm;GO:0005859//muscle myosin complex;GO:0031430//M band;GO:0030018//Z disc;GO:0005794//Golgi apparatus	GO:0051015//actin filament binding;GO:0008307//structural constituent of muscle;GO:0051371//muscle alpha-actinin binding;GO:0097493//structural molecule activity conferring elasticity	GO:0050775//positive regulation of dendrite morphogenesis;GO:0000226//microtubule cytoskeleton organization;GO:0034067//protein localization to Golgi apparatus;GO:0045214//sarcomere organization;GO:0007030//Golgi organization;GO:0007088//regulation of mitotic nuclear division;GO:0007015//actin filament organization;GO:0006941//striated muscle contraction;GO:0071688//striated muscle myosin thick f…	K19574//obscurin-like protein 1	EDL00421.1//expressed sequence AW822216, isoform CRA_f, partial [Mus musculus];NP_001297608.1//obscurin-like protein 1 isoform 2 [Mus musculus]
69707	4027	10.18841497	18.16469402	0.834207438	0.999918579	0.023563331	Iqcg	GO:0036126//sperm flagellum;GO:0070062//extracellular exosome;GO:0005829//cytosol;GO:0031514//motile cilium;GO:0002177//manchette;GO:0005737//cytoplasm	GO:0030544//Hsp70 protein binding;GO:0005516//calmodulin binding	GO:0007288//sperm axoneme assembly;GO:0007286//spermatid development	K10397//kinesin family member 6/9;K18626//trichohyalin	NP_848465.1//IQ domain-containing protein G [Mus musculus]
18045	2552	755.8892314	863.4276629	0.191900479	0.999918579	0.023579559	Nfyb	GO:0090575//RNA polymerase II transcription factor complex;GO:0005634//nucleus;GO:0005654//nucleoplasm;GO:0016602//CCAAT-binding factor complex;GO:0005667//transcription factor complex;GO:0032993//protein-DNA complex	GO:0003677//DNA binding;GO:0043565//sequence-specific DNA binding;GO:0070491//repressing transcription factor binding;GO:0046982//protein heterodimerization activity;GO:0000980//RNA polymerase II distal enhancer sequence-specific DNA binding;GO:0003700//DNA binding transcription factor activity;GO:0032403//protein complex binding	GO:1990830//cellular response to leukemia inhibitory factor;GO:0006355//regulation of transcription, DNA-templated;GO:0006351//transcription, DNA-templated;GO:0006366//transcription from RNA polymerase II promoter;GO:0045540//regulation of cholesterol biosynthetic process;GO:0045893//positive regulation of transcription, DNA-templated	K08065//nuclear transcription Y subunit beta	XP_015719879.1//PREDICTED: nuclear transcription factor Y subunit beta isoform X1 [Coturnix japonica]
18028	8932	12.05955986	5.6195155	-1.101659598	0.999918579	0.023650803	Nfib	GO:0005634//nucleus;GO:0044300//cerebellar mossy fiber;GO:0001650//fibrillar center	GO:0001106//RNA polymerase II transcription corepressor activity;GO:0000978//RNA polymerase II proximal promoter sequence-specific DNA binding;GO:0000981//RNA polymerase II transcription factor activity, sequence-specific DNA binding;GO:0003677//DNA binding;GO:0001077//transcriptional activator activity, RNA polymerase II proximal promoter sequence-specific DNA binding;GO:0003690//double-stranded…	GO:0030324//lung development;GO:0006260//DNA replication;GO:0045893//positive regulation of transcription, DNA-templated;GO:0000122//negative regulation of transcription from RNA polymerase II promoter;GO:0060510//Type II pneumocyte differentiation;GO:0071679//commissural neuron axon guidance;GO:0060662//salivary gland cavitation;GO:0008285//negative regulation of cell proliferation;GO:2000791//n…	K09169//nuclear factor I/B	NP_001106681.1//nuclear factor 1 B-type isoform 2 [Mus musculus];NP_001106680.1//nuclear factor 1 B-type isoform 1 [Mus musculus];EDL31040.1//nuclear factor I/B, isoform CRA_f, partial [Mus musculus];NP_032713.3//nuclear factor 1 B-type isoform 3 [Mus musculus];NP_001273060.1//nuclear factor 1 B-type isoform 5 [Mus musculus]
68180	971	63.80515103	44.0192304	-0.535538976	0.999918579	0.023691291	Hyi	NA	GO:0008903//hydroxypyruvate isomerase activity	NA	K01816//hydroxypyruvate isomerase [EC:5.3.1.22]	NP_080877.3//putative hydroxypyruvate isomerase [Mus musculus]
56405	1443	6.911871631	3.275109272	-1.077533381	0.999918579	0.023978993	Dusp14	GO:0005634//nucleus;GO:0005737//cytoplasm	GO:0017017//MAP kinase tyrosine/serine/threonine phosphatase activity;GO:0003723//RNA binding;GO:0004725//protein tyrosine phosphatase activity	GO:0035335//peptidyl-tyrosine dephosphorylation	K14165//atypical dual specificity phosphatase [EC:3.1.3.16 3.1.3.48]	OBS59901.1//hypothetical protein A6R68_08969 [Neotoma lepida]
19141	2023	375.140884	256.7770092	-0.546916466	0.999918579	0.02409641	Lgmn	GO:0070062//extracellular exosome;GO:0005770//late endosome;GO:0005764//lysosome;GO:0045177//apical part of cell	GO:0008233//peptidase activity;GO:0004197//cysteine-type endopeptidase activity	GO:0032801//receptor catabolic process;GO:0051603//proteolysis involved in cellular protein catabolic process;GO:0043524//negative regulation of neuron apoptotic process;GO:1901185//negative regulation of ERBB signaling pathway;GO:0003014//renal system process;GO:0006508//proteolysis;GO:0010447//response to acidic pH;GO:0006624//vacuolar protein processing;GO:0040015//negative regulation of multi…	K01369//legumain [EC:3.4.22.34]	XP_017170484.1//PREDICTED: legumain isoform X1 [Mus musculus]
12317	1943	20621.84421	26742.96369	0.374985997	0.999918579	0.024109519	Calr	GO:0070062//extracellular exosome;GO:0005788//endoplasmic reticulum lumen;GO:0005634//nucleus;GO:0005783//endoplasmic reticulum;GO:0005925//focal adhesion;GO:0009897//external side of plasma membrane;GO:0048471//perinuclear region of cytoplasm;GO:0033018//sarcoplasmic reticulum lumen;GO:0005829//cytosol;GO:0042824//MHC class I peptide loading complex;GO:0005844//polysome	GO:0003729//mRNA binding;GO:0030246//carbohydrate binding;GO:0005178//integrin binding;GO:0050681//androgen receptor binding;GO:0051082//unfolded protein binding;GO:0005509//calcium ion binding;GO:0031625//ubiquitin protein ligase binding	GO:0030866//cortical actin cytoskeleton organization;GO:0010595//positive regulation of endothelial cell migration;GO:1900026//positive regulation of substrate adhesion-dependent cell spreading;GO:0050766//positive regulation of phagocytosis;GO:0000122//negative regulation of transcription from RNA polymerase II promoter;GO:1901164//negative regulation of trophoblast cell migration;GO:0017148//ne…	K08057//calreticulin	XP_003797961.1//PREDICTED: calreticulin [Otolemur garnettii]
18451	4034	350.8633409	430.2892946	0.294397728	0.999918579	0.024131158	P4ha1	GO:0016020//membrane;GO:0043231//intracellular membrane-bounded organelle;GO:0005788//endoplasmic reticulum lumen;GO:0005783//endoplasmic reticulum;GO:0016222//procollagen-proline 4-dioxygenase complex;GO:0005739//mitochondrion	GO:0016702//oxidoreductase activity, acting on single donors with incorporation of molecular oxygen, incorporation of two atoms of oxygen;GO:0004656//procollagen-proline 4-dioxygenase activity;GO:0005506//iron ion binding;GO:0042802//identical protein binding;GO:0031418//L-ascorbic acid binding	GO:0018401//peptidyl-proline hydroxylation to 4-hydroxy-L-proline;GO:0030199//collagen fibril organization	K00472//prolyl 4-hydroxylase [EC:1.14.11.2]	BAE28745.1//unnamed protein product [Mus musculus];NP_001303299.1//prolyl 4-hydroxylase subunit alpha-1 isoform 1 precursor [Mus musculus]
170716	1731	260.0408013	205.9375995	-0.336530748	0.999918579	0.024311154	Cyp4f13	GO:0016021//integral component of membrane	GO:0016705//oxidoreductase activity, acting on paired donors, with incorporation or reduction of molecular oxygen;GO:0020037//heme binding;GO:0005506//iron ion binding;GO:0004497//monooxygenase activity	GO:0006691//leukotriene metabolic process	K17726//leukotriene-B4 20-monooxygenase / phylloquinone omega-hydroxylase [EC:1.14.13.30 1.14.13.194];K00490//cytochrome P450 family 4 subfamily F [EC:1.14.14.1]	NP_570952.1//cytochrome P450, family 4, subfamily f, polypeptide 13 [Mus musculus]
57267	2124	331.7088368	387.513211	0.224328049	0.999918579	0.024336942	Apba3	GO:0048471//perinuclear region of cytoplasm	GO:0001540//amyloid-beta binding;GO:0004857//enzyme inhibitor activity;GO:0019899//enzyme binding	GO:0010468//regulation of gene expression;GO:0043086//negative regulation of catalytic activity;GO:0007268//chemical synaptic transmission;GO:0001701//in utero embryonic development;GO:0015031//protein transport	K04531//amyloid beta A4 precursor protein-binding family A member 1	NP_061228.1//amyloid beta A4 precursor protein-binding family A member 3 [Mus musculus]
73316	1371	9.765141464	5.08571368	-0.941190702	0.999918579	0.024707661	Calr3	GO:0005788//endoplasmic reticulum lumen;GO:0005783//endoplasmic reticulum	GO:0051082//unfolded protein binding;GO:0005509//calcium ion binding;GO:0044183//protein binding involved in protein folding	GO:0030154//cell differentiation;GO:0007283//spermatogenesis	K10098//calreticulin 3	NP_082776.2//calreticulin-3 isoform 1 precursor [Mus musculus];NP_084058.2//calreticulin-3 isoform 2 [Mus musculus]
19356	2758	689.2213274	802.8089823	0.220089413	0.999918579	0.024931095	Rad17	GO:0005654//nucleoplasm;GO:0000781//chromosome, telomeric region;GO:0005730//nucleolus;GO:0031389//Rad17 RFC-like complex;GO:0000790//nuclear chromatin	GO:0003689//DNA clamp loader activity;GO:0005524//ATP binding;GO:0003682//chromatin binding	GO:0033314//mitotic DNA replication checkpoint;GO:0007093//mitotic cell cycle checkpoint;GO:0042325//regulation of phosphorylation;GO:0006281//DNA repair;GO:0007275//multicellular organism development;GO:0000077//DNA damage checkpoint;GO:0006974//cellular response to DNA damage stimulus;GO:0008156//negative regulation of DNA replication	K06662//cell cycle checkpoint protein	NP_035363.2//cell cycle checkpoint protein RAD17 isoform 1 [Mus musculus]
26951	2917	728.9492327	834.762229	0.195546981	0.999918579	0.02498796	Zw10	GO:0016020//membrane;GO:0000922//spindle pole;GO:0005634//nucleus;GO:0005783//endoplasmic reticulum;GO:0070939//Dsl1/NZR complex;GO:0005828//kinetochore microtubule;GO:1990423//RZZ complex;GO:0005829//cytosol;GO:0000777//condensed chromosome kinetochore;GO:0005789//endoplasmic reticulum membrane;GO:0000776//kinetochore	NA	GO:0000132//establishment of mitotic spindle orientation;GO:0007094//mitotic spindle assembly checkpoint;GO:0007030//Golgi organization;GO:0007093//mitotic cell cycle checkpoint;GO:0000070//mitotic sister chromatid segregation;GO:0034501//protein localization to kinetochore;GO:0007080//mitotic metaphase plate congression;GO:0051301//cell division;GO:0007096//regulation of exit from mitosis;GO:000…	K11578//protein transport protein DSL1/ZW10	NP_036169.1//centromere/kinetochore protein zw10 homolog [Mus musculus]
100101806	2516	1790.682126	2127.095193	0.24837534	0.999918579	0.025023214	Srp54c	GO:0005634//nucleus;GO:0005786//signal recognition particle, endoplasmic reticulum targeting;GO:0005829//cytosol;GO:0016607//nuclear speck;GO:0005737//cytoplasm	GO:0003723//RNA binding;GO:0019003//GDP binding;GO:0008144//drug binding;GO:0005525//GTP binding;GO:0030942//endoplasmic reticulum signal peptide binding;GO:0043021//ribonucleoprotein complex binding;GO:0003924//GTPase activity;GO:0008312//7S RNA binding	GO:0006614//SRP-dependent cotranslational protein targeting to membrane	K03106//signal recognition particle subunit SRP54 [EC:3.6.5.4]	NP_001093580.1//signal recognition particle 54C [Mus musculus]
64075	3463	25.67881844	15.01882587	-0.77380679	0.999918579	0.025055383	Smoc1	GO:0005578//proteinaceous extracellular matrix;GO:0005604//basement membrane	GO:0005509//calcium ion binding;GO:0050840//extracellular matrix binding	GO:0007165//signal transduction;GO:0060173//limb development;GO:0001654//eye development;GO:0030154//cell differentiation;GO:0030198//extracellular matrix organization;GO:0010811//positive regulation of cell-substrate adhesion;GO:0045667//regulation of osteoblast differentiation	K10809//thyroglobulin	EDL02701.1//SPARC related modular calcium binding 1, isoform CRA_c, partial [Mus musculus]
19039	2168	1001.662008	655.8730503	-0.610907279	0.999918579	0.025220807	Lgals3bp	NA	NA	NA	K17300//galectin-3-binding protein	XP_021033708.1//galectin-3-binding protein [Mus caroli]
20284	700	342.4960248	234.6829049	-0.545374489	0.999918579	0.025329891	Scrg1	GO:0044306//neuron projection terminus;GO:0005794//Golgi apparatus;GO:0005576//extracellular region;GO:0005737//cytoplasm	NA	GO:0097168//mesenchymal stem cell proliferation	NA	NP_033162.1//scrapie-responsive protein 1 precursor [Mus musculus]
666348	2227	43.54756779	23.02426512	-0.919437034	0.999918579	0.025381028	Apol7e	GO:0005576//extracellular region	GO:0008289//lipid binding	GO:0006869//lipid transport;GO:0042157//lipoprotein metabolic process	K14480//apolipoprotein L	NP_001128274.1//apolipoprotein L 7e [Mus musculus]
104027	5012	6.661324319	3.187397412	-1.063430115	0.999918579	0.025512707	Synpo	NA	GO:0003779//actin binding	GO:0032233//positive regulation of actin filament bundle assembly	K21112//synaptopodin	XP_006525531.1//PREDICTED: synaptopodin isoform X1 [Mus musculus];BAE34731.1//unnamed protein product, partial [Mus musculus]
241943	2506	57.61146986	92.08786506	0.676654991	0.999918579	0.025791854	Ccdc144b	NA	NA	NA	K17299//POTE ankyrin domain family protein	NP_848505.2//coiled-coil domain containing 144B [Mus musculus]
20979	4747	1.604129957	0.820033231	-0.968036746	0.999918579	0.025977706	Syt1	GO:0043229//intracellular organelle;GO:0060076//excitatory synapse;GO:0030054//cell junction;GO:0005737//cytoplasm;GO:0030672//synaptic vesicle membrane;GO:0016021//integral component of membrane;GO:0042734//presynaptic membrane;GO:0031045//dense core granule;GO:0005886//plasma membrane;GO:0042584//chromaffin granule membrane;GO:0030424//axon;GO:0008021//synaptic vesicle;GO:0043195//terminal bout…	GO:0000149//SNARE binding;GO:0005544//calcium-dependent phospholipid binding;GO:0046982//protein heterodimerization activity;GO:0048306//calcium-dependent protein binding;GO:0005516//calmodulin binding;GO:0001786//phosphatidylserine binding;GO:0017075//syntaxin-1 binding;GO:0030348//syntaxin-3 binding;GO:0030276//clathrin binding;GO:0042802//identical protein binding;GO:0005546//phosphatidylinosi…	GO:0048791//calcium ion-regulated exocytosis of neurotransmitter;GO:0031340//positive regulation of vesicle fusion;GO:0014059//regulation of dopamine secretion;GO:0051260//protein homooligomerization;GO:0017156//calcium ion regulated exocytosis;GO:0007420//brain development;GO:0016079//synaptic vesicle exocytosis;GO:0071277//cellular response to calcium ion;GO:0007269//neurotransmitter secretion;…	K15290//synaptotagmin-1	NP_033332.1//synaptotagmin-1 isoform 1 [Mus musculus];NP_001239271.1//synaptotagmin-1 isoform 2 [Mus musculus]
11421	5037	271.2869802	465.1396692	0.777844174	0.999918579	0.026015327	Ace	GO:0070062//extracellular exosome;GO:0005615//extracellular space;GO:0009897//external side of plasma membrane;GO:0031526//brush border membrane;GO:0005764//lysosome;GO:0005737//cytoplasm;GO:0009925//basal plasma membrane;GO:0005768//endosome;GO:0016021//integral component of membrane;GO:0005886//plasma membrane	GO:0004175//endopeptidase activity;GO:0004180//carboxypeptidase activity;GO:0031711//bradykinin receptor binding;GO:0008241//peptidyl-dipeptidase activity;GO:0031434//mitogen-activated protein kinase kinase binding;GO:0008233//peptidase activity;GO:0008238//exopeptidase activity;GO:0008240//tripeptidyl-peptidase activity;GO:0003779//actin binding;GO:0031404//chloride ion binding;GO:0070573//metal…	GO:0031100//animal organ regeneration;GO:0008217//regulation of blood pressure;GO:1900086//positive regulation of peptidyl-tyrosine autophosphorylation;GO:2000170//positive regulation of peptidyl-cysteine S-nitrosylation;GO:0001822//kidney development;GO:0010629//negative regulation of gene expression;GO:0007283//spermatogenesis;GO:0010608//posttranscriptional regulation of gene expression;GO:003…	K01283//peptidyl-dipeptidase A [EC:3.4.15.1]	AAA37148.1//angiotensin-converting enzyme, partial [Mus musculus];NP_997507.1//angiotensin-converting enzyme isoform 1 precursor [Mus musculus];NP_001268748.1//angiotensin-converting enzyme isoform 3 precursor [Mus musculus]
19167	2374	1510.434761	1703.863977	0.173846295	0.999918579	0.026167991	Psma3	GO:0070062//extracellular exosome;GO:0019773//proteasome core complex, alpha-subunit complex;GO:0005634//nucleus;GO:0000502//proteasome complex;GO:0005737//cytoplasm;GO:0005839//proteasome core complex;GO:0005829//cytosol;GO:0045202//synapse	GO:0004298//threonine-type endopeptidase activity	GO:0052548//regulation of endopeptidase activity;GO:0006511//ubiquitin-dependent protein catabolic process	K02727//20S proteasome subunit alpha 7 [EC:3.4.25.1]	EDL36565.1//proteasome (prosome, macropain) subunit, alpha type 3, isoform CRA_c, partial [Mus musculus];EDL36567.1//proteasome (prosome, macropain) subunit, alpha type 3, isoform CRA_e, partial [Mus musculus]
81600	1557	9.613309593	4.965311924	-0.953148844	0.999918579	0.026321153	Chia1	NA	NA	NA	K01183//chitinase [EC:3.2.1.14]	AAF31644.1//putative chitinase precursor, partial [Mus musculus]
17059	2632	122.492278	66.17727694	-0.888282969	0.999918579	0.026417471	Klrb1c	GO:0005887//integral component of plasma membrane;GO:0009897//external side of plasma membrane;GO:0016021//integral component of membrane;GO:0005886//plasma membrane	GO:0030246//carbohydrate binding;GO:0004872//receptor activity;GO:0042803//protein homodimerization activity	GO:0030101//natural killer cell activation;GO:0045954//positive regulation of natural killer cell mediated cytotoxicity	K06543//killer cell lectin-like receptor subfamily B	NP_032553.2//killer cell lectin-like receptor subfamily B member 1C isoform 2 [Mus musculus];NP_001153376.1//killer cell lectin-like receptor subfamily B member 1C isoform 1 [Mus musculus]
81905	1455	3.533547298	1.671359247	-1.080095356	0.999918579	0.026493903	Cacng8	NA	NA	NA	K04873//voltage-dependent calcium channel gamma-8	XP_021021746.1//voltage-dependent calcium channel gamma-8 subunit [Mus caroli]
108907	2952	2783.118989	3176.43812	0.190707323	0.999918579	0.026495268	Nusap1	GO:0005730//nucleolus;GO:0005874//microtubule;GO:0005819//spindle;GO:0005694//chromosome;GO:0005737//cytoplasm	GO:0003723//RNA binding;GO:0003677//DNA binding;GO:0008017//microtubule binding	GO:0000070//mitotic sister chromatid segregation;GO:0000281//mitotic cytokinesis;GO:0040001//establishment of mitotic spindle localization;GO:0045840//positive regulation of mitotic nuclear division;GO:0007076//mitotic chromosome condensation	K14321//nucleoporin-like protein 2;K11565//opa-interacting protein 5	NP_598612.1//nucleolar and spindle-associated protein 1 isoform a [Mus musculus];NP_001036117.1//nucleolar and spindle-associated protein 1 isoform b [Mus musculus]
12162	3670	29.32344056	16.61602291	-0.819479276	0.999918579	0.026555893	Bmp7	GO:0005576//extracellular region	GO:0008083//growth factor activity	NA	K16621//bone morphogenetic protein 7	XP_007433673.1//PREDICTED: bone morphogenetic protein 7 [Python bivittatus]
234684	1930	78.3058899	53.54225267	-0.548442988	0.999918579	0.026688366	Lrrc29	NA	NA	NA	K10275//F-box and leucine-rich repeat protein 9	BAE28358.1//unnamed protein product, partial [Mus musculus]
12835	9024	28.44455153	14.70807157	-0.951544233	0.999918579	0.026694954	Col6a3	GO:0031012//extracellular matrix;GO:0070062//extracellular exosome;GO:0005615//extracellular space;GO:0042383//sarcolemma;GO:0005581//collagen trimer;GO:1903561//extracellular vesicle;GO:0005578//proteinaceous extracellular matrix	GO:0004867//serine-type endopeptidase inhibitor activity	NA	K06238//collagen, type VI, alpha	NP_001229937.1//collagen alpha-3(VI) chain isoform 1 precursor [Mus musculus];NP_001229938.1//collagen alpha-3(VI) chain isoform 2 precursor [Mus musculus]
23983	1710	5010.342642	5656.951561	0.175115549	0.999918579	0.026848705	Pcbp1	GO:0016020//membrane;GO:0070062//extracellular exosome;GO:0005634//nucleus;GO:0005654//nucleoplasm;GO:0016607//nuclear speck;GO:0005737//cytoplasm;GO:0005829//cytosol;GO:0036464//cytoplasmic ribonucleoprotein granule	GO:0098847//sequence-specific single stranded DNA binding;GO:0003729//mRNA binding;GO:0003697//single-stranded DNA binding;GO:0000981//RNA polymerase II transcription factor activity, sequence-specific DNA binding;GO:0003723//RNA binding;GO:0008494//translation activator activity;GO:0003730//mRNA 3'-UTR binding;GO:0045296//cadherin binding	GO:0006397//mRNA processing;GO:0016070//RNA metabolic process;GO:0000398//mRNA splicing, via spliceosome;GO:0039694//viral RNA genome replication;GO:0045944//positive regulation of transcription from RNA polymerase II promoter	K12889//poly(rC)-binding protein 1	XP_010362558.1//PREDICTED: poly(rC)-binding protein 1 [Rhinopithecus roxellana]
52552	3088	1566.142579	1865.377459	0.25225203	0.999918579	0.027233059	Parp8	GO:0005622//intracellular	GO:0003950//NAD+ ADP-ribosyltransferase activity	NA	K15258//poly [ADP-ribose] polymerase 6/8 [EC:2.4.2.30]	NP_001074478.1//poly [ADP-ribose] polymerase 8 [Mus musculus]
18405	779	814.4895417	1227.522978	0.591781952	0.999918579	0.02747874	Orm1	GO:0005615//extracellular space	NA	GO:0006810//transport;GO:0002682//regulation of immune system process;GO:0006953//acute-phase response	K17308//alpha-1-acid glycoprotein 1	NP_032794.1//alpha-1-acid glycoprotein 1 precursor [Mus musculus]
20682	4146	30.85661548	14.68373213	-1.071361127	0.999918579	0.027743029	Sox9	GO:0005634//nucleus;GO:0005654//nucleoplasm;GO:0043234//protein complex;GO:0044798//nuclear transcription factor complex	GO:0001046//core promoter sequence-specific DNA binding;GO:0043425//bHLH transcription factor binding;GO:0003682//chromatin binding;GO:0008013//beta-catenin binding	GO:0060532//bronchus cartilage development;GO:0001658//branching involved in ureteric bud morphogenesis;GO:0060018//astrocyte fate commitment;GO:0019933//cAMP-mediated signaling	K18435//transcription factor SOX9 (SOX group E)	BAD90382.1//mKIAA4243 protein, partial [Mus musculus]
66367	2653	608.8560105	541.4487769	-0.169276223	0.999918579	0.027916952	2310022A10Rik	GO:0005654//nucleoplasm	NA	NA	K04461//protein phosphatase 1B [EC:3.1.3.16];K17868//diphthine methyl ester acylhydrolase [EC:3.1.1.97]	BAC36772.1//unnamed protein product [Mus musculus];NP_780316.3//uncharacterized protein C19orf47 homolog isoform 1 [Mus musculus]
667977	1357	18.24475255	8.841647966	-1.045094385	0.999918579	0.028026086	Gm8909	GO:0016021//integral component of membrane;GO:0005886//plasma membrane	GO:0042605//peptide antigen binding;GO:0005102//receptor binding	GO:0002474//antigen processing and presentation of peptide antigen via MHC class I	K06751//major histocompatibility complex, class I	XP_006524867.1//PREDICTED: uncharacterized protein LOC667977 isoform X4 [Mus musculus]
67719	1319	4.747283443	2.496529393	-0.927178298	0.999918579	0.028027197	2310057J18Rik	GO:0070062//extracellular exosome	NA	GO:0007275//multicellular organism development	NA	NP_080612.1//protein LEG1 homolog precursor [Mus musculus]
66147	1920	1848.31915	1502.070921	-0.299260957	0.999918579	0.028155445	Necap2	GO:0030125//clathrin vesicle coat;GO:0005905//clathrin-coated pit;GO:0005622//intracellular;GO:0005886//plasma membrane	NA	GO:0006897//endocytosis;GO:0015031//protein transport	K20069//adaptin ear-binding coat-associated protein 1/2	NP_079659.1//adaptin ear-binding coat-associated protein 2 [Mus musculus]
24046	5837	5.990330972	3.029564335	-0.983525373	0.999918579	0.028245244	Scn11a	GO:0070062//extracellular exosome;GO:0044299//C-fiber;GO:0030424//axon;GO:0001518//voltage-gated sodium channel complex;GO:0005886//plasma membrane	GO:0005248//voltage-gated sodium channel activity	GO:0019228//neuronal action potential;GO:0086010//membrane depolarization during action potential;GO:0051930//regulation of sensory perception of pain;GO:0006814//sodium ion transport	K04843//voltage-gated sodium channel type XI alpha	XP_017168851.1//PREDICTED: sodium channel protein type 11 subunit alpha isoform X1 [Mus musculus]
12235	4334	1316.61194	1527.64559	0.214479694	0.999918579	0.028647737	Bub1	GO:0016020//membrane;GO:0005654//nucleoplasm;GO:0005829//cytosol;GO:0000942//condensed nuclear chromosome outer kinetochore;GO:0000778//condensed nuclear chromosome kinetochore;GO:0000780//condensed nuclear chromosome, centromeric region;GO:0000776//kinetochore;GO:0000777//condensed chromosome kinetochore;GO:0000775//chromosome, centromeric region	GO:0004674//protein serine/threonine kinase activity;GO:0005524//ATP binding;GO:0004672//protein kinase activity	GO:0051983//regulation of chromosome segregation;GO:0007059//chromosome segregation;GO:0007094//mitotic spindle assembly checkpoint;GO:0007063//regulation of sister chromatid cohesion;GO:0006915//apoptotic process;GO:2001244//positive regulation of intrinsic apoptotic signaling pathway;GO:0008283//cell proliferation;GO:0051301//cell division;GO:0051754//meiotic sister chromatid cohesion, centrome…	K02178//checkpoint serine/threonine-protein kinase [EC:2.7.11.1]	EDL28209.1//budding uninhibited by benzimidazoles 1 homolog (S. cerevisiae), isoform CRA_a, partial [Mus musculus]
15024	2859	136.7274704	72.39705862	-0.91730014	0.999918579	0.028656868	H2-T10	GO:0016021//integral component of membrane	NA	NA	K06751//major histocompatibility complex, class I	AAA39695.1//MHC H2-TL-T10-129 [Mus musculus]
215015	4238	1311.682546	1190.40905	-0.139961201	0.999918579	0.028897275	Fam20b	GO:0005654//nucleoplasm;GO:0005615//extracellular space;GO:0005794//Golgi apparatus;GO:0016021//integral component of membrane;GO:0000139//Golgi membrane	GO:0046872//metal ion binding;GO:0005524//ATP binding;GO:0016301//kinase activity;GO:0016773//phosphotransferase activity, alcohol group as acceptor	GO:1903955//positive regulation of protein targeting to mitochondrion	K20825//glycosaminoglycan xylosylkinase [EC:2.7.1.-]	ERE73927.1//glycosaminoglycan xylosylkinase-like protein [Cricetulus griseus]
270906	3827	1793.063004	2118.914754	0.240899366	0.999918579	0.02890237	Prr11	GO:0016020//membrane;GO:0005634//nucleus;GO:0005737//cytoplasm	NA	GO:0051726//regulation of cell cycle;GO:0007050//cell cycle arrest	K05740//diaphanous 1	NP_780772.1//proline-rich protein 11 [Mus musculus]
80749	2584	28.95408182	18.29274372	-0.662495267	0.999918579	0.029055357	Lrfn1	GO:0005615//extracellular space;GO:0009986//cell surface;GO:0016021//integral component of membrane;GO:0030054//cell junction;GO:0014069//postsynaptic density;GO:0005578//proteinaceous extracellular matrix;GO:0045211//postsynaptic membrane	NA	GO:0007409//axonogenesis	K16354//leucine-rich repeat and fibronectin type-III domain-containing protein 1	NP_085039.2//leucine-rich repeat and fibronectin type III domain-containing protein 1 isoform 2 precursor [Mus musculus];NP_001135393.1//leucine-rich repeat and fibronectin type III domain-containing protein 1 isoform 1 precursor [Mus musculus]
225326	3155	682.1237403	568.0022401	-0.264136855	0.999918579	0.029088173	Pik3c3	GO:0034272//phosphatidylinositol 3-kinase complex, class III, type II;GO:0016020//membrane;GO:0005770//late endosome;GO:0005622//intracellular;GO:0005777//peroxisome;GO:0030496//midbody;GO:0044754//autolysosome;GO:0005768//endosome;GO:0045335//phagocytic vesicle;GO:0035032//phosphatidylinositol 3-kinase complex, class III;GO:0034271//phosphatidylinositol 3-kinase complex, class III, type I;GO:000…	GO:0005524//ATP binding;GO:0016303//1-phosphatidylinositol-3-kinase activity;GO:0004672//protein kinase activity;GO:0016301//kinase activity;GO:0035004//phosphatidylinositol 3-kinase activity	GO:0045022//early endosome to late endosome transport;GO:0009267//cellular response to starvation;GO:0036092//phosphatidylinositol-3-phosphate biosynthetic process;GO:0042149//cellular response to glucose starvation;GO:0016485//protein processing;GO:0006914//autophagy;GO:0006897//endocytosis;GO:0032465//regulation of cytokinesis;GO:0016197//endosomal transport;GO:0030242//autophagy of peroxisome;…	K00914//phosphatidylinositol 3-kinase [EC:2.7.1.137]	NP_852079.2//phosphatidylinositol 3-kinase catalytic subunit type 3 [Mus musculus]
18717	4248	3122.241765	2658.935576	-0.231733432	0.999918579	0.029459559	Pip5k1c	GO:0010008//endosome membrane;GO:0005654//nucleoplasm;GO:0005925//focal adhesion;GO:0005829//cytosol;GO:0001931//uropod;GO:0032587//ruffle membrane;GO:0001891//phagocytic cup	GO:0016307//phosphatidylinositol phosphate kinase activity;GO:1990147//talin binding;GO:0005524//ATP binding;GO:0016308//1-phosphatidylinositol-4-phosphate 5-kinase activity	GO:0046488//phosphatidylinositol metabolic process;GO:0007016//cytoskeletal anchoring at plasma membrane;GO:0006661//phosphatidylinositol biosynthetic process;GO:0006935//chemotaxis;GO:0070527//platelet aggregation;GO:0006909//phagocytosis;GO:0006887//exocytosis;GO:0007409//axonogenesis	K00889//1-phosphatidylinositol-4-phosphate 5-kinase [EC:2.7.1.68]	BAC65601.2//mKIAA0589 protein, partial [Mus musculus];NP_032870.2//phosphatidylinositol 4-phosphate 5-kinase type-1 gamma isoform 1 [Mus musculus]
12227	3083	10815.94973	18017.88469	0.736269297	0.999918579	0.029477023	Btg2	NA	NA	GO:0008285//negative regulation of cell proliferation	K14443//protein Tob/BTG	XP_005348427.2//PREDICTED: protein BTG2 [Microtus ochrogaster]
21838	1753	249.964424	135.5117401	-0.883304934	0.999918579	0.029737485	Thy1	GO:0070062//extracellular exosome;GO:0030425//dendrite;GO:0005783//endoplasmic reticulum;GO:0031362//anchored component of external side of plasma membrane;GO:0005925//focal adhesion;GO:0009897//external side of plasma membrane;GO:0016324//apical plasma membrane;GO:0043209//myelin sheath;GO:0030673//axolemma;GO:0030426//growth cone;GO:0009986//cell surface;GO:0045121//membrane raft;GO:0032590//de…	GO:0005178//integrin binding;GO:0019901//protein kinase binding;GO:0005096//GTPase activator activity;GO:0034235//GPI anchor binding	GO:0001952//regulation of cell-matrix adhesion;GO:2000298//regulation of Rho-dependent protein serine/threonine kinase activity;GO:0043547//positive regulation of GTPase activity;GO:0050860//negative regulation of T cell receptor signaling pathway;GO:0098609//cell-cell adhesion;GO:0002693//positive regulation of cellular extravasation;GO:0007229//integrin-mediated signaling pathway;GO:0048041//fo…	K06514//Thy-1 cell surface antigen	NP_033408.1//thy-1 membrane glycoprotein preproprotein [Mus musculus]
56094	2493	8.301627747	4.051133927	-1.035068461	0.999918579	0.029750637	Cts8	GO:0005615//extracellular space;GO:0005764//lysosome	GO:0004197//cysteine-type endopeptidase activity	GO:0001974//blood vessel remodeling;GO:0051603//proteolysis involved in cellular protein catabolic process;GO:0060707//trophoblast giant cell differentiation	K09601//cathepsin R [EC:3.4.22.-];K09600//cathepsin M [EC:3.4.22.-];K09599//cathepsin P [EC:3.4.22.-];K01365//cathepsin L [EC:3.4.22.15]	XP_021071372.1//cathepsin M-like [Mus pahari]
242584	3793	38.9687081	56.40311828	0.533458822	0.999918579	0.029867184	Wdr78	GO:0005858//axonemal dynein complex	GO:0045503//dynein light chain binding;GO:0045504//dynein heavy chain binding	GO:0003341//cilium movement;GO:0002244//hematopoietic progenitor cell differentiation	K22001//null;K10409//dynein intermediate chain 1, axonemal	NP_666366.4//WD repeat-containing protein 78 [Mus musculus]
52250	3815	10.58862828	5.87985177	-0.848664015	0.999918579	0.029956732	Reep1	GO:0016020//membrane;GO:0071782//endoplasmic reticulum tubular network;GO:0005783//endoplasmic reticulum;GO:0016021//integral component of membrane;GO:0031966//mitochondrial membrane;GO:0005789//endoplasmic reticulum membrane;GO:0005737//cytoplasm	GO:0031849//olfactory receptor binding;GO:0008017//microtubule binding	GO:0032386//regulation of intracellular transport;GO:0051205//protein insertion into membrane;GO:0071786//endoplasmic reticulum tubular network organization	K17338//receptor expression-enhancing protein 1/2/3/4	XP_007968180.1//PREDICTED: LOW QUALITY PROTEIN: receptor expression-enhancing protein 1 [Chlorocebus sabaeus]
11858	684	7.992480994	4.04510064	-0.982467812	0.999918579	0.030113961	Rnd2	GO:0016020//membrane;GO:0002080//acrosomal membrane;GO:0005769//early endosome	GO:0047485//protein N-terminus binding;GO:0005525//GTP binding;GO:0003924//GTPase activity	GO:0007264//small GTPase mediated signal transduction;GO:0048672//positive regulation of collateral sprouting	K07858//Rho family GTPase 2	NP_033838.1//rho-related GTP-binding protein RhoN precursor [Mus musculus]
66606	1891	360.1852165	454.5400096	0.335668321	0.999918579	0.030471664	Lrrc57	GO:0070062//extracellular exosome	NA	NA	K19613//leucine-rich repeat protein SHOC2	EDL28008.1//leucine rich repeat containing 57, isoform CRA_c, partial [Mus musculus];BAB28373.1//unnamed protein product, partial [Mus musculus];EDL28009.1//leucine rich repeat containing 57, isoform CRA_d, partial [Mus musculus]
22027	2759	11718.52936	14298.77447	0.287099974	0.999918579	0.030484882	Hsp90b1	GO:0016020//membrane;GO:0005788//endoplasmic reticulum lumen;GO:0005783//endoplasmic reticulum;GO:0042470//melanosome;GO:0030496//midbody;GO:0034663//endoplasmic reticulum chaperone complex;GO:0005829//cytosol;GO:0005576//extracellular region;GO:0005886//plasma membrane;GO:0070062//extracellular exosome;GO:0031012//extracellular matrix;GO:0005634//nucleus;GO:0005925//focal adhesion;GO:0048471//pe…	GO:0003723//RNA binding;GO:0005524//ATP binding;GO:0051082//unfolded protein binding;GO:0019903//protein phosphatase binding;GO:0046790//virion binding;GO:0050750//low-density lipoprotein particle receptor binding	GO:0006457//protein folding;GO:0030970//retrograde protein transport, ER to cytosol;GO:0043666//regulation of phosphoprotein phosphatase activity;GO:0006898//receptor-mediated endocytosis;GO:0071318//cellular response to ATP;GO:0030433//ubiquitin-dependent ERAD pathway;GO:0043066//negative regulation of apoptotic process;GO:0031247//actin rod assembly;GO:0001666//response to hypoxia	K09487//heat shock protein 90kDa beta	NP_035761.1//endoplasmin precursor [Mus musculus]
17684	1980	6825.799286	9296.490926	0.445688264	0.999918579	0.030587741	Cited2	GO:0005634//nucleus;GO:0043234//protein complex;GO:0000790//nuclear chromatin;GO:0005737//cytoplasm	GO:0050693//LBD domain binding;GO:0019904//protein domain specific binding;GO:0003682//chromatin binding;GO:0035035//histone acetyltransferase binding	GO:0060349//bone morphogenesis;GO:0030325//adrenal gland development;GO:0001568//blood vessel development;GO:0035802//adrenal cortex formation	K21361//null	OWK02041.1//CITED2 [Cervus elaphus hippelaphus]
108912	3628	1216.55639	1371.861712	0.173331867	0.999918579	0.030763787	Cdca2	GO:0005654//nucleoplasm;GO:0005829//cytosol;GO:0005694//chromosome	NA	GO:0007059//chromosome segregation;GO:0051301//cell division;GO:0035307//positive regulation of protein dephosphorylation;GO:0007049//cell cycle	K17590//cell division cycle-associated protein 2	NP_001103632.1//cell division cycle-associated protein 2 [Mus musculus]
28113	1754	572.1791021	658.0001886	0.201621191	0.999918579	0.030850436	Tinf2	GO:0010370//perinucleolar chromocenter;GO:0016604//nuclear body;GO:0070187//shelterin complex	GO:0042162//telomeric DNA binding	GO:0016233//telomere capping;GO:0032202//telomere assembly;GO:0070198//protein localization to chromosome, telomeric region;GO:0050680//negative regulation of epithelial cell proliferation;GO:0032211//negative regulation of telomere maintenance via telomerase;GO:0010836//negative regulation of protein ADP-ribosylation	K11112//TERF1-interacting nuclear factor 2	NP_663751.2//TERF1-interacting nuclear factor 2 [Mus musculus]
71746	2550	1.988498168	1.001737012	-0.989175428	0.999918579	0.030915395	Rgl3	GO:0005622//intracellular	GO:0031267//small GTPase binding;GO:0008321//Ral guanyl-nucleotide exchange factor activity;GO:0017016//Ras GTPase binding	GO:0007264//small GTPase mediated signal transduction;GO:0043547//positive regulation of GTPase activity	K17639//ral guanine nucleotide dissociation stimulator-like 3	NP_076111.2//ral guanine nucleotide dissociation stimulator-like 3 [Mus musculus]
68073	1166	82.8861115	108.3356301	0.386305516	0.999918579	0.031058838	Fam173b	GO:0016021//integral component of membrane	NA	NA	NA	EDL08875.1//RIKEN cDNA A930016P21, isoform CRA_b, partial [Mus musculus];NP_080822.1//protein FAM173B [Mus musculus]
57765	2552	42.00424018	23.13293121	-0.860586887	0.999918579	0.031063711	Tbx21	GO:0005634//nucleus;GO:0043025//neuronal cell body	GO:0003677//DNA binding;GO:0043565//sequence-specific DNA binding;GO:0044212//transcription regulatory region DNA binding;GO:0003700//DNA binding transcription factor activity	GO:0045580//regulation of T cell differentiation;GO:0045893//positive regulation of transcription, DNA-templated;GO:0071310//cellular response to organic substance;GO:0000122//negative regulation of transcription from RNA polymerase II promoter;GO:0032703//negative regulation of interleukin-2 production;GO:2000552//negative regulation of T-helper 2 cell cytokine production;GO:0072676//lymphocyte …	K10166//T-box protein 21	NP_062380.2//T-box transcription factor TBX21 [Mus musculus]
12289	8701	76.49868563	50.13701699	-0.609558798	0.999918579	0.031100345	Cacna1d	GO:1990454//L-type voltage-gated calcium channel complex;GO:0030018//Z disc;GO:0005887//integral component of plasma membrane;GO:0005886//plasma membrane;GO:0005891//voltage-gated calcium channel complex	GO:0046872//metal ion binding;GO:0005245//voltage-gated calcium channel activity;GO:0051393//alpha-actinin binding;GO:0008331//high voltage-gated calcium channel activity;GO:0030506//ankyrin binding;GO:0086059//voltage-gated calcium channel activity involved SA node cell action potential	GO:0070588//calcium ion transmembrane transport;GO:0061337//cardiac conduction;GO:0086091//regulation of heart rate by cardiac conduction;GO:0086046//membrane depolarization during SA node cell action potential;GO:0006816//calcium ion transport;GO:0086002//cardiac muscle cell action potential involved in contraction;GO:1901379//regulation of potassium ion transmembrane transport;GO:1901016//regul…	K04851//voltage-dependent calcium channel L type alpha-1D	NP_001077085.1//voltage-dependent L-type calcium channel subunit alpha-1D isoform 2 [Mus musculus];NP_083257.2//voltage-dependent L-type calcium channel subunit alpha-1D isoform 1 [Mus musculus];NP_001289566.1//voltage-dependent L-type calcium channel subunit alpha-1D isoform 3 [Mus musculus]
216049	4279	2.535939749	1.231843416	-1.041701587	0.999918579	0.032073295	Zfp365	GO:0043231//intracellular membrane-bounded organelle;GO:0005815//microtubule organizing center;GO:0005813//centrosome;GO:0005737//cytoplasm	GO:0046872//metal ion binding;GO:0042803//protein homodimerization activity	GO:0000281//mitotic cytokinesis;GO:0060997//dendritic spine morphogenesis;GO:0010977//negative regulation of neuron projection development;GO:0033566//gamma-tubulin complex localization;GO:0140059//dendrite arborization;GO:0021687//cerebellar molecular layer morphogenesis;GO:0048714//positive regulation of oligodendrocyte differentiation;GO:0110026//regulation of DNA strand resection involved in …	K16737//protein ZNF365	BAC65669.1//mKIAA0844 protein, partial [Mus musculus]
57330	5453	1826.867785	1544.309579	-0.242410236	0.999918579	0.03216143	Gigyf1	GO:0043234//protein complex	NA	GO:0048009//insulin-like growth factor receptor signaling pathway	K18730//PERQ amino acid-rich with GYF domain-containing protein	NP_113596.2//GRB10-interacting GYF protein 1 [Mus musculus]
20878	1905	1364.26214	1729.581139	0.342301814	0.999918579	0.032264932	Aurka	GO:0005929//cilium;GO:0051233//spindle midzone;GO:0000780//condensed nuclear chromosome, centromeric region;GO:0032133//chromosome passenger complex;GO:0005829//cytosol;GO:0042585//germinal vesicle;GO:0005876//spindle microtubule;GO:0072686//mitotic spindle;GO:0005815//microtubule organizing center;GO:0005654//nucleoplasm;GO:0005634//nucleus;GO:0072687//meiotic spindle;GO:0043203//axon hillock;GO…	GO:0004712//protein serine/threonine/tyrosine kinase activity;GO:0005524//ATP binding;GO:0031625//ubiquitin protein ligase binding;GO:0046982//protein heterodimerization activity;GO:0035174//histone serine kinase activity;GO:0019901//protein kinase binding;GO:0004674//protein serine/threonine kinase activity;GO:0004672//protein kinase activity	GO:0000278//mitotic cell cycle;GO:0097421//liver regeneration;GO:0007098//centrosome cycle;GO:0032436//positive regulation of proteasomal ubiquitin-dependent protein catabolic process;GO:0007100//mitotic centrosome separation;GO:0000212//meiotic spindle organization;GO:0007051//spindle organization;GO:0051642//centrosome localization;GO:1990138//neuron projection extension;GO:0032091//negative re…	K11481//aurora kinase A [EC:2.7.11.1]	NP_035627.1//aurora kinase A isoform a [Mus musculus]
218952	3243	8.589459918	4.260815352	-1.01143789	0.999918579	0.032455838	Fermt2	GO:0005856//cytoskeleton;GO:0005634//nucleus;GO:0005654//nucleoplasm;GO:0005925//focal adhesion;GO:0005938//cell cortex;GO:0005737//cytoplasm;GO:0031258//lamellipodium membrane;GO:0001725//stress fiber;GO:0009986//cell surface;GO:0031234//extrinsic component of cytoplasmic side of plasma membrane;GO:0031674//I band;GO:0031941//filamentous actin	GO:0005547//phosphatidylinositol-3,4,5-trisphosphate binding	GO:0034446//substrate adhesion-dependent cell spreading;GO:0072657//protein localization to membrane;GO:0008360//regulation of cell shape;GO:0033622//integrin activation;GO:0007160//cell-matrix adhesion;GO:0007179//transforming growth factor beta receptor signaling pathway;GO:0016055//Wnt signaling pathway;GO:0007229//integrin-mediated signaling pathway;GO:0048041//focal adhesion assembly	K17083//kindlin 2	NP_666166.2//fermitin family homolog 2 [Mus musculus]
233744	6166	14.87584185	7.615823798	-0.96589931	0.999918579	0.032715296	Spon1	GO:0005615//extracellular space;GO:0005578//proteinaceous extracellular matrix	GO:0046872//metal ion binding	GO:0007155//cell adhesion	K17341//hemicentin;K13912//deleted in malignant brain tumors 1 protein;K16857//thrombospondin 1	NP_663559.1//spondin-1 precursor [Mus musculus]
240038	4880	304.6357269	231.9038969	-0.393558084	0.999918579	0.032868595	Zfp994	GO:0005634//nucleus;GO:0005622//intracellular	GO:0046872//metal ion binding;GO:0003700//DNA binding transcription factor activity;GO:0003676//nucleic acid binding	GO:0006355//regulation of transcription, DNA-templated	K09228//KRAB domain-containing zinc finger protein	XP_008772594.2//PREDICTED: LOW QUALITY PROTEIN: zinc finger protein 420-like isoform X2 [Rattus norvegicus]
56017	2135	113.2732742	78.26437212	-0.533379899	0.999918579	0.032915159	Slc2a8	GO:0005765//lysosomal membrane;GO:0005887//integral component of plasma membrane;GO:0008021//synaptic vesicle;GO:0030659//cytoplasmic vesicle membrane	GO:0005355//glucose transmembrane transporter activity;GO:0015284//fructose uniporter activity;GO:0005351//sugar:proton symporter activity;GO:0005536//glucose binding;GO:0005354//galactose transmembrane transporter activity	GO:0006006//glucose metabolic process;GO:0015758//glucose transport;GO:0015755//fructose transport;GO:0007141//male meiosis I;GO:0008286//insulin receptor signaling pathway;GO:0046323//glucose import;GO:0015757//galactose transport;GO:0001666//response to hypoxia	K08145//MFS transporter, SP family, solute carrier family 2 (facilitated glucose transporter), member 8	NP_062361.1//solute carrier family 2, facilitated glucose transporter member 8 [Mus musculus];AAX51787.1//intestinal GLUT8 transporter MSP2 [Mus musculus]
16997	6620	6.337287467	3.087298619	-1.037520425	0.999918579	0.032920104	Ltbp2	GO:0031012//extracellular matrix;GO:0070062//extracellular exosome;GO:0005615//extracellular space;GO:0005578//proteinaceous extracellular matrix	GO:0005509//calcium ion binding;GO:0008201//heparin binding;GO:0019838//growth factor binding	GO:0097435//supramolecular fiber organization	K08023//latent transforming growth factor beta binding protein 2/3/4	NP_038617.3//latent-transforming growth factor beta-binding protein 2 [Mus musculus]
100503605	639	8588.375747	4568.476555	-0.91067216	0.999918579	0.033096981	Hbb-bs	GO:0070062//extracellular exosome;GO:0005615//extracellular space;GO:0072562//blood microparticle;GO:0031838//haptoglobin-hemoglobin complex;GO:0043209//myelin sheath;GO:0005833//hemoglobin complex	GO:0030492//hemoglobin binding;GO:0020037//heme binding;GO:0005506//iron ion binding;GO:0005344//oxygen carrier activity;GO:0019825//oxygen binding	GO:0010999//regulation of eIF2 alpha phosphorylation by heme;GO:0015671//oxygen transport;GO:0048821//erythrocyte development;GO:0098869//cellular oxidant detoxification;GO:0030097//hemopoiesis	K13823//hemoglobin subunit beta	NP_032246.2//hemoglobin, beta adult t chain [Mus musculus]
12815	6503	192.1086724	254.7529202	0.407176036	0.999918579	0.033606464	Col11a2	GO:0005581//collagen trimer;GO:0005578//proteinaceous extracellular matrix	GO:0046872//metal ion binding;GO:0005201//extracellular matrix structural constituent	GO:0001649//osteoblast differentiation;GO:0030199//collagen fibril organization;GO:0051216//cartilage development;GO:0060023//soft palate development;GO:0001894//tissue homeostasis;GO:0002062//chondrocyte differentiation;GO:0007605//sensory perception of sound;GO:0060021//palate development;GO:0001501//skeletal system development;GO:0048705//skeletal system morphogenesis	K19721//collagen, type V/XI/XXIV/XXVII, alpha	NP_034056.1//collagen alpha-2(XI) chain isoform 2 precursor [Mus musculus];NP_001304651.1//collagen alpha-2(XI) chain isoform 1 precursor [Mus musculus]
71819	3439	2175.8528	2609.289453	0.262076035	0.999918579	0.033688914	Kif23	GO:0072686//mitotic spindle;GO:0005634//nucleus;GO:0005654//nucleoplasm;GO:0005874//microtubule;GO:0005925//focal adhesion;GO:0097149//centralspindlin complex;GO:0005813//centrosome;GO:0005737//cytoplasm;GO:0030496//midbody;GO:0045171//intercellular bridge;GO:0005819//spindle;GO:0005871//kinesin complex	GO:0005524//ATP binding;GO:0003777//microtubule motor activity;GO:0008017//microtubule binding;GO:0016887//ATPase activity	GO:0032467//positive regulation of cytokinesis;GO:0000281//mitotic cytokinesis;GO:0007018//microtubule-based movement;GO:0000915//actomyosin contractile ring assembly;GO:0072383//plus-end-directed vesicle transport along microtubule;GO:0051256//mitotic spindle midzone assembly	K17387//kinesin family member 23	NP_077207.3//kinesin-like protein KIF23 [Mus musculus]
30838	1946	398.6853008	328.9833757	-0.277235732	0.999918579	0.033763773	Fbxw4	GO:0019005//SCF ubiquitin ligase complex	GO:0004842//ubiquitin-protein transferase activity	GO:0060173//limb development;GO:0016055//Wnt signaling pathway;GO:0031146//SCF-dependent proteasomal ubiquitin-dependent protein catabolic process;GO:0002053//positive regulation of mesenchymal cell proliferation;GO:0051216//cartilage development;GO:0042733//embryonic digit morphogenesis	K10262//F-box and WD-40 domain protein 4	XP_021007541.1//F-box/WD repeat-containing protein 4 isoform X1 [Mus caroli]
56524	2181	787.1016062	880.0623438	0.161055844	0.999918579	0.033931569	Mpp6	GO:0070062//extracellular exosome;GO:0016021//integral component of membrane;GO:0005886//plasma membrane	GO:0030165//PDZ domain binding;GO:0004385//guanylate kinase activity	NA	K06103//calcium/calmodulin-dependent serine protein kinase [EC:2.7.11.1]	NP_001158205.1//MAGUK p55 subfamily member 6 isoform a [Mus musculus];NP_064323.2//MAGUK p55 subfamily member 6 isoform b [Mus musculus]
224171	3974	1315.563071	1506.370047	0.195395802	0.999918579	0.033937791	C330027C09Rik	NA	NA	NA	K19533//synaptonemal complex protein 1;K16464//centrosomal protein CEP250	EDK98104.1//RIKEN cDNA C330027C09, isoform CRA_a, partial [Mus musculus]
63955	3342	146.7315082	184.1517986	0.327716789	0.999918579	0.034158926	Cables1	GO:0005654//nucleoplasm;GO:0030426//growth cone;GO:0005829//cytosol	NA	GO:0007399//nervous system development;GO:0007596//blood coagulation;GO:0051301//cell division;GO:0000082//G1/S transition of mitotic cell cycle;GO:0051726//regulation of cell cycle	K16628//collagen, type VII, alpha;K09528//DnaJ homolog subfamily C member 8	NP_001139759.1//CDK5 and ABL1 enzyme substrate 1 isoform 1 [Mus musculus];NP_071304.2//CDK5 and ABL1 enzyme substrate 1 isoform 2 [Mus musculus]
14462	3207	63.82127836	37.85994588	-0.753365158	0.999918579	0.034168263	Gata3	GO:0005634//nucleus;GO:0005654//nucleoplasm;GO:0005667//transcription factor complex;GO:0000790//nuclear chromatin	GO:0071837//HMG box domain binding;GO:0070888//E-box binding;GO:0001046//core promoter sequence-specific DNA binding;GO:0001158//enhancer sequence-specific DNA binding;GO:0000976//transcription regulatory region sequence-specific DNA binding;GO:0003682//chromatin binding;GO:0008270//zinc ion binding;GO:0000987//proximal promoter sequence-specific DNA binding;GO:0003700//DNA binding transcription …	GO:0003180//aortic valve morphogenesis;GO:0045582//positive regulation of T cell differentiation;GO:0048646//anatomical structure formation involved in morphogenesis;GO:0003215//cardiac right ventricle morphogenesis;GO:0007411//axon guidance;GO:0061290//canonical Wnt signaling pathway involved in metanephric kidney development	K17895//GATA-binding protein 3	XP_021009761.1//trans-acting T-cell-specific transcription factor GATA-3 isoform X4 [Mus caroli];NP_001342039.1//trans-acting T-cell-specific transcription factor GATA-3 isoform 2 [Mus musculus];NP_032117.1//trans-acting T-cell-specific transcription factor GATA-3 isoform 1 [Mus musculus];XP_007611044.1//PREDICTED: trans-acting T-cell-specific transcription factor GATA-3 isoform X3 [Cricetulus gr…
24074	3302	962.4361461	1584.398165	0.719172203	0.999918579	0.034281013	Taf7	GO:0005634//nucleus;GO:0005654//nucleoplasm;GO:0005669//transcription factor TFIID complex;GO:0005737//cytoplasm;GO:0008024//cyclin/CDK positive transcription elongation factor complex;GO:0033276//transcription factor TFTC complex;GO:0071339//MLL1 complex;GO:0005794//Golgi apparatus;GO:0005667//transcription factor complex	GO:0042809//vitamin D receptor binding;GO:0046966//thyroid hormone receptor binding;GO:0046982//protein heterodimerization activity;GO:0044212//transcription regulatory region DNA binding;GO:0003713//transcription coactivator activity;GO:0061628//H3K27me3 modified histone binding;GO:0035035//histone acetyltransferase binding;GO:0003700//DNA binding transcription factor activity;GO:0008134//transc…	GO:0045892//negative regulation of transcription, DNA-templated;GO:0030520//intracellular estrogen receptor signaling pathway;GO:0006366//transcription from RNA polymerase II promoter;GO:0035067//negative regulation of histone acetylation;GO:0006352//DNA-templated transcription, initiation;GO:0000122//negative regulation of transcription from RNA polymerase II promoter;GO:0006469//negative regula…	K03132//transcription initiation factor TFIID subunit 7	NP_786964.1//transcription initiation factor TFIID subunit 7 [Mus musculus]
83553	2485	3.080916098	1.508518241	-1.030227253	0.999918579	0.034411898	Tktl1	NA	GO:0003824//catalytic activity	GO:0008152//metabolic process	K00615//transketolase [EC:2.2.1.1]	XP_015841539.1//PREDICTED: transketolase-like protein 1 [Peromyscus maniculatus bairdii]
100037282	1614	293.5100246	357.4902366	0.284494063	0.999918579	0.034412516	Rsph3b	GO:0005856//cytoskeleton;GO:0042995//cell projection;GO:0005737//cytoplasm	NA	NA	NA	AAI10285.1//Rshl2a protein [Mus musculus]
387512	966	2.118184114	1.049186603	-1.013556703	0.999918579	0.034782911	Tas2r135	GO:0016021//integral component of membrane	GO:0008527//taste receptor activity;GO:0004930//G-protein coupled receptor activity	GO:0050909//sensory perception of taste;GO:0001580//detection of chemical stimulus involved in sensory perception of bitter taste	K08474//taste receptor type 2	NP_954610.1//taste receptor type 2 member 135 [Mus musculus]
238037	2337	58.40960457	84.0249289	0.524611799	0.999918579	0.034878892	Wdcp	NA	GO:0019900//kinase binding	GO:0051259//protein oligomerization	NA	NP_001164329.1//WD repeat and coiled-coil-containing protein isoform 1 [Mus musculus];NP_775592.2//WD repeat and coiled-coil-containing protein isoform 2 [Mus musculus]
71564	938	64.60110426	48.60491506	-0.410456616	0.999918579	0.034939167	Izumo4	GO:0005634//nucleus;GO:0005576//extracellular region	NA	NA	NA	NP_082105.3//izumo sperm-egg fusion protein 4 precursor [Mus musculus]
54380	6715	815.5576542	951.5422805	0.222480893	0.999918579	0.035367634	Smarcal1	GO:0035861//site of double-strand break;GO:0005634//nucleus;GO:0005654//nucleoplasm;GO:0005662//DNA replication factor A complex	GO:0036310//annealing helicase activity;GO:0005524//ATP binding;GO:0004386//helicase activity;GO:0008094//DNA-dependent ATPase activity	GO:0006357//regulation of transcription from RNA polymerase II promoter;GO:0006281//DNA repair;GO:0031297//replication fork processing;GO:0006259//DNA metabolic process;GO:0006974//cellular response to DNA damage stimulus	K14440//SWI/SNF-related matrix-associated actin-dependent regulator of chromatin subfamily A-like protein 1 [EC:3.6.4.12]	EDL00284.1//Swi/SNF related matrix associated, actin dependent regulator of chromatin, subfamily a-like 1, isoform CRA_a, partial [Mus musculus]
628308	4664	667.3296124	538.4774162	-0.309513685	0.999918579	0.035494357	Zfp970	GO:0005634//nucleus;GO:0005622//intracellular	GO:0046872//metal ion binding;GO:0003700//DNA binding transcription factor activity;GO:0003676//nucleic acid binding	GO:0006355//regulation of transcription, DNA-templated	K09228//KRAB domain-containing zinc finger protein	NP_001171039.1//KRAB box and zinc finger C2H2 type domain containing protein-like [Mus musculus]
17872	2345	4726.895078	6928.978061	0.551749747	0.999918579	0.035506003	Ppp1r15a	GO:0016020//membrane;GO:0005783//endoplasmic reticulum;GO:0005794//Golgi apparatus;GO:0000164//protein phosphatase type 1 complex;GO:0005739//mitochondrion;GO:0005741//mitochondrial outer membrane;GO:0005789//endoplasmic reticulum membrane;GO:0005737//cytoplasm	GO:0019903//protein phosphatase binding;GO:0019888//protein phosphatase regulator activity;GO:0008157//protein phosphatase 1 binding;GO:0019901//protein kinase binding	GO:0032515//negative regulation of phosphoprotein phosphatase activity;GO:0034976//response to endoplasmic reticulum stress;GO:1990441//negative regulation of transcription from RNA polymerase II promoter in response to endoplasmic reticulum stress;GO:0030968//endoplasmic reticulum unfolded protein response;GO:1903573//negative regulation of response to endoplasmic reticulum stress;GO:1902310//po…	K14019//protein phosphatase 1 regulatory subunit 15A	NP_032680.1//protein phosphatase 1 regulatory subunit 15A [Mus musculus]
73132	3141	495.5323677	420.5191192	-0.236807901	0.999918579	0.035768713	Slc25a16	GO:0005743//mitochondrial inner membrane;GO:0016021//integral component of membrane;GO:0005739//mitochondrion	GO:0022857//transmembrane transporter activity	GO:0055085//transmembrane transport;GO:0006839//mitochondrial transport	K15084//solute carrier family 25 (mitochondrial carrier protein), member 16	NP_780403.1//graves disease carrier protein homolog [Mus musculus]
229722	5760	12.66268731	6.359281716	-0.993647883	0.999918579	0.035787392	5330417C22Rik	GO:0070062//extracellular exosome;GO:0005770//late endosome;GO:0005887//integral component of plasma membrane;GO:0005764//lysosome;GO:0005802//trans-Golgi network	GO:0003723//RNA binding	GO:0009267//cellular response to starvation;GO:2000786//positive regulation of autophagosome assembly;GO:0000045//autophagosome assembly	K10955//intestinal mucin-2;K01875//seryl-tRNA synthetase [EC:6.1.1.11]	XP_006501475.1//PREDICTED: UPF0577 protein KIAA1324 isoform X2 [Mus musculus];NP_001333447.1//UPF0577 protein KIAA1324 isoform 1 precursor [Mus musculus];XP_006501476.1//PREDICTED: UPF0577 protein KIAA1324 isoform X3 [Mus musculus]
16728	5288	1629.807605	990.1075734	-0.719044483	0.999918579	0.035790163	L1cam	GO:0016021//integral component of membrane	NA	NA	K06550//L1 cell adhesion molecule	XP_006527922.1//PREDICTED: neural cell adhesion molecule L1 isoform X1 [Mus musculus]
71878	2280	193.3340448	343.8454226	0.830664432	0.999918579	0.035950751	Fam83d	GO:0005737//cytoplasm;GO:0097431//mitotic spindle pole	GO:0019894//kinesin binding;GO:0008017//microtubule binding;GO:0019901//protein kinase binding	GO:0032006//regulation of TOR signaling;GO:0016477//cell migration;GO:0070372//regulation of ERK1 and ERK2 cascade;GO:1902480//protein localization to mitotic spindle;GO:0008283//cell proliferation;GO:0042176//regulation of protein catabolic process;GO:0051301//cell division;GO:0051310//metaphase plate congression;GO:1902808//positive regulation of cell cycle G1/S phase transition;GO:0001837//epi…	K16805//protein FAM83D	EDL06282.1//mCG15735, partial [Mus musculus]
17532	4058	45.57506041	30.61374362	-0.574065092	0.999918579	0.036072521	Mras	GO:0016020//membrane;GO:0070062//extracellular exosome;GO:0005886//plasma membrane	GO:0030742//GTP-dependent protein binding;GO:0005525//GTP binding;GO:0003924//GTPase activity	GO:1990830//cellular response to leukemia inhibitory factor;GO:0007165//signal transduction	K07831//Ras-related protein M-Ras	NP_032650.1//ras-related protein M-Ras precursor [Mus musculus]
22368	2751	1100.500542	873.3231205	-0.333572416	0.999918579	0.036087879	Trpv2	GO:0032584//growth cone membrane;GO:0030424//axon;GO:0009986//cell surface;GO:0044297//cell body;GO:0044295//axonal growth cone;GO:0005887//integral component of plasma membrane;GO:0005622//intracellular;GO:0042470//melanosome;GO:0005886//plasma membrane	GO:0005262//calcium channel activity;GO:0005261//cation channel activity	GO:0045773//positive regulation of axon extension;GO:0090280//positive regulation of calcium ion import;GO:0009408//response to heat;GO:0009266//response to temperature stimulus	K04971//transient receptor potential cation channel subfamily V member 2	EDL10354.1//transient receptor potential cation channel, subfamily V, member 2, isoform CRA_a, partial [Mus musculus]
17075	2061	68.45540746	33.95623031	-1.011488203	0.999918579	0.036565284	Epcam	GO:0070062//extracellular exosome;GO:0016323//basolateral plasma membrane;GO:0009986//cell surface;GO:0005887//integral component of plasma membrane;GO:0016324//apical plasma membrane;GO:0005923//bicellular tight junction;GO:0016328//lateral plasma membrane;GO:0005886//plasma membrane	GO:0098641//cadherin binding involved in cell-cell adhesion;GO:0032403//protein complex binding	GO:0043066//negative regulation of apoptotic process;GO:0023019//signal transduction involved in regulation of gene expression;GO:0048863//stem cell differentiation;GO:2000648//positive regulation of stem cell proliferation;GO:0098742//cell-cell adhesion via plasma-membrane adhesion molecules;GO:2000147//positive regulation of cell motility;GO:0045944//positive regulation of transcription from RN…	K06737//epithelial cell adhesion molecule	EDL38634.1//tumor-associated calcium signal transducer 1, partial [Mus musculus]
667803	1289	83.67224598	46.50880376	-0.847245328	0.999918579	0.036695987	H2-T-ps	GO:0070062//extracellular exosome;GO:0071556//integral component of lumenal side of endoplasmic reticulum membrane;GO:0009986//cell surface;GO:0042612//MHC class I protein complex;GO:0032398//MHC class Ib protein complex;GO:0016021//integral component of membrane;GO:0030670//phagocytic vesicle membrane;GO:0005886//plasma membrane	GO:0046703//natural killer cell lectin-like receptor binding;GO:0030881//beta-2-microglobulin binding;GO:0042605//peptide antigen binding;GO:0005102//receptor binding;GO:0042288//MHC class I protein binding;GO:0042608//T cell receptor binding	GO:0036037//CD8-positive, alpha-beta T cell activation;GO:0002489//antigen processing and presentation of endogenous peptide antigen via MHC class Ib via ER pathway, TAP-dependent;GO:0032759//positive regulation of TRAIL production;GO:0002474//antigen processing and presentation of peptide antigen via MHC class I;GO:0032760//positive regulation of tumor necrosis factor production;GO:0002715//regu…	K06751//major histocompatibility complex, class I	AAD12244.1//MHC class Ib antigen Qa-1c [Mus musculus]
68272	4201	834.9785867	961.8761594	0.204111961	0.999918579	0.036715724	Rbm28	GO:0005681//spliceosomal complex;GO:0005730//nucleolus	GO:0003723//RNA binding	GO:0006397//mRNA processing;GO:0008380//RNA splicing	K14573//nucleolar protein 4	NP_598686.2//RNA-binding protein 28 [Mus musculus]
12301	2115	1452.322635	1651.500274	0.185415224	0.999918579	0.036805547	Cacybp	GO:0070062//extracellular exosome;GO:0005634//nucleus;GO:0005654//nucleoplasm;GO:0030877//beta-catenin destruction complex;GO:0005737//cytoplasm;GO:0019005//SCF ubiquitin ligase complex;GO:0043005//neuron projection;GO:0044297//cell body;GO:0005829//cytosol;GO:0005641//nuclear envelope lumen	GO:0019904//protein domain specific binding;GO:0031625//ubiquitin protein ligase binding;GO:0042803//protein homodimerization activity	GO:1990830//cellular response to leukemia inhibitory factor;GO:0071277//cellular response to calcium ion;GO:0055007//cardiac muscle cell differentiation;GO:0007507//heart development;GO:0060416//response to growth hormone;GO:0060548//negative regulation of cell death;GO:0045740//positive regulation of DNA replication;GO:0007568//aging	K04507//calcyclin binding protein	AAC16757.1//calcyclin binding protein, partial [Mus musculus]
109754	2066	1043.582242	797.3973478	-0.388173587	0.999918579	0.036816743	Cyb5r3	NA	GO:0004128//cytochrome-b5 reductase activity, acting on NAD(P)H	NA	K00326//cytochrome-b5 reductase [EC:1.6.2.2]	XP_012008866.1//PREDICTED: NADH-cytochrome b5 reductase 3 isoform X2 [Ovis aries musimon]
23857	3708	1137.344945	1286.428696	0.177701619	0.999918579	0.036838837	Dmtf1	GO:0005634//nucleus;GO:0005654//nucleoplasm;GO:0005829//cytosol	GO:0000978//RNA polymerase II proximal promoter sequence-specific DNA binding;GO:0001077//transcriptional activator activity, RNA polymerase II proximal promoter sequence-specific DNA binding;GO:0001135//transcription factor activity, RNA polymerase II transcription factor recruiting	GO:0030154//cell differentiation;GO:0045944//positive regulation of transcription from RNA polymerase II promoter;GO:0007049//cell cycle	K21625//null	NP_035936.3//cyclin-D-binding Myb-like transcription factor 1 isoform 1 [Mus musculus];EDL14689.1//cyclin D binding myb-like transcription factor 1, isoform CRA_b, partial [Mus musculus]
210104	3381	73.75655332	46.10325095	-0.677902754	0.999918579	0.036888214	Zfp658	GO:0005634//nucleus	GO:0046872//metal ion binding;GO:0003676//nucleic acid binding	GO:0006355//regulation of transcription, DNA-templated	K09228//KRAB domain-containing zinc finger protein	XP_006223310.1//PREDICTED: zinc finger protein 175-like isoform X1 [Rattus norvegicus]
19099	2954	7.980897275	4.11834909	-0.95448483	0.999918579	0.03702436	Mapk8ip1	GO:0016020//membrane;GO:0030425//dendrite;GO:0030424//axon;GO:0005634//nucleus;GO:0044295//axonal growth cone;GO:0044294//dendritic growth cone;GO:0005737//cytoplasm;GO:0048471//perinuclear region of cytoplasm;GO:0043005//neuron projection;GO:0044297//cell body;GO:0005829//cytosol;GO:0031966//mitochondrial membrane;GO:0044302//dentate gyrus mossy fiber;GO:0005789//endoplasmic reticulum membrane;G…	GO:0031434//mitogen-activated protein kinase kinase binding;GO:0031435//mitogen-activated protein kinase kinase kinase binding;GO:0008432//JUN kinase binding;GO:0019894//kinesin binding;GO:0005078//MAP-kinase scaffold activity;GO:0019901//protein kinase binding	GO:0007258//JUN phosphorylation;GO:0007165//signal transduction;GO:0006355//regulation of transcription, DNA-templated;GO:2001243//negative regulation of intrinsic apoptotic signaling pathway;GO:0046328//regulation of JNK cascade;GO:0016192//vesicle-mediated transport;GO:0043508//negative regulation of JUN kinase activity	K04434//mitogen-activated protein kinase 8 interacting protein 1	NP_035292.2//C-Jun-amino-terminal kinase-interacting protein 1 isoform 1 [Mus musculus];NP_001189375.1//C-Jun-amino-terminal kinase-interacting protein 1 isoform 3 [Mus musculus];NP_001189374.1//C-Jun-amino-terminal kinase-interacting protein 1 isoform 2 [Mus musculus]
27362	1865	2525.388694	4052.245853	0.682216249	0.999918579	0.037142465	Dnajb9	GO:0070062//extracellular exosome;GO:0005788//endoplasmic reticulum lumen;GO:0005783//endoplasmic reticulum;GO:0005730//nucleolus	GO:0051787//misfolded protein binding	GO:0030433//ubiquitin-dependent ERAD pathway	K09515//DnaJ homolog subfamily B member 9	EDL36813.1//DnaJ (Hsp40) homolog, subfamily B, member 9, partial [Mus musculus]
625018	5369	18.03139337	11.14132479	-0.694590094	0.999918579	0.037219892	C4a	GO:0070062//extracellular exosome;GO:0030425//dendrite;GO:0030424//axon;GO:0005615//extracellular space;GO:0072562//blood microparticle;GO:0044216//other organism cell;GO:0030054//cell junction;GO:0043025//neuronal cell body;GO:0045202//synapse	GO:0001848//complement binding;GO:0030246//carbohydrate binding;GO:0004866//endopeptidase inhibitor activity;GO:0001849//complement component C1q binding	GO:0006958//complement activation, classical pathway;GO:0006956//complement activation;GO:0016064//immunoglobulin mediated immune response;GO:0045087//innate immune response;GO:0006954//inflammatory response	K03989//complement component 4	AAI50744.1//Complement component 4B (Childo blood group) [Mus musculus]
12550	4447	200.7014371	118.4460981	-0.760820274	0.999918579	0.037357075	Cdh1	GO:0016323//basolateral plasma membrane;GO:0071944//cell periphery;GO:0030054//cell junction;GO:0005737//cytoplasm;GO:0030864//cortical actin cytoskeleton;GO:0005913//cell-cell adherens junction;GO:0005911//cell-cell junction;GO:0016021//integral component of membrane;GO:0009898//cytoplasmic side of plasma membrane;GO:0015629//actin cytoskeleton;GO:0016328//lateral plasma membrane;GO:0043296//api…	GO:0045295//gamma-catenin binding;GO:0050839//cell adhesion molecule binding;GO:0042802//identical protein binding;GO:0008092//cytoskeletal protein binding;GO:0019903//protein phosphatase binding;GO:0045296//cadherin binding;GO:0019904//protein domain specific binding;GO:0005509//calcium ion binding;GO:0045294//alpha-catenin binding;GO:0030506//ankyrin binding;GO:0008013//beta-catenin binding;GO:…	GO:0001829//trophectodermal cell differentiation;GO:0051260//protein homooligomerization;GO:0060693//regulation of branching involved in salivary gland morphogenesis;GO:0007566//embryo implantation;GO:2000008//regulation of protein localization to cell surface;GO:0010955//negative regulation of protein processing;GO:0090090//negative regulation of canonical Wnt signaling pathway;GO:0022408//negat…	K05689//cadherin 1, type 1, E-cadherin	NP_033994.1//cadherin-1 preproprotein [Mus musculus]
12819	5335	10.6139913	6.053974807	-0.810012694	0.999918579	0.037465878	Col15a1	NA	NA	NA	K06823//collagen, type XVIII, alpha	XP_020026987.1//LOW QUALITY PROTEIN: collagen alpha-1(XV) chain [Castor canadensis]
73919	998	48.3777598	66.2579261	0.453749082	0.999918579	0.037552626	Lyrm1	GO:0005654//nucleoplasm;GO:0005739//mitochondrion;GO:0030496//midbody	NA	NA	NA	NP_083886.1//LYR motif-containing protein 1 [Mus musculus]
73683	2183	480.8583943	605.7136941	0.333023924	0.999918579	0.037689551	Atg16l2	GO:0005654//nucleoplasm;GO:0000421//autophagosome membrane	NA	GO:0015031//protein transport;GO:0039689//negative stranded viral RNA replication;GO:0000045//autophagosome assembly	K20868//autophagy-related protein 16-2	NP_001104581.1//autophagy-related protein 16-2 [Mus musculus]
50762	1317	253.2408994	218.2113916	-0.214784006	0.999918579	0.037822955	Fbxo6	GO:0044322//endoplasmic reticulum quality control compartment;GO:0005737//cytoplasm;GO:0019005//SCF ubiquitin ligase complex	GO:0030246//carbohydrate binding;GO:0004842//ubiquitin-protein transferase activity	GO:0006986//response to unfolded protein;GO:0006281//DNA repair;GO:0006516//glycoprotein catabolic process;GO:0030433//ubiquitin-dependent ERAD pathway;GO:0031146//SCF-dependent proteasomal ubiquitin-dependent protein catabolic process;GO:0097466//ubiquitin-dependent glycoprotein ERAD pathway	K10100//F-box protein 6	EDL14806.1//F-box only protein 6b, isoform CRA_b, partial [Mus musculus]
17951	5368	931.6755668	1195.42997	0.359630053	0.999918579	0.037828568	Naip5	NA	NA	NA	K12807//baculoviral IAP repeat-containing protein 1	AAD56760.1//neuronal apoptosis inhibitory protein-rs3 [Mus musculus]
63873	3247	25.26213529	16.02246087	-0.656880841	0.999918579	0.03784046	Trpv4	GO:0005929//cilium;GO:0009986//cell surface;GO:0016324//apical plasma membrane;GO:0005912//adherens junction	GO:0051015//actin filament binding;GO:0048487//beta-tubulin binding;GO:0005524//ATP binding;GO:0043014//alpha-tubulin binding	GO:0097497//blood vessel endothelial cell delamination;GO:0007015//actin filament organization;GO:0031532//actin cytoskeleton reorganization;GO:0070509//calcium ion import	K04973//transient receptor potential cation channel subfamily V member 4	NP_071300.2//transient receptor potential cation channel subfamily V member 4 [Mus musculus]
100732	1928	28.76770031	18.09960641	-0.668491571	0.999918579	0.03805286	Mapre3	NA	NA	NA	K10436//microtubule-associated protein, RP/EB family	EDL37295.1//microtubule-associated protein, RP/EB family, member 3, isoform CRA_b, partial [Mus musculus];XP_021018656.1//microtubule-associated protein RP/EB family member 3 isoform X3 [Mus caroli]
215257	1647	3257.089642	5367.324987	0.720619818	0.999918579	0.038127508	Il1f9	GO:0005615//extracellular space	GO:0005125//cytokine activity;GO:0005149//interleukin-1 receptor binding	GO:0032755//positive regulation of interleukin-6 production;GO:0045662//negative regulation of myoblast differentiation;GO:1901740//negative regulation of myoblast fusion;GO:0006955//immune response;GO:0019221//cytokine-mediated signaling pathway;GO:0001819//positive regulation of cytokine production;GO:0006954//inflammatory response	K05487//interleukin 1 family, member 9	NP_705731.2//interleukin-36 gamma [Mus musculus]
19231	1192	47535.96203	53834.53439	0.179512588	0.999918579	0.038184101	Ptma	GO:0016021//integral component of membrane	NA	GO:0007275//multicellular organism development	K19607//X-linked retinitis pigmentosa GTPase regulator	ELW63422.1//hypothetical protein TREES_T100016057 [Tupaia chinensis]
66350	1571	230.5783386	138.4129731	-0.736277818	0.999918579	0.03845526	Pla2g12a	GO:0005783//endoplasmic reticulum;GO:0005794//Golgi apparatus;GO:0005622//intracellular;GO:0005576//extracellular region	GO:0102567//phospholipase A2 activity (consuming 1,2-dipalmitoylphosphatidylcholine);GO:0005509//calcium ion binding;GO:0102568//phospholipase A2 activity consuming 1,2-dioleoylphosphatidylethanolamine);GO:0004623//phospholipase A2 activity	GO:0016042//lipid catabolic process;GO:0050482//arachidonic acid secretion;GO:0006644//phospholipid metabolic process	K01047//secretory phospholipase A2 [EC:3.1.1.4]	NP_904359.1//group XIIA secretory phospholipase A2 isoform 2 [Mus musculus];NP_075685.2//group XIIA secretory phospholipase A2 isoform 1 precursor [Mus musculus]
21818	4144	124.0171779	219.474386	0.823512613	0.999918579	0.038478949	Tgm3	GO:0070062//extracellular exosome;GO:0031234//extrinsic component of cytoplasmic side of plasma membrane;GO:0005737//cytoplasm	GO:0005509//calcium ion binding;GO:0003824//catalytic activity;GO:0003810//protein-glutamine gamma-glutamyltransferase activity	GO:0018149//peptide cross-linking;GO:0043163//cell envelope organization;GO:0030216//keratinocyte differentiation;GO:0051262//protein tetramerization;GO:0031424//keratinization	K05620//transglutaminase 3 [EC:2.3.2.13]	XP_021050147.1//protein-glutamine gamma-glutamyltransferase E [Mus pahari]
70730	1133	15.30035467	27.36581785	0.838809878	0.999918579	0.038581916	6330409D20Rik	NA	NA	NA	NA	EDL08572.1//mCG145914, partial [Mus musculus]
214531	3245	4.984501772	2.483499405	-1.005074905	0.999918579	0.03871959	Tmprss13	GO:0016021//integral component of membrane	GO:0004252//serine-type endopeptidase activity;GO:0005044//scavenger receptor activity	NA	K09643//transmembrane protease serine 13	NP_001013391.2//transmembrane protease serine 13 [Mus musculus]
20672	1619	2.187631081	1.102941612	-0.988013046	0.999918579	0.038795078	Sox18	GO:0005634//nucleus;GO:0044798//nuclear transcription factor complex;GO:0000790//nuclear chromatin	GO:0000981//RNA polymerase II transcription factor activity, sequence-specific DNA binding;GO:0000978//RNA polymerase II proximal promoter sequence-specific DNA binding;GO:0003677//DNA binding;GO:0043565//sequence-specific DNA binding;GO:0046982//protein heterodimerization activity;GO:0001077//transcriptional activator activity, RNA polymerase II proximal promoter sequence-specific DNA binding;GO…	GO:0006355//regulation of transcription, DNA-templated;GO:0072091//regulation of stem cell proliferation;GO:0043534//blood vessel endothelial cell migration;GO:0001568//blood vessel development;GO:0042789//mRNA transcription from RNA polymerase II promoter;GO:0060836//lymphatic endothelial cell differentiation;GO:0045893//positive regulation of transcription, DNA-templated;GO:0000122//negative re…	K09270//transcription factor SOX7/8/10/18 (SOX group E/F)	NP_033262.2//transcription factor SOX-18 [Mus musculus]
235047	1585	194.3284995	240.8257577	0.309492208	0.999918579	0.039122353	Zfp809	GO:0005634//nucleus	GO:0046872//metal ion binding;GO:0003676//nucleic acid binding	GO:0010453//regulation of cell fate commitment;GO:0060443//mammary gland morphogenesis;GO:0006355//regulation of transcription, DNA-templated;GO:0048286//lung alveolus development	K09228//KRAB domain-containing zinc finger protein	XP_007647731.2//PREDICTED: zinc finger protein 420 isoform X1 [Cricetulus griseus];XP_008834048.1//PREDICTED: zinc finger protein OZF-like [Nannospalax galili]
668110	774	2.824986027	1.417132978	-0.995268591	0.999918579	0.039177624	Syce1l	GO:0045111//intermediate filament cytoskeleton;GO:0000795//synaptonemal complex	NA	GO:0007130//synaptonemal complex assembly	K19534//synaptonemal complex central element protein 1	EDL11542.1//mCG141541, isoform CRA_c, partial [Mus musculus];NP_001041610.1//synaptonemal complex central element protein 1-like isoform 1 [Mus musculus];AAI00479.1//4930481F22Rik protein, partial [Mus musculus]
102323	2960	334.172302	387.4624095	0.213464191	0.999918579	0.039265067	Dcun1d2	GO:0000151//ubiquitin ligase complex	GO:0032182//ubiquitin-like protein binding;GO:0097602//cullin family protein binding;GO:0031624//ubiquitin conjugating enzyme binding	GO:0045116//protein neddylation;GO:0051443//positive regulation of ubiquitin-protein transferase activity	K17822//DCN1-like protein 1/2	EDL22134.1//mCG3700, isoform CRA_e, partial [Mus musculus];XP_003504130.2//PREDICTED: DCN1-like protein 2 isoform X1 [Cricetulus griseus]
80888	1825	6.212621229	3.098599723	-1.003585699	0.999918579	0.039409468	Hspb8	GO:0005634//nucleus;GO:0005829//cytosol;GO:0005622//intracellular;GO:0005737//cytoplasm	GO:0042802//identical protein binding	NA	K08879//heat shock protein beta-8	NP_109629.1//heat shock protein beta-8 [Mus musculus]
18970	1227	312.6839168	360.4737556	0.205189213	0.999918579	0.039427622	Polb	GO:0005634//nucleus;GO:0005874//microtubule;GO:0043234//protein complex;GO:0000795//synaptonemal complex;GO:0005737//cytoplasm;GO:0005876//spindle microtubule	GO:0003677//DNA binding;GO:0046872//metal ion binding;GO:0016829//lyase activity;GO:0003887//DNA-directed DNA polymerase activity;GO:0003684//damaged DNA binding;GO:0008017//microtubule binding;GO:0019899//enzyme binding	GO:0051402//neuron apoptotic process;GO:0006284//base-excision repair;GO:0016446//somatic hypermutation of immunoglobulin genes;GO:0006260//DNA replication;GO:0016445//somatic diversification of immunoglobulins;GO:0010332//response to gamma radiation;GO:0045471//response to ethanol;GO:0048536//spleen development;GO:0006974//cellular response to DNA damage stimulus;GO:0048872//homeostasis of numbe…	K02330//DNA polymerase beta [EC:2.7.7.7 4.2.99.-]	NP_035260.1//DNA polymerase beta [Mus musculus]
77744	2293	550.9255567	647.0968611	0.23212429	0.999918579	0.03952614	Bora	NA	GO:0019901//protein kinase binding	GO:0032880//regulation of protein localization;GO:0051301//cell division;GO:0060236//regulation of mitotic spindle organization;GO:0007049//cell cycle;GO:0007088//regulation of mitotic nuclear division	K16831//protein aurora borealis	EDL00459.1//RIKEN cDNA 6720463M24, isoform CRA_d, partial [Mus musculus]
18223	2733	84.43251581	57.57122399	-0.552450817	0.999918579	0.039786622	Numbl	GO:0005737//cytoplasm	NA	GO:0007399//nervous system development;GO:0021670//lateral ventricle development;GO:0007409//axonogenesis;GO:0007405//neuroblast proliferation;GO:0034332//adherens junction organization;GO:0050769//positive regulation of neurogenesis;GO:0030900//forebrain development;GO:0019538//protein metabolic process;GO:0021849//neuroblast division in subventricular zone;GO:0019221//cytokine-mediated signalin…	K06057//numb	NP_035080.2//numb-like protein [Mus musculus]
233204	2601	626.0369169	558.1077193	-0.165704133	0.999918579	0.03979381	Tbc1d17	GO:0012505//endomembrane system;GO:0005829//cytosol;GO:0031410//cytoplasmic vesicle;GO:0005622//intracellular;GO:0005776//autophagosome	GO:0017137//Rab GTPase binding;GO:0005096//GTPase activator activity	GO:0006886//intracellular protein transport;GO:0090630//activation of GTPase activity;GO:0042147//retrograde transport, endosome to Golgi;GO:0031338//regulation of vesicle fusion;GO:0006914//autophagy	K19945//TBC1 domain family member 17	BAE29165.1//unnamed protein product [Mus musculus]
218699	2807	2028.147211	2446.383901	0.270488446	0.999918579	0.039932845	Pxk	GO:0005634//nucleus;GO:0005815//microtubule organizing center;GO:0043234//protein complex;GO:0005829//cytosol;GO:0005886//plasma membrane;GO:0005737//cytoplasm	GO:0003779//actin binding;GO:0008022//protein C-terminus binding;GO:0005524//ATP binding;GO:0004672//protein kinase activity;GO:0035091//phosphatidylinositol binding	GO:0032780//negative regulation of ATPase activity;GO:0043271//negative regulation of ion transport;GO:0050804//modulation of chemical synaptic transmission;GO:0006954//inflammatory response	K17543//PX domain-containing protein kinase-like protein	NP_663433.2//PX domain-containing protein kinase-like protein long isoform [Mus musculus]
21420	2794	2.881651211	1.541691685	-0.902381449	0.999918579	0.039963346	Tfap2c	GO:0005634//nucleus;GO:0005654//nucleoplasm;GO:0005739//mitochondrion	GO:0000981//RNA polymerase II transcription factor activity, sequence-specific DNA binding;GO:0003677//DNA binding;GO:0001077//transcriptional activator activity, RNA polymerase II proximal promoter sequence-specific DNA binding;GO:0001078//transcriptional repressor activity, RNA polymerase II proximal promoter sequence-specific DNA binding;GO:0046983//protein dimerization activity;GO:0000977//RN…	GO:0043588//skin development;GO:0001829//trophectodermal cell differentiation;GO:0006355//regulation of transcription, DNA-templated;GO:0042127//regulation of cell proliferation;GO:0035019//somatic stem cell population maintenance;GO:0008584//male gonad development;GO:0048733//sebaceous gland development;GO:0003334//keratinocyte development;GO:0006357//regulation of transcription from RNA polymer…	K09177//transcription factor AP-2 gamma	NP_001153168.1//transcription factor AP-2 gamma isoform 2 [Mus musculus];XP_004417024.2//PREDICTED: transcription factor AP-2 gamma isoform X1 [Odobenus rosmarus divergens]
18438	2693	346.3348117	268.4569415	-0.367476697	0.999918579	0.040259505	P2rx4	GO:0005765//lysosomal membrane;GO:0070062//extracellular exosome;GO:0098794//postsynapse;GO:0030054//cell junction;GO:0043195//terminal bouton;GO:0014069//postsynaptic density;GO:0048471//perinuclear region of cytoplasm;GO:0043025//neuronal cell body;GO:0005887//integral component of plasma membrane;GO:0043197//dendritic spine	GO:0004931//extracellularly ATP-gated cation channel activity;GO:0005524//ATP binding;GO:0042802//identical protein binding;GO:0005102//receptor binding;GO:0045296//cadherin binding;GO:0005507//copper ion binding;GO:0008144//drug binding;GO:0008270//zinc ion binding;GO:0001614//purinergic nucleotide receptor activity	GO:0033198//response to ATP;GO:0008217//regulation of blood pressure;GO:2001028//positive regulation of endothelial cell chemotaxis;GO:0050850//positive regulation of calcium-mediated signaling;GO:0002028//regulation of sodium ion transport;GO:0097190//apoptotic signaling pathway;GO:0051260//protein homooligomerization;GO:0019228//neuronal action potential;GO:0071318//cellular response to ATP;GO:…	K05218//P2X purinoceptor 4	NP_035156.2//P2X purinoceptor 4 isoform 1 [Mus musculus];NP_001297647.1//P2X purinoceptor 4 isoform 2 [Mus musculus];NP_001297649.1//P2X purinoceptor 4 isoform 3 [Mus musculus]
70617	1603	693.0135524	805.5544243	0.217098497	0.999918579	0.040298481	Fam241a	GO:0016021//integral component of membrane	NA	NA	NA	NP_081758.1//uncharacterized protein C4orf32 homolog [Mus musculus]
20818	2991	523.7105222	602.6936204	0.202655203	0.999918579	0.040570622	Srprb	GO:0016020//membrane;GO:0005881//cytoplasmic microtubule;GO:0016021//integral component of membrane;GO:0005737//cytoplasm;GO:0005785//signal recognition particle receptor complex	GO:0005525//GTP binding;GO:0005047//signal recognition particle binding	GO:0007264//small GTPase mediated signal transduction	K12272//signal recognition particle receptor subunit beta;K14736//transferrin	XP_021027238.1//serotransferrin isoform X2 [Mus caroli]
319513	3084	327.0109628	374.1920068	0.194439739	0.999918579	0.040809509	Pced1a	NA	NA	NA	NA	EDL28265.1//RIKEN cDNA A930025D01, isoform CRA_a, partial [Mus musculus];EDL28266.1//RIKEN cDNA A930025D01, isoform CRA_b, partial [Mus musculus]
12804	2029	2.511521181	1.283694719	-0.968259292	0.999918579	0.040933061	Cntfr	GO:0016324//apical plasma membrane;GO:0097059//CNTFR-CLCF1 complex;GO:0031225//anchored component of membrane;GO:0070110//ciliary neurotrophic factor receptor complex	GO:0004897//ciliary neurotrophic factor receptor activity;GO:0019955//cytokine binding;GO:0005102//receptor binding	GO:0007548//sex differentiation;GO:0070120//ciliary neurotrophic factor-mediated signaling pathway;GO:0001967//suckling behavior;GO:0043524//negative regulation of neuron apoptotic process;GO:0060538//skeletal muscle organ development;GO:0003360//brainstem development;GO:0008284//positive regulation of cell proliferation	K05059//ciliary neurotrophic factor receptor	ELK34274.1//Ciliary neurotrophic factor receptor subunit alpha [Myotis davidii]
320685	1903	112.6148419	150.3607574	0.41703111	0.999918579	0.04104012	Dctd	NA	NA	NA	K01493//dCMP deaminase [EC:3.5.4.12]	ERE88159.1//deoxycytidylate deaminase-like protein [Cricetulus griseus]
217887	1915	16.35071626	9.551891026	-0.775495553	0.999918579	0.04109798	BC022687	NA	NA	NA	NA	NP_663425.2//uncharacterized protein C14orf79 homolog [Mus musculus]
219114	2260	552.2824921	634.5564301	0.200342073	0.999918579	0.04118758	Ska3	GO:0000940//condensed chromosome outer kinetochore;GO:0000776//kinetochore;GO:0005737//cytoplasm;GO:0005876//spindle microtubule	NA	GO:0000278//mitotic cell cycle;GO:0007059//chromosome segregation;GO:0031110//regulation of microtubule polymerization or depolymerization;GO:0051301//cell division	K11857//ubiquitin carboxyl-terminal hydrolase 47 [EC:3.4.19.12]	EDL36163.1//RIKEN cDNA F630043A04, isoform CRA_b [Mus musculus]
73660	1472	7.914396068	4.137437693	-0.935741679	0.999918579	0.041277628	Cabp4	GO:0005829//cytosol	GO:0044325//ion channel binding;GO:0005509//calcium ion binding;GO:0005246//calcium channel regulator activity	GO:0007602//phototransduction;GO:0060040//retinal bipolar neuron differentiation;GO:0007601//visual perception;GO:0046549//retinal cone cell development;GO:0008594//photoreceptor cell morphogenesis	K02183//calmodulin	NP_653115.1//calcium-binding protein 4 [Mus musculus]
77974	1694	1292.164988	1777.46803	0.460033322	0.999918579	0.041394936	Rdh12	GO:0005622//intracellular	GO:0004745//retinol dehydrogenase activity;GO:0016491//oxidoreductase activity	GO:0042572//retinol metabolic process;GO:0050896//response to stimulus;GO:0007601//visual perception	K11153//retinol dehydrogenase 12 [EC:1.1.1.300]	EDL02644.1//retinol dehydrogenase 12, isoform CRA_a, partial [Mus musculus];NP_084293.1//retinol dehydrogenase 12 isoform 1 precursor [Mus musculus]
68944	4474	787.3327912	881.4264381	0.162866605	0.999918579	0.041482671	Tmco1	NA	NA	NA	K21891//null	XP_012167870.1//calcium load-activated calcium channel isoform X1 [Bombus terrestris]
72194	8607	1197.137443	1004.173176	-0.253580704	0.999918579	0.041720768	Fbxl20	GO:0005829//cytosol	GO:0004842//ubiquitin-protein transferase activity	GO:0043687//post-translational protein modification;GO:0000209//protein polyubiquitination;GO:0001662//behavioral fear response	K10268//F-box and leucine-rich repeat protein 2/20	BAD90157.1//mKIAA4147 protein, partial [Mus musculus]
227326	2550	20.71298966	13.04879797	-0.666618889	0.999918579	0.041796246	Gpr55	GO:0005887//integral component of plasma membrane;GO:0016021//integral component of membrane	GO:0004949//cannabinoid receptor activity;GO:0004930//G-protein coupled receptor activity	GO:0045671//negative regulation of osteoclast differentiation;GO:0045453//bone resorption;GO:0051482//positive regulation of cytosolic calcium ion concentration involved in phospholipase C-activating G-protein coupled signaling pathway;GO:0035025//positive regulation of Rho protein signal transduction;GO:0007202//activation of phospholipase C activity;GO:0070374//positive regulation of ERK1 and E…	K08413//G protein-coupled receptor 55	XP_011246287.1//PREDICTED: G-protein coupled receptor 55 isoform X1 [Mus musculus]
101056073	2059	2.549545353	5.022622313	0.97820079	0.999918579	0.041840565	Zfp990	GO:0005634//nucleus	GO:0046872//metal ion binding;GO:0003700//DNA binding transcription factor activity;GO:0003676//nucleic acid binding	GO:0006355//regulation of transcription, DNA-templated	K09228//KRAB domain-containing zinc finger protein	AAH96621.1//RIKEN cDNA 1700029I01 gene [Mus musculus]
319701	1830	62.30168911	88.67308603	0.509225008	0.999918579	0.042234991	Fbxo48	NA	NA	NA	NA	NP_795956.1//F-box only protein 48 [Mus musculus]
69008	3037	745.1050554	834.1470634	0.162857907	0.999918579	0.042412614	Cab39l	GO:0070062//extracellular exosome	NA	NA	K08272//calcium binding protein 39	XP_011919654.1//PREDICTED: calcium-binding protein 39-like isoform X1 [Cercocebus atys]
68625	3895	57.05286999	94.49783094	0.727981753	0.999918579	0.042429188	Cfap57	GO:0031514//motile cilium	NA	NA	K16464//centrosomal protein CEP250	XP_021016550.1//cilia- and flagella-associated protein 57 [Mus caroli]
117591	3424	230.9100336	174.6765121	-0.402645234	0.999918579	0.042521522	Slc2a9	GO:0005887//integral component of plasma membrane;GO:0005635//nuclear envelope;GO:0016021//integral component of membrane;GO:0005886//plasma membrane	GO:0015143//urate transmembrane transporter activity;GO:0005355//glucose transmembrane transporter activity	GO:0015758//glucose transport;GO:0046415//urate metabolic process	K08146//MFS transporter, SP family, solute carrier family 2 (facilitated glucose transporter), member 9	NP_663534.1//solute carrier family 2, facilitated glucose transporter member 9 isoform 4 [Mus musculus];XP_006251162.1//PREDICTED: solute carrier family 2, facilitated glucose transporter member 9 isoform X1 [Rattus norvegicus];NP_001178480.1//solute carrier family 2, facilitated glucose transporter member 9 [Rattus norvegicus];NP_001095885.1//solute carrier family 2, facilitated glucose transpor…
22247	3481	983.2105531	1117.012206	0.184072645	0.999918579	0.042689574	Umps	GO:0005634//nucleus;GO:0005737//cytoplasm	GO:0004590//orotidine-5'-phosphate decarboxylase activity;GO:0004588//orotate phosphoribosyltransferase activity	GO:0006222//UMP biosynthetic process;GO:0007595//lactation;GO:0007565//female pregnancy;GO:0044205//'de novo' UMP biosynthetic process;GO:0035690//cellular response to drug;GO:0006207//'de novo' pyrimidine nucleobase biosynthetic process	K13421//uridine monophosphate synthetase [EC:2.4.2.10 4.1.1.23]	NP_033497.1//uridine 5'-monophosphate synthase isoform 1 [Mus musculus]
65112	4531	39.18480143	20.81106289	-0.912943536	0.999918579	0.042887201	Pmepa1	GO:0031901//early endosome membrane;GO:0016021//integral component of membrane;GO:0000139//Golgi membrane	GO:0050699//WW domain binding;GO:0070412//R-SMAD binding	GO:0030512//negative regulation of transforming growth factor beta receptor signaling pathway;GO:0010991//negative regulation of SMAD protein complex assembly;GO:0060394//negative regulation of pathway-restricted SMAD protein phosphorylation	K03129//transcription initiation factor TFIID subunit 4;K05747//Wiskott-Aldrich syndrome protein	AAH36995.1//Pmepa1 protein, partial [Mus musculus]
238330	4112	168.4395927	115.9675851	-0.538509688	0.999918579	0.043092367	Irf2bpl	GO:0005634//nucleus;GO:0005654//nucleoplasm;GO:0005615//extracellular space	GO:0046872//metal ion binding	GO:0000122//negative regulation of transcription from RNA polymerase II promoter;GO:0045944//positive regulation of transcription from RNA polymerase II promoter	K11412//NAD-dependent deacetylase sirtuin 2 [EC:3.5.1.-];K11318//ataxin-7;K06236//collagen, type I, alpha;K21914//null	BAD32560.1//mKIAA1865 protein, partial [Mus musculus]
23955	4267	208.718315	247.4114133	0.245354852	0.999918579	0.043104169	Nek4	GO:0036064//ciliary basal body;GO:0005929//cilium;GO:0035869//ciliary transition zone;GO:0035253//ciliary rootlet;GO:0097014//ciliary plasm;GO:0005737//cytoplasm	GO:0004674//protein serine/threonine kinase activity;GO:0005524//ATP binding;GO:0004672//protein kinase activity;GO:0030145//manganese ion binding	GO:0023014//signal transduction by protein phosphorylation;GO:0000278//mitotic cell cycle;GO:0007346//regulation of mitotic cell cycle;GO:0006468//protein phosphorylation;GO:0032147//activation of protein kinase activity;GO:2001020//regulation of response to DNA damage stimulus;GO:0045893//positive regulation of transcription, DNA-templated;GO:0051301//cell division;GO:2000772//regulation of cell…	K08857//NIMA (never in mitosis gene a)-related kinase 1/4/5 [EC:2.7.11.1]	EDL24779.1//NIMA (never in mitosis gene a)-related expressed kinase 4, isoform CRA_b, partial [Mus musculus];EDL24778.1//NIMA (never in mitosis gene a)-related expressed kinase 4, isoform CRA_a, partial [Mus musculus]
66871	720	256.3856637	162.2996665	-0.659655558	0.999918579	0.043130691	Cpne8	GO:0070062//extracellular exosome	NA	NA	K16280//null;K11348//bromodomain and PHD finger-containing protein 1;K20493//leucine-rich repeat-containing protein 16	NP_001029023.1//copine-8 isoform 2 [Mus musculus];XP_021072009.1//copine-8 isoform X1 [Mus pahari];XP_006521349.1//PREDICTED: copine-8 isoform X2 [Mus musculus]
20615	1916	687.0321711	585.3869409	-0.230987095	0.999918579	0.043237487	Snapin	GO:0031083//BLOC-1 complex	NA	GO:0006886//intracellular protein transport	K20002//SNARE-associated protein Snapin	XP_011289572.1//PREDICTED: SNARE-associated protein Snapin isoform X1 [Felis catus]
13197	1224	4069.641693	6786.859981	0.73784247	0.999918579	0.043423697	Gadd45a	GO:0005634//nucleus;GO:0016607//nuclear speck;GO:0005737//cytoplasm	GO:0047485//protein N-terminus binding;GO:0046982//protein heterodimerization activity;GO:0019900//kinase binding;GO:0042803//protein homodimerization activity;GO:0001047//core promoter binding	GO:0046330//positive regulation of JNK cascade;GO:0071850//mitotic cell cycle arrest;GO:2000379//positive regulation of reactive oxygen species metabolic process;GO:0007098//centrosome cycle;GO:0071260//cellular response to mechanical stimulus;GO:0006950//response to stress;GO:0000185//activation of MAPKKK activity;GO:0006469//negative regulation of protein kinase activity;GO:0043065//positive re…	K04402//growth arrest and DNA-damage-inducible protein	NP_031862.1//growth arrest and DNA damage-inducible protein GADD45 alpha [Mus musculus]
20135	2199	4726.732789	5756.421307	0.284328877	0.999918579	0.043437972	Rrm2	GO:0005829//cytosol;GO:0005971//ribonucleoside-diphosphate reductase complex	GO:0004748//ribonucleoside-diphosphate reductase activity, thioredoxin disulfide as acceptor;GO:0008199//ferric iron binding;GO:0042803//protein homodimerization activity	GO:0009263//deoxyribonucleotide biosynthetic process;GO:0006260//DNA replication;GO:0009262//deoxyribonucleotide metabolic process;GO:0051290//protein heterotetramerization;GO:0051259//protein oligomerization	K10808//ribonucleoside-diphosphate reductase subunit M2 [EC:1.17.4.1]	EDL36990.1//ribonucleotide reductase M2, partial [Mus musculus]
320982	3967	702.2254101	455.5583183	-0.624298449	0.999918579	0.043509963	Arl4c	NA	NA	NA	K07945//ADP-ribosylation factor-like protein 4	AAH49804.1//Arl4c protein, partial [Mus musculus]
13549	2458	301.5071573	248.2913804	-0.280158072	0.999918579	0.043619538	Dyrk1b	GO:0005634//nucleus	GO:0004713//protein tyrosine kinase activity;GO:0004712//protein serine/threonine/tyrosine kinase activity;GO:0003713//transcription coactivator activity;GO:0004674//protein serine/threonine kinase activity;GO:0005524//ATP binding;GO:0004672//protein kinase activity	GO:0006468//protein phosphorylation;GO:0007520//myoblast fusion;GO:0060612//adipose tissue development;GO:0045893//positive regulation of transcription, DNA-templated	K08825//dual specificity tyrosine-phosphorylation-regulated kinase 1 [EC:2.7.12.1]	XP_006539590.1//PREDICTED: dual specificity tyrosine-phosphorylation-regulated kinase 1B isoform X2 [Mus musculus];EDL24152.1//dual-specificity tyrosine-(Y)-phosphorylation regulated kinase 1b, isoform CRA_b, partial [Mus musculus]
240832	3672	1556.300917	1388.775934	-0.164307185	0.999918579	0.043647777	Tor1aip2	GO:0005783//endoplasmic reticulum;GO:0005635//nuclear envelope;GO:0016021//integral component of membrane;GO:0005789//endoplasmic reticulum membrane	GO:0001671//ATPase activator activity;GO:0051117//ATPase binding	GO:0032781//positive regulation of ATPase activity;GO:0090435//protein localization to nuclear envelope;GO:0007029//endoplasmic reticulum organization	K11794//IFRG15 protein	NP_071724.1//interferon alpha responsive protein isoform a [Mus musculus];EDL39390.1//torsin A interacting protein 2, isoform CRA_a, partial [Mus musculus]
93971	1119	1.523926803	2.79844841	0.876833542	0.999918579	0.043689351	Klra19	GO:0016021//integral component of membrane;GO:0005886//plasma membrane	GO:0030246//carbohydrate binding	GO:0007155//cell adhesion	K10074//C-type lectin domain family 7 member A;K17515//C-type lectin domain family 9 member A;K10069//C-type lectin domain family 1 member A;K08763//oxidised low-density lipoprotein receptor 1	XP_021010751.1//LOW QUALITY PROTEIN: killer cell lectin-like receptor 6, partial [Mus caroli]
78767	2069	86.51204057	107.0779502	0.307688584	0.999918579	0.043698935	Efcab11	NA	GO:0005509//calcium ion binding	NA	K16465//centrin-1;K02183//calmodulin	NP_084448.1//EF-hand calcium-binding domain-containing protein 11 [Mus musculus]
19275	3505	1.75918689	0.93511795	-0.911688503	0.999918579	0.04375359	Ptprn	GO:0005634//nucleus;GO:0043025//neuronal cell body;GO:0005768//endosome;GO:0030141//secretory granule;GO:0005794//Golgi apparatus;GO:0016021//integral component of membrane;GO:0043679//axon terminus;GO:0005886//plasma membrane	GO:0044389//ubiquitin-like protein ligase binding;GO:0051020//GTPase binding;GO:0008134//transcription factor binding;GO:0030507//spectrin binding	GO:1904692//positive regulation of type B pancreatic cell proliferation;GO:0032868//response to insulin;GO:0051591//response to cAMP;GO:0043627//response to estrogen;GO:0030073//insulin secretion;GO:0000302//response to reactive oxygen species;GO:0045944//positive regulation of transcription from RNA polymerase II promoter;GO:0009749//response to glucose;GO:0019221//cytokine-mediated signaling pa…	K07817//receptor-type tyrosine-protein phosphatase N [EC:3.1.3.48]	BAD90494.1//mKIAA4064 protein, partial [Mus musculus];XP_006496507.1//PREDICTED: receptor-type tyrosine-protein phosphatase-like N isoform X1 [Mus musculus]
67956	2691	5413.984355	6257.138454	0.208812309	0.999918579	0.0437539	Kmt5a	GO:0005634//nucleus;GO:0005829//cytosol;GO:0005694//chromosome	GO:0016279//protein-lysine N-methyltransferase activity;GO:0003714//transcription corepressor activity;GO:0002039//p53 binding;GO:0018024//histone-lysine N-methyltransferase activity	GO:0043516//regulation of DNA damage response, signal transduction by p53 class mediator;GO:0018026//peptidyl-lysine monomethylation;GO:0045892//negative regulation of transcription, DNA-templated;GO:0000122//negative regulation of transcription from RNA polymerase II promoter;GO:0051301//cell division;GO:0006351//transcription, DNA-templated;GO:0007049//cell cycle	K11428//histone-lysine N-methyltransferase SETD8 [EC:2.1.1.43]	NP_084517.2//N-lysine methyltransferase KMT5A isoform 1 [Mus musculus];NP_001297652.1//N-lysine methyltransferase KMT5A isoform 2 [Mus musculus];XP_002823984.1//PREDICTED: N-lysine methyltransferase SETD8, partial [Pongo abelii]
12894	4331	2564.546358	1838.075074	-0.480507958	0.999918579	0.04398177	Cpt1a	GO:0016020//membrane;GO:0031307//integral component of mitochondrial outer membrane;GO:0016021//integral component of membrane;GO:0005743//mitochondrial inner membrane;GO:0005739//mitochondrion;GO:0005741//mitochondrial outer membrane	GO:0016746//transferase activity, transferring acyl groups;GO:0042802//identical protein binding;GO:1990698//palmitoleoyltransferase activity;GO:0004095//carnitine O-palmitoyltransferase activity	GO:0006810//transport;GO:0006006//glucose metabolic process;GO:0007623//circadian rhythm;GO:0014070//response to organic cyclic compound;GO:0042493//response to drug;GO:0032000//positive regulation of fatty acid beta-oxidation;GO:0006641//triglyceride metabolic process;GO:0042755//eating behavior;GO:0051260//protein homooligomerization;GO:0001676//long-chain fatty acid metabolic process;GO:005079…	K08765//carnitine O-palmitoyltransferase 1, liver isoform [EC:2.3.1.21]	EDL32932.1//carnitine palmitoyltransferase 1a, liver, isoform CRA_b, partial [Mus musculus]
21781	2547	6040.899149	7103.886779	0.233845287	0.999918579	0.044029635	Tfdp1	GO:0090575//RNA polymerase II transcription factor complex;GO:0005634//nucleus;GO:0005654//nucleoplasm;GO:0005667//transcription factor complex;GO:0005829//cytosol;GO:0005737//cytoplasm	GO:0001228//transcriptional activator activity, RNA polymerase II transcription regulatory region sequence-specific DNA binding;GO:0000981//RNA polymerase II transcription factor activity, sequence-specific DNA binding;GO:0003677//DNA binding;GO:0019904//protein domain specific binding;GO:0000977//RNA polymerase II regulatory region sequence-specific DNA binding;GO:0008134//transcription factor b…	GO:0006355//regulation of transcription, DNA-templated;GO:0043276//anoikis;GO:0006351//transcription, DNA-templated;GO:0045893//positive regulation of transcription, DNA-templated;GO:0006357//regulation of transcription from RNA polymerase II promoter;GO:0008544//epidermis development;GO:0000083//regulation of transcription involved in G1/S transition of mitotic cell cycle;GO:0070345//negative re…	K04683//transcription factor Dp-1	NP_033387.1//transcription factor Dp-1 isoform a [Mus musculus];XP_017168146.1//PREDICTED: transcription factor Dp-1 isoform X1 [Mus musculus]
15936	1541	11717.46278	17692.57704	0.59448399	0.999918579	0.044099725	Ier2	GO:0005634//nucleus;GO:0005654//nucleoplasm;GO:0005737//cytoplasm	GO:0001228//transcriptional activator activity, RNA polymerase II transcription regulatory region sequence-specific DNA binding;GO:0003677//DNA binding;GO:0000977//RNA polymerase II regulatory region sequence-specific DNA binding	GO:0071774//response to fibroblast growth factor;GO:0030182//neuron differentiation;GO:0045944//positive regulation of transcription from RNA polymerase II promoter;GO:0048870//cell motility	NA	NP_034629.3//immediate early response gene 2 protein [Mus musculus]
26557	10966	15.61844645	8.428968163	-0.889823019	0.999918579	0.044167869	Homer2	GO:0030425//dendrite;GO:0032426//stereocilium tip;GO:0030054//cell junction;GO:0014069//postsynaptic density;GO:0005737//cytoplasm;GO:0043025//neuronal cell body;GO:0005829//cytosol;GO:0045177//apical part of cell;GO:0045211//postsynaptic membrane	GO:0003779//actin binding;GO:0035254//glutamate receptor binding;GO:0019904//protein domain specific binding;GO:0035256//G-protein coupled glutamate receptor binding;GO:0046982//protein heterodimerization activity;GO:0042803//protein homodimerization activity;GO:0030160//GKAP/Homer scaffold activity	GO:0008277//regulation of G-protein coupled receptor protein signaling pathway;GO:0007605//sensory perception of sound;GO:0048148//behavioral response to cocaine;GO:0007216//G-protein coupled glutamate receptor signaling pathway;GO:0048875//chemical homeostasis within a tissue;GO:0035584//calcium-mediated signaling using intracellular calcium source	K15010//homer	NP_036113.1//homer protein homolog 2 isoform 1 [Mus musculus];NP_001157558.1//homer protein homolog 2 isoform 2 [Mus musculus]
269389	1675	6.843923184	3.541253788	-0.950563328	0.999918579	0.044378258	Tox2	GO:0005654//nucleoplasm	GO:0000978//RNA polymerase II proximal promoter sequence-specific DNA binding;GO:0001077//transcriptional activator activity, RNA polymerase II proximal promoter sequence-specific DNA binding	GO:0045944//positive regulation of transcription from RNA polymerase II promoter	K09272//structure-specific recognition protein 1;K18808//toll-like receptor 13	NP_001092269.1//TOX high mobility group box family member 2 [Mus musculus]
21942	1999	20.20191098	10.73404035	-0.912298553	0.999918579	0.044434909	Tnfrsf9	GO:0005615//extracellular space;GO:0005887//integral component of plasma membrane;GO:0009897//external side of plasma membrane;GO:0016021//integral component of membrane	GO:0019955//cytokine binding;GO:0004872//receptor activity;GO:0005031//tumor necrosis factor-activated receptor activity	GO:2001183//negative regulation of interleukin-12 secretion;GO:2001180//negative regulation of interleukin-10 secretion;GO:0097190//apoptotic signaling pathway;GO:0042127//regulation of cell proliferation;GO:0032496//response to lipopolysaccharide;GO:0006915//apoptotic process;GO:0006954//inflammatory response;GO:0007275//multicellular organism development;GO:0006955//immune response;GO:0042981//…	K05146//tumor necrosis factor receptor superfamily member 9	NP_001070976.1//tumor necrosis factor receptor superfamily member 9 isoform 2 precursor [Mus musculus];NP_035742.1//tumor necrosis factor receptor superfamily member 9 isoform 1 precursor [Mus musculus]
80859	3625	7617.909227	14309.12827	0.909468782	0.999918579	0.044460832	Nfkbiz	GO:0005634//nucleus;GO:0016607//nuclear speck;GO:0036464//cytoplasmic ribonucleoprotein granule	GO:0003712//transcription cofactor activity	GO:0006357//regulation of transcription from RNA polymerase II promoter;GO:0006351//transcription, DNA-templated;GO:0006954//inflammatory response	K14242//NF-kappa-B inhibitor zeta	EDK98139.1//nuclear factor of kappa light polypeptide gene enhancer in B-cells inhibitor, zeta, isoform CRA_a, partial [Mus musculus];NP_085115.1//NF-kappa-B inhibitor zeta isoform a [Mus musculus]
320840	5002	2.394737764	1.30208963	-0.879038921	0.999918579	0.044738233	Negr1	GO:0030425//dendrite;GO:0070062//extracellular exosome;GO:0005886//plasma membrane;GO:0031225//anchored component of membrane;GO:0043025//neuronal cell body	NA	GO:0098609//cell-cell adhesion;GO:0007626//locomotory behavior;GO:0007631//feeding behavior;GO:0010976//positive regulation of neuron projection development	K06775//neuronal growth regulator 1	NP_796248.1//neuronal growth regulator 1 isoform b precursor [Mus musculus];NP_001034183.1//neuronal growth regulator 1 isoform a precursor [Mus musculus]
230661	3032	1175.332512	1505.281628	0.356964465	0.999918579	0.045140135	Tesk2	GO:0005634//nucleus;GO:0005654//nucleoplasm;GO:0016604//nuclear body;GO:0005737//cytoplasm	GO:0004713//protein tyrosine kinase activity;GO:0004712//protein serine/threonine/tyrosine kinase activity;GO:0046872//metal ion binding;GO:0004674//protein serine/threonine kinase activity;GO:0005524//ATP binding;GO:0004871//signal transducer activity	GO:0030036//actin cytoskeleton organization;GO:0006468//protein phosphorylation;GO:0035556//intracellular signal transduction;GO:0007283//spermatogenesis;GO:0006915//apoptotic process;GO:0048041//focal adhesion assembly	K08842//testis-specific kinase 2 [EC:2.7.12.1]	NP_666263.3//dual specificity testis-specific protein kinase 2 [Mus musculus]
547431	2563	63.83336326	37.00300666	-0.786668162	0.999918579	0.045311594	Btnl2	NA	NA	NA	K06712//butyrophilin	AAI41104.1//Butyrophilin-like 2 [Mus musculus]
19165	2017	600.2802711	514.4692127	-0.222551508	0.999918579	0.045319169	Psen2	GO:0030424//axon;GO:0005938//cell cortex;GO:0005813//centrosome;GO:0000139//Golgi membrane;GO:0009986//cell surface;GO:0005887//integral component of plasma membrane;GO:0016021//integral component of membrane;GO:0005637//nuclear inner membrane;GO:0005789//endoplasmic reticulum membrane;GO:0000776//kinetochore	GO:0004175//endopeptidase activity;GO:0042500//aspartic endopeptidase activity, intramembrane cleaving	GO:0006509//membrane protein ectodomain proteolysis;GO:0042987//amyloid precursor protein catabolic process;GO:0048854//brain morphogenesis;GO:0035556//intracellular signal transduction;GO:0001666//response to hypoxia;GO:0050435//amyloid-beta metabolic process;GO:0060048//cardiac muscle contraction;GO:0016485//protein processing;GO:0007219//Notch signaling pathway;GO:0043085//positive regulation …	K04522//presenilin 2 [EC:3.4.23.-]	NP_035313.2//presenilin-2 [Mus musculus]
17533	5322	161.4262288	99.42963516	-0.699127191	0.999918579	0.045344837	Mrc1	GO:0010008//endosome membrane;GO:0009986//cell surface;GO:0005887//integral component of plasma membrane;GO:0016021//integral component of membrane;GO:0005886//plasma membrane	GO:0004872//receptor activity;GO:0004888//transmembrane signaling receptor activity;GO:0005537//mannose binding	GO:0071346//cellular response to interferon-gamma;GO:0006898//receptor-mediated endocytosis;GO:0071222//cellular response to lipopolysaccharide;GO:0071353//cellular response to interleukin-4	K06560//mannose receptor, C type	NP_032651.2//macrophage mannose receptor 1 precursor [Mus musculus]
68436	501	2015.088189	1036.285154	-0.959421935	0.999918579	0.045385278	Rpl34	NA	NA	NA	K02915//large subunit ribosomal protein L34e	XP_017364622.1//PREDICTED: 60S ribosomal protein L34 isoform X1 [Cebus capucinus imitator];OBS78045.1//hypothetical protein A6R68_19564, partial [Neotoma lepida]
71699	2270	324.6151869	272.1325785	-0.254420817	0.999918579	0.045769499	Slc41a3	GO:0016021//integral component of membrane;GO:0005886//plasma membrane	GO:0008324//cation transmembrane transporter activity	GO:0055085//transmembrane transport	K15122//solute carrier family 41	NP_001032569.1//solute carrier family 41 member 3 [Rattus norvegicus];XP_006236933.1//PREDICTED: solute carrier family 41 member 3 isoform X1 [Rattus norvegicus]
67013	1866	337.8492282	402.5606182	0.252826483	0.999918579	0.045848413	Oma1	GO:0005743//mitochondrial inner membrane;GO:0016021//integral component of membrane;GO:0005739//mitochondrion;GO:0031966//mitochondrial membrane	GO:0046872//metal ion binding;GO:0004222//metalloendopeptidase activity	GO:0006006//glucose metabolic process;GO:0042407//cristae formation;GO:0002024//diet induced thermogenesis;GO:0006950//response to stress;GO:0010637//negative regulation of mitochondrial fusion;GO:0007005//mitochondrion organization;GO:0097009//energy homeostasis;GO:0006515//protein quality control for misfolded or incompletely synthesized proteins;GO:0034982//mitochondrial protein processing;GO:…	K11865//protein MYSM1	NP_080185.1//metalloendopeptidase OMA1, mitochondrial precursor [Mus musculus]
70432	8936	287.9696529	218.9352408	-0.395412588	0.999918579	0.045932578	Rufy2	NA	NA	NA	K10742//DNA replication ATP-dependent helicase Dna2 [EC:3.6.4.12];K12482//RUN and FYVE domain-containing protein 1	XP_008694174.1//PREDICTED: RUN and FYVE domain-containing protein 2 isoform X3 [Ursus maritimus]
66659	1756	415.8654329	518.995499	0.319605255	0.999918579	0.04595725	Acp6	GO:0005739//mitochondrion;GO:0005737//cytoplasm	GO:0052642//lysophosphatidic acid phosphatase activity;GO:0003993//acid phosphatase activity	GO:0002244//hematopoietic progenitor cell differentiation;GO:2001311//lysobisphosphatidic acid metabolic process;GO:0006644//phospholipid metabolic process	K14395//lysophosphatidic acid phosphatase type 6 [EC:3.1.3.2]	NP_062774.2//lysophosphatidic acid phosphatase type 6 precursor [Mus musculus]
13000	3766	589.3008479	657.6688748	0.158357052	0.999918579	0.046266718	Csnk2a2	GO:0005634//nucleus;GO:0031519//PcG protein complex;GO:0000785//chromatin;GO:0005956//protein kinase CK2 complex;GO:0001669//acrosomal vesicle;GO:0005737//cytoplasm;GO:0005886//plasma membrane	GO:0004674//protein serine/threonine kinase activity;GO:0005524//ATP binding;GO:0047485//protein N-terminus binding;GO:0004672//protein kinase activity	GO:0097421//liver regeneration;GO:0006355//regulation of transcription, DNA-templated;GO:1903955//positive regulation of protein targeting to mitochondrion;GO:0006468//protein phosphorylation;GO:0006351//transcription, DNA-templated;GO:1905818//regulation of chromosome separation;GO:1903146//regulation of autophagy of mitochondrion;GO:0007283//spermatogenesis;GO:0006915//apoptotic process;GO:0021…	K03097//casein kinase II subunit alpha [EC:2.7.11.1]	NP_034104.1//casein kinase II subunit alpha' [Mus musculus]
84653	964	1.828685449	3.576006166	0.967542285	0.999918579	0.046596049	Hes7	GO:0005634//nucleus	GO:0000977//RNA polymerase II regulatory region sequence-specific DNA binding;GO:0008134//transcription factor binding;GO:0001227//transcriptional repressor activity, RNA polymerase II transcription regulatory region sequence-specific DNA binding;GO:0046983//protein dimerization activity	GO:0045892//negative regulation of transcription, DNA-templated;GO:0006351//transcription, DNA-templated;GO:0048511//rhythmic process;GO:0036342//post-anal tail morphogenesis;GO:0000122//negative regulation of transcription from RNA polymerase II promoter;GO:0014807//regulation of somitogenesis;GO:0001756//somitogenesis;GO:0007219//Notch signaling pathway;GO:0001501//skeletal system development	K09087//hairy and enhancer of split 2/6/7	NP_149030.2//transcription factor HES-7 [Mus musculus]
230822	1448	2.037871351	1.058788985	-0.944647888	0.999918579	0.04670439	Ncmap	GO:0033270//paranode region of axon;GO:0005887//integral component of plasma membrane;GO:0016021//integral component of membrane;GO:0043220//Schmidt-Lanterman incisure	GO:0019911//structural constituent of myelin sheath	GO:0031643//positive regulation of myelination;GO:0032290//peripheral nervous system myelin formation	NA	EDL29982.1//RIKEN cDNA A330049M08, isoform CRA_b [Mus musculus]
75276	3415	1.639007496	3.194520177	0.962776799	0.999918579	0.046770646	Ppp1r1c	NA	GO:0004864//protein phosphatase inhibitor activity	GO:0007165//signal transduction	K17549//protein phosphatase 1 regulatory subunit 1C	CDR00406.1//unnamed protein product, partial [Oncorhynchus mykiss];XP_004601263.1//PREDICTED: protein phosphatase 1 regulatory subunit 1C [Sorex araneus]
192197	3570	517.6334737	416.6925867	-0.312947481	0.999918579	0.046995078	Bcas3	GO:0031252//cell leading edge;GO:0005634//nucleus;GO:0045111//intermediate filament cytoskeleton;GO:0005881//cytoplasmic microtubule;GO:0035327//transcriptionally active chromatin;GO:0071944//cell periphery;GO:0005737//cytoplasm;GO:0005730//nucleolus	GO:0035257//nuclear hormone receptor binding;GO:0042393//histone binding;GO:0048487//beta-tubulin binding;GO:0010698//acetyltransferase activator activity;GO:0003682//chromatin binding;GO:0008134//transcription factor binding;GO:0035035//histone acetyltransferase binding	GO:0090316//positive regulation of intracellular protein transport;GO:0043547//positive regulation of GTPase activity;GO:0010595//positive regulation of endothelial cell migration;GO:0035148//tube formation;GO:0016192//vesicle-mediated transport;GO:2000251//positive regulation of actin cytoskeleton reorganization;GO:0043085//positive regulation of catalytic activity;GO:0090630//activation of GTPa…	NA	NP_001160114.1//breast carcinoma-amplified sequence 3 homolog isoform b [Mus musculus];NP_619622.3//breast carcinoma-amplified sequence 3 homolog isoform a [Mus musculus]
442827	4105	8345.541862	10727.64106	0.362255242	0.999918579	0.047000343	Rab44	NA	NA	NA	K17199//Ras and EF-hand domain-containing protein	XP_006524656.1//PREDICTED: ras-related protein Rab-44 isoform X2 [Mus musculus]
320244	4779	390.8946825	470.6094377	0.267750294	0.999918579	0.047144139	Ttll5	GO:0005929//cilium;GO:0005634//nucleus;GO:0005874//microtubule;GO:0005829//cytosol;GO:0005813//centrosome;GO:0005886//plasma membrane	GO:0005524//ATP binding;GO:0016874//ligase activity	GO:0060041//retina development in camera-type eye;GO:0030317//flagellated sperm motility;GO:0018095//protein polyglutamylation;GO:0009566//fertilization;GO:0006351//transcription, DNA-templated;GO:0007283//spermatogenesis;GO:0006464//cellular protein modification process;GO:0007288//sperm axoneme assembly	K16602//tubulin polyglutamylase TTLL5 [EC:6.-.-.-]	NP_001334324.1//tubulin polyglutamylase TTLL5 isoform 2 [Mus musculus];EDL02889.1//mCG121822, isoform CRA_g, partial [Mus musculus]
18008	6143	7.728458232	3.961589565	-0.964101217	0.999918579	0.047205477	Nes	GO:0031012//extracellular matrix;GO:0005882//intermediate filament;GO:0005737//cytoplasm	GO:0005198//structural molecule activity;GO:0019215//intermediate filament binding	GO:0030844//positive regulation of intermediate filament depolymerization;GO:0007399//nervous system development;GO:0043524//negative regulation of neuron apoptotic process;GO:0031076//embryonic camera-type eye development;GO:0007420//brain development;GO:2000179//positive regulation of neural precursor cell proliferation;GO:0048858//cell projection morphogenesis;GO:0032091//negative regulation o…	K07609//nestin	EDL15324.1//nestin, isoform CRA_a, partial [Mus musculus]
192212	4224	3.878783363	2.015128045	-0.944732688	0.999918579	0.047347578	Prom2	NA	NA	NA	K15602//prominin 2	EDL28196.1//prominin 2, isoform CRA_b, partial [Mus musculus]
110173	3688	561.8927141	470.6240728	-0.255719576	0.999918579	0.047415078	Manba	GO:0043231//intracellular membrane-bounded organelle;GO:0005615//extracellular space;GO:0005764//lysosome	GO:0004567//beta-mannosidase activity;GO:0016787//hydrolase activity;GO:0005537//mannose binding	GO:0006516//glycoprotein catabolic process;GO:0005975//carbohydrate metabolic process	K01192//beta-mannosidase [EC:3.2.1.25]	NP_081564.3//beta-mannosidase precursor [Mus musculus]
20612	6427	59.04921374	32.79733821	-0.848339118	0.999918579	0.047484528	Siglec1	NA	NA	NA	K06548//sialoadhesin	XP_006499112.1//PREDICTED: sialoadhesin isoform X1 [Mus musculus]
11471	1424	1.778757716	3.465641688	0.962252487	0.999918579	0.047534132	Actl7b	GO:0005856//cytoskeleton;GO:0005737//cytoplasm	NA	NA	K05692//actin beta/gamma 1	NP_079547.2//actin-like protein 7B [Mus musculus]
50722	903	45.59532085	26.78636077	-0.767387189	0.999918579	0.047656754	Dkkl1	GO:0005576//extracellular region;GO:0001669//acrosomal vesicle	NA	GO:0043065//positive regulation of apoptotic process;GO:2000225//negative regulation of testosterone biosynthetic process;GO:0007341//penetration of zona pellucida;GO:0045600//positive regulation of fat cell differentiation	NA	NP_056604.2//dickkopf-like protein 1 precursor [Mus musculus]
213550	3522	480.6474207	558.0965854	0.215535828	0.999918579	0.047726224	Dis3l	GO:0005829//cytosol;GO:0000177//cytoplasmic exosome (RNase complex);GO:0005813//centrosome;GO:0005886//plasma membrane;GO:0000178//exosome (RNase complex)	GO:0003723//RNA binding;GO:0019899//enzyme binding;GO:0000175//3'-5'-exoribonuclease activity	GO:0006401//RNA catabolic process;GO:0016075//rRNA catabolic process;GO:0006364//rRNA processing	K18681//DIS3-like exonuclease 1 [EC:3.1.13.-]	BAD32588.1//mKIAA1955 protein, partial [Mus musculus]
53893	1590	422.2251132	488.7605655	0.211115499	0.999918579	0.047929877	Nudt5	GO:0070062//extracellular exosome;GO:0005634//nucleus	GO:0030515//snoRNA binding;GO:0000287//magnesium ion binding;GO:0044715//8-oxo-dGDP phosphatase activity;GO:0016779//nucleotidyltransferase activity;GO:0042803//protein homodimerization activity;GO:0047631//ADP-ribose diphosphatase activity;GO:0019144//ADP-sugar diphosphatase activity;GO:0017110//nucleoside-diphosphatase activity	GO:0009191//ribonucleoside diphosphate catabolic process;GO:0019303//D-ribose catabolic process;GO:0006338//chromatin remodeling;GO:1990966//ATP generation from poly-ADP-D-ribose;GO:0006139//nucleobase-containing compound metabolic process	K13987//ADP-sugar pyrophosphatase / 8-oxo-dGDP phosphatase / ADP-D-ribose pyrophosphorylase [EC:3.6.1.13 3.6.1.58 3.6.1.- 2.7.7.96]	XP_006497573.1//PREDICTED: ADP-sugar pyrophosphatase isoform X1 [Mus musculus]
20872	2880	1510.176352	1879.340683	0.315509588	0.999918579	0.048020026	Stk16	GO:0016020//membrane;GO:0005829//cytosol;GO:0005798//Golgi-associated vesicle;GO:0048471//perinuclear region of cytoplasm	GO:0004674//protein serine/threonine kinase activity;GO:0004715//non-membrane spanning protein tyrosine kinase activity;GO:0005524//ATP binding;GO:0004672//protein kinase activity;GO:0001077//transcriptional activator activity, RNA polymerase II proximal promoter sequence-specific DNA binding	GO:0071560//cellular response to transforming growth factor beta stimulus;GO:0006468//protein phosphorylation;GO:0046777//protein autophosphorylation	K08856//serine/threonine kinase 16 [EC:2.7.11.1]	NP_035624.3//serine/threonine-protein kinase 16 [Mus musculus]
75430	852	373.4871208	456.1086508	0.288319039	0.999918579	0.048048146	Anapc15	NA	NA	NA	K04854//voltage-dependent calcium channel T type alpha-1G;K11320//E1A-binding protein p400 [EC:3.6.4.-];K08701//nuclear receptor subfamily 1 group D member 3	XP_020647622.1//anaphase-promoting complex subunit 15 isoform X2 [Pogona vitticeps]
72572	2075	3.901714126	2.003857873	-0.96132789	0.999918579	0.048370356	Spats2	GO:0005829//cytosol;GO:0005737//cytoplasm	GO:0003723//RNA binding	NA	K03211//ETS translocation variant 6/7	EDL04141.1//spermatogenesis associated, serine-rich 2, isoform CRA_a, partial [Mus musculus]
79560	2155	552.2776583	456.5061137	-0.274759585	0.999918579	0.048422863	Ublcp1	GO:0005634//nucleus;GO:0005730//nucleolus	GO:0004721//phosphoprotein phosphatase activity;GO:0004722//protein serine/threonine phosphatase activity	GO:0006470//protein dephosphorylation	K17618//ubiquitin-like domain-containing CTD phosphatase 1 [EC:3.1.3.16]	KFO34187.1//Ubiquitin-like domain-containing CTD phosphatase 1 [Fukomys damarensis]
19735	3009	7654.588515	10821.79267	0.499542776	0.999918579	0.048446443	Rgs2	GO:0005634//nucleus;GO:0005730//nucleolus;GO:0005829//cytosol;GO:0009898//cytoplasmic side of plasma membrane;GO:0005886//plasma membrane;GO:0005737//cytoplasm;GO:0043005//neuron projection	GO:0048487//beta-tubulin binding;GO:0001965//G-protein alpha-subunit binding;GO:0005096//GTPase activator activity	GO:0043951//negative regulation of cAMP-mediated signaling;GO:0043407//negative regulation of MAP kinase activity;GO:0043547//positive regulation of GTPase activity;GO:0031116//positive regulation of microtubule polymerization;GO:0045744//negative regulation of G-protein coupled receptor protein signaling pathway;GO:0007283//spermatogenesis;GO:0060087//relaxation of vascular smooth muscle;GO:0008…	K18154//regulator of G-protein signaling 2	NP_033087.2//regulator of G-protein signaling 2 [Mus musculus]
68554	1374	131.6169938	102.8053937	-0.356429817	0.999918579	0.048459348	Cebpzos	GO:0016021//integral component of membrane;GO:0031966//mitochondrial membrane	NA	NA	K14832//ribosome biogenesis protein MAK21	EDL38471.1//mCG146121, partial [Mus musculus];NP_001170873.1//protein CEBPZOS [Mus musculus]
17901	826	1.208637751	2.110834246	0.804431386	0.999918579	0.048459804	Myl1	GO:0016459//myosin complex;GO:0030016//myofibril;GO:0043292//contractile fiber	GO:0005509//calcium ion binding	GO:0006936//muscle contraction;GO:0060048//cardiac muscle contraction	K05738//myosin light chain 1	NP_067260.1//myosin light chain 1/3, skeletal muscle isoform isoform 1f [Mus musculus];XP_005070601.2//myosin light chain 1/3, skeletal muscle isoform isoform X1 [Mesocricetus auratus]
214895	2330	564.7849813	751.3417808	0.411767605	0.999918579	0.048548785	Lman2l	GO:0005794//Golgi apparatus;GO:0016021//integral component of membrane;GO:0005789//endoplasmic reticulum membrane;GO:0000139//Golgi membrane	GO:0046872//metal ion binding;GO:0030246//carbohydrate binding	GO:0015031//protein transport	K10083//lectin, mannose-binding 2-like	NP_001013392.1//VIP36-like protein isoform 2 precursor [Mus musculus];NP_001297446.1//VIP36-like protein isoform 1 precursor [Mus musculus]
15378	4391	8.76374617	14.65957013	0.742223195	0.999918579	0.048595179	Hnf4a	GO:0005634//nucleus;GO:0005654//nucleoplasm;GO:0005667//transcription factor complex;GO:0005829//cytosol;GO:0005737//cytoplasm	GO:0003707//steroid hormone receptor activity;GO:0001228//transcriptional activator activity, RNA polymerase II transcription regulatory region sequence-specific DNA binding;GO:0003677//DNA binding;GO:0005102//receptor binding;GO:0044212//transcription regulatory region DNA binding;GO:0003705//transcription factor activity, RNA polymerase II distal enhancer sequence-specific binding;GO:0042803//p…	GO:0007596//blood coagulation;GO:0006355//regulation of transcription, DNA-templated;GO:0023019//signal transduction involved in regulation of gene expression;GO:0050796//regulation of insulin secretion;GO:0045893//positive regulation of transcription, DNA-templated;GO:0042593//glucose homeostasis;GO:0006357//regulation of transcription from RNA polymerase II promoter;GO:0070328//triglyceride hom…	K07292//hepatocyte nuclear factor 4-alpha	XP_020028721.1//hepatocyte nuclear factor 4-alpha isoform X4 [Castor canadensis];NP_032287.2//hepatocyte nuclear factor 4-alpha isoform HNF4alpha2 [Mus musculus];XP_020028720.1//hepatocyte nuclear factor 4-alpha isoform X3 [Castor canadensis]
18986	12931	571.9666197	478.8757544	-0.25627956	0.999918579	0.048747886	Pou2f1	GO:0090575//RNA polymerase II transcription factor complex;GO:0043231//intracellular membrane-bounded organelle;GO:0005634//nucleus;GO:0005654//nucleoplasm;GO:0005783//endoplasmic reticulum;GO:0005667//transcription factor complex	GO:0003677//DNA binding;GO:0000979//RNA polymerase II core promoter sequence-specific DNA binding;GO:0003682//chromatin binding;GO:0043565//sequence-specific DNA binding;GO:0003700//DNA binding transcription factor activity;GO:0000983//transcription factor activity, RNA polymerase II core promoter sequence-specific DNA binding	GO:0045892//negative regulation of transcription, DNA-templated;GO:0045944//positive regulation of transcription from RNA polymerase II promoter;GO:0060235//lens induction in camera-type eye;GO:0030910//olfactory placode formation;GO:0006351//transcription, DNA-templated	K09364//POU domain transcription factor, class 2	NP_035267.2//POU domain, class 2, transcription factor 1 isoform A [Mus musculus];NP_945150.2//POU domain, class 2, transcription factor 1 isoform Z [Mus musculus];NP_945152.2//POU domain, class 2, transcription factor 1 isoform B [Mus musculus];NP_945151.2//POU domain, class 2, transcription factor 1 isoform L [Mus musculus]
66949	2920	807.1166507	1002.076368	0.312143358	0.999918579	0.048852304	Trim59	GO:0030992//intraciliary transport particle B;GO:0005929//cilium;GO:0005783//endoplasmic reticulum;GO:0016021//integral component of membrane;GO:0005813//centrosome;GO:0005789//endoplasmic reticulum membrane	GO:0061630//ubiquitin protein ligase activity;GO:0008270//zinc ion binding	GO:0060271//cilium assembly;GO:0016567//protein ubiquitination;GO:0046597//negative regulation of viral entry into host cell;GO:0043124//negative regulation of I-kappaB kinase/NF-kappaB signaling;GO:0045087//innate immune response	K12028//tripartite motif-containing protein 59	NP_080139.3//tripartite motif-containing protein 59 [Mus musculus]
98985	1830	329.3710577	415.3395551	0.334577485	0.999918579	0.048916323	Clp1	GO:0000214//tRNA-intron endonuclease complex;GO:0005634//nucleus;GO:0005654//nucleoplasm;GO:0005829//cytosol;GO:0005849//mRNA cleavage factor complex	GO:0005524//ATP binding;GO:0051731//polynucleotide 5'-hydroxyl-kinase activity;GO:0051733//polydeoxyribonucleotide kinase activity;GO:0046404//ATP-dependent polydeoxyribonucleotide 5'-hydroxyl-kinase activity;GO:0051736//ATP-dependent polyribonucleotide 5'-hydroxyl-kinase activity	GO:0006388//tRNA splicing, via endonucleolytic cleavage and ligation;GO:0021695//cerebellar cortex development;GO:0030423//targeting of mRNA for destruction involved in RNA interference;GO:0006379//mRNA cleavage;GO:0006378//mRNA polyadenylation;GO:0035087//siRNA loading onto RISC involved in RNA interference	K14399//polyribonucleotide 5'-hydroxyl-kinase [EC:2.7.1.78]	XP_017447197.1//PREDICTED: polyribonucleotide 5'-hydroxyl-kinase Clp1 isoform X1 [Rattus norvegicus]
67615	3312	2087.869556	1827.659011	-0.19203465	0.999918579	0.049210149	Ube2r2	NA	GO:0005524//ATP binding;GO:0061631//ubiquitin conjugating enzyme activity	GO:0070936//protein K48-linked ubiquitination;GO:0006513//protein monoubiquitination	K02207//ubiquitin-conjugating enzyme E2 R [EC:2.3.2.23]	AAB02656.1//ubiquitin-conjugating enzyme E2-32k, partial [Oryctolagus cuniculus]
57342	4450	4.041477005	2.099765561	-0.944654379	0.999918579	0.049298243	Parva	NA	NA	NA	K06275//parvin	XP_005326848.2//alpha-parvin [Ictidomys tridecemlineatus]
11532	1604	689.3485536	794.7615226	0.205288394	0.999918579	0.049309293	Adh5	GO:0070062//extracellular exosome;GO:0005634//nucleus;GO:0005739//mitochondrion;GO:0005737//cytoplasm	GO:0004022//alcohol dehydrogenase (NAD) activity;GO:0008270//zinc ion binding;GO:0018467//formaldehyde dehydrogenase activity;GO:0005504//fatty acid binding;GO:0042803//protein homodimerization activity;GO:0051903//S-(hydroxymethyl)glutathione dehydrogenase activity	GO:0051409//response to nitrosative stress;GO:0045777//positive regulation of blood pressure;GO:0006069//ethanol oxidation;GO:0032496//response to lipopolysaccharide;GO:0007568//aging;GO:0003016//respiratory system process;GO:0018119//peptidyl-cysteine S-nitrosylation;GO:0051775//response to redox state;GO:0001523//retinoid metabolic process;GO:0046294//formaldehyde catabolic process;GO:0006068//…	K00121//S-(hydroxymethyl)glutathione dehydrogenase / alcohol dehydrogenase [EC:1.1.1.284 1.1.1.1]	NP_031436.2//alcohol dehydrogenase class-3 isoform 1 [Mus musculus]
78372	838	150.284306	176.7123315	0.23370836	0.999918579	0.049538985	Snrnp25	NA	NA	NA	K13153//U11/U12 small nuclear ribonucleoprotein 25 kDa protein	XP_021089428.1//U11/U12 small nuclear ribonucleoprotein 25 kDa protein [Mesocricetus auratus]
101214	1835	2480.418714	3262.000861	0.395173484	0.999918579	0.049596114	Tra2a	NA	NA	NA	K12897//transformer-2 protein	EDK98603.1//RIKEN cDNA G430041M01, isoform CRA_d, partial [Mus musculus];EDK98602.1//RIKEN cDNA G430041M01, isoform CRA_c, partial [Mus musculus]
231991	4279	15.57167847	8.756312842	-0.830529056	0.999918579	0.049736108	Creb5	GO:0070062//extracellular exosome;GO:0005634//nucleus	GO:0001077//transcriptional activator activity, RNA polymerase II proximal promoter sequence-specific DNA binding;GO:0003700//DNA binding transcription factor activity	GO:0045944//positive regulation of transcription from RNA polymerase II promoter;GO:0045444//fat cell differentiation;GO:0060612//adipose tissue development;GO:0045893//positive regulation of transcription, DNA-templated	K09047//cyclic AMP-responsive element-binding protein 5	XP_021109746.1//cyclic AMP-responsive element-binding protein 5 isoform X1 [Heterocephalus glaber];XP_008761130.1//PREDICTED: cyclic AMP-responsive element-binding protein 5 isoform X4 [Rattus norvegicus]
68490	2179	145.1445428	111.4547372	-0.381032392	0.999918579	0.049764977	Zfp579	GO:0005634//nucleus	GO:0003723//RNA binding;GO:0046872//metal ion binding;GO:0003677//DNA binding	GO:0006355//regulation of transcription, DNA-templated;GO:0006351//transcription, DNA-templated	K09228//KRAB domain-containing zinc finger protein	NP_081017.1//zinc finger protein 579 [Mus musculus]
22030	3045	533.3892028	620.5556776	0.218372037	0.999918579	0.04978759	Traf2	GO:0097057//TRAF2-GSTP1 complex;GO:0005938//cell cortex;GO:0005622//intracellular;GO:0005737//cytoplasm;GO:0012506//vesicle membrane;GO:0045121//membrane raft;GO:0005829//cytosol;GO:0000151//ubiquitin ligase complex;GO:0009898//cytoplasmic side of plasma membrane;GO:0035631//CD40 receptor complex;GO:1990604//IRE1-TRAF2-ASK1 complex	GO:0042802//identical protein binding;GO:0005174//CD40 receptor binding;GO:0031625//ubiquitin protein ligase binding;GO:0019903//protein phosphatase binding;GO:0031435//mitogen-activated protein kinase kinase kinase binding;GO:0046625//sphingolipid binding;GO:0004842//ubiquitin-protein transferase activity;GO:0019901//protein kinase binding;GO:0005164//tumor necrosis factor receptor binding;GO:00…	GO:0070534//protein K63-linked ubiquitination;GO:0032743//positive regulation of interleukin-2 production;GO:0051091//positive regulation of DNA binding transcription factor activity;GO:0090073//positive regulation of protein homodimerization activity;GO:0097300//programmed necrotic cell death;GO:0051865//protein autoubiquitination;GO:2001238//positive regulation of extrinsic apoptotic signaling …	K03173//TNF receptor-associated factor 2 [EC:2.3.2.27]	NP_001277342.1//TNF receptor-associated factor 2 isoform a [Mus musculus];NP_033448.2//TNF receptor-associated factor 2 isoform b [Mus musculus]
229644	3942	172.1587503	208.5789922	0.276854348	0.999918579	0.04987973	Trim45	GO:0045171//intercellular bridge;GO:0005654//nucleoplasm;GO:0005829//cytosol	GO:0008270//zinc ion binding	GO:0060348//bone development	K12021//tripartite motif-containing protein 45	AAH57358.1//Tripartite motif-containing 45 [Mus musculus];NP_001159425.1//tripartite motif-containing protein 45 isoform a [Mus musculus]
14963	1164	14.28794392	7.543462711	-0.921499495	0.999918579	0.049918815	H2-Bl	GO:0016021//integral component of membrane	NA	NA	K06751//major histocompatibility complex, class I	XP_017174435.1//PREDICTED: H-2 class I histocompatibility antigen, Q7 alpha chain isoform X7 [Mus musculus]
72290	6453	194.9600954	234.7753115	0.268101843	0.999918579	0.049928325	Lsm11	GO:0071204//histone pre-mRNA 3'end processing complex;GO:0005634//nucleus;GO:0016604//nuclear body;GO:0005697//telomerase holoenzyme complex;GO:0005683//U7 snRNP	GO:0071209//U7 snRNA binding	GO:1900087//positive regulation of G1/S transition of mitotic cell cycle;GO:0006398//mRNA 3'-end processing by stem-loop binding and cleavage	NA	NP_082461.1//U7 snRNA-associated Sm-like protein LSm11 [Mus musculus]
76453	3226	2.646912839	1.380092905	-0.939545299	0.999918579	0.049952538	Prss23	GO:0070062//extracellular exosome;GO:0005634//nucleus;GO:0005615//extracellular space	GO:0004252//serine-type endopeptidase activity	NA	K09627//serine protease 23 [EC:3.4.21.-]	XP_006508362.1//PREDICTED: serine protease 23 isoform X1 [Mus musculus]
75462	1255	2.269761819	1.17609651	-0.948534462	0.999918579	0.050046303	1700001C19Rik	NA	NA	NA	NA	NP_001165562.1//uncharacterized protein LOC75462 isoform 2 [Mus musculus];NP_083572.1//uncharacterized protein LOC75462 isoform 1 [Mus musculus];NP_001334513.1//uncharacterized protein LOC75462 isoform 3 [Mus musculus]
58249	1223	443.3227723	362.1839096	-0.291635017	0.999918579	0.050182029	Fibp	GO:0016020//membrane;GO:0070062//extracellular exosome;GO:0012505//endomembrane system;GO:0005634//nucleus;GO:0016607//nuclear speck	GO:0017134//fibroblast growth factor binding	GO:0070527//platelet aggregation	K19866//EGF-containing fibulin-like extracellular matrix protein 2	NP_067413.1//acidic fibroblast growth factor intracellular-binding protein isoform 2 [Mus musculus];NP_001240761.1//acidic fibroblast growth factor intracellular-binding protein isoform 1 [Mus musculus]
109115	1510	287.7899286	373.0415974	0.374320408	0.999918579	0.050191809	Supt3	GO:0033276//transcription factor TFTC complex;GO:0005634//nucleus;GO:0005654//nucleoplasm;GO:0030914//STAGA complex	GO:0003713//transcription coactivator activity;GO:0004402//histone acetyltransferase activity;GO:0046982//protein heterodimerization activity	GO:0043966//histone H3 acetylation;GO:0016578//histone deubiquitination;GO:0006366//transcription from RNA polymerase II promoter	K11313//transcription initiation protein SPT3	NP_848767.1//transcription initiation protein SPT3 homolog [Mus musculus];XP_006523543.1//PREDICTED: transcription initiation protein SPT3 homolog isoform X6 [Mus musculus]
74684	1928	34.95264065	49.79146781	0.510497091	0.999918579	0.050201993	4930451G09Rik	NA	NA	NA	NA	NP_001258515.1//uncharacterized protein LOC74684 [Mus musculus]
20364	722	725.6367727	509.5364291	-0.510062273	0.999918579	0.050393695	Selenow	NA	NA	NA	K06051//delta	XP_004417764.2//PREDICTED: selenoprotein W [Odobenus rosmarus divergens]
54384	3446	8.044225102	4.486927532	-0.84222557	0.999918579	0.050472488	Mtmr7	NA	GO:0052866//phosphatidylinositol phosphate phosphatase activity;GO:0004725//protein tyrosine phosphatase activity	GO:0046856//phosphatidylinositol dephosphorylation	K18083//myotubularin-related protein 6/7/8 [EC:3.1.3.64 3.1.3.95]	ERE89152.1//myotubularin-related protein 7 [Cricetulus griseus]
66253	1537	90.12488063	72.30554097	-0.317819234	0.999918579	0.05084532	Aig1	GO:0012505//endomembrane system;GO:0016021//integral component of membrane	NA	NA	NA	NP_001334291.1//androgen-induced gene 1 protein isoform 2 [Mus musculus];NP_079722.1//androgen-induced gene 1 protein isoform 1 [Mus musculus]
72891	1247	46.16810054	29.48160886	-0.647081121	0.999918579	0.050875213	Xlr4c	GO:0000800//lateral element	NA	GO:0051321//meiotic cell cycle;GO:0051965//positive regulation of synapse assembly;GO:0061003//positive regulation of dendritic spine morphogenesis	K19528//synaptonemal complex protein 3	NP_898917.2//X-linked lymphocyte-regulated 4C [Mus musculus]
12842	5946	245.0546894	406.6237391	0.730590689	0.999918579	0.051200926	Col1a1	GO:0031012//extracellular matrix;GO:0005584//collagen type I trimer;GO:0005615//extracellular space;GO:0005783//endoplasmic reticulum;GO:0005737//cytoplasm;GO:0005578//proteinaceous extracellular matrix;GO:0030141//secretory granule;GO:0005794//Golgi apparatus;GO:0005581//collagen trimer	GO:0002020//protease binding;GO:0048407//platelet-derived growth factor binding;GO:0046872//metal ion binding;GO:0005201//extracellular matrix structural constituent;GO:0042802//identical protein binding	GO:0043589//skin morphogenesis;GO:0001649//osteoblast differentiation;GO:0030335//positive regulation of cell migration;GO:0071260//cellular response to mechanical stimulus;GO:0030199//collagen fibril organization;GO:0007601//visual perception;GO:0071356//cellular response to tumor necrosis factor;GO:0001568//blood vessel development;GO:0071306//cellular response to vitamin E;GO:0032964//collagen…	K06236//collagen, type I, alpha	NP_031768.2//collagen alpha-1(I) chain preproprotein [Mus musculus]
57247	4877	1019.230719	1271.156226	0.318660684	0.999918579	0.051203914	Zfp276	GO:0005634//nucleus;GO:0000776//kinetochore;GO:0000777//condensed chromosome kinetochore	GO:0003677//DNA binding;GO:0008270//zinc ion binding	GO:0006355//regulation of transcription, DNA-templated;GO:0006351//transcription, DNA-templated	K09228//KRAB domain-containing zinc finger protein	NP_065243.2//zinc finger protein 276 [Mus musculus]
22036	2697	332.5232682	400.9924102	0.270119634	0.999918579	0.051204957	Traip	NA	GO:0061630//ubiquitin protein ligase activity;GO:0005057//signal transducer activity, downstream of receptor;GO:0016874//ligase activity;GO:0004842//ubiquitin-protein transferase activity	GO:0007165//signal transduction;GO:0010804//negative regulation of tumor necrosis factor-mediated signaling pathway;GO:0016567//protein ubiquitination;GO:0032688//negative regulation of interferon-beta production	K11985//TRAF-interacting protein [EC:2.3.2.27]	AAB52994.1//mTRIP [Mus musculus]
353282	7826	127.7053459	90.3278045	-0.499576871	0.999918579	0.051715463	Sfmbt2	GO:0005634//nucleus;GO:0016235//aggresome;GO:0016607//nuclear speck	GO:0042393//histone binding	GO:0006355//regulation of transcription, DNA-templated;GO:0010629//negative regulation of gene expression	K11465//sex comb on midleg-like protein 2;K11461//polycomb protein SCMH1	NP_001185737.1//scm-like with four MBT domains protein 2 isoform 2 [Mus musculus];BAD90456.1//mKIAA1617 protein, partial [Mus musculus]
53598	963	500.4313216	686.0117763	0.455061253	0.999918579	0.052000471	Dctn3	GO:0005874//microtubule;GO:0005813//centrosome;GO:0048471//perinuclear region of cytoplasm;GO:0030496//midbody;GO:0005869//dynactin complex;GO:0032154//cleavage furrow;GO:0005875//microtubule associated complex;GO:0005730//nucleolus;GO:0005829//cytosol;GO:0005819//spindle;GO:0000777//condensed chromosome kinetochore	NA	GO:0000910//cytokinesis;GO:0007017//microtubule-based process	K10425//dynactin 3	NP_058586.3//dynactin subunit 3 isoform A [Mus musculus];NP_001153037.1//dynactin subunit 3 isoform B [Mus musculus]
16977	1458	2.969722685	1.542416592	-0.945135741	0.999918579	0.05207172	Lrrc23	GO:0005829//cytosol	NA	NA	K17550//protein phosphatase 1 regulatory subunit 7	XP_006505721.1//PREDICTED: leucine-rich repeat-containing protein 23 isoform X1 [Mus musculus]
667373	2296	42.22087579	25.41306771	-0.732385966	0.999918579	0.052078779	Ifit1bl1	GO:0005829//cytosol;GO:0005737//cytoplasm	GO:0003723//RNA binding	GO:0051607//defense response to virus	K14217//interferon-induced protein with tetratricopeptide repeats 1	NP_001103987.1//uncharacterized protein LOC667373 isoform 1 [Mus musculus];NP_001095075.1//uncharacterized protein LOC667373 isoform 2 [Mus musculus]
67781	1973	1642.468682	1919.09464	0.224559998	0.999918579	0.052083681	Ilf2	GO:1904724//tertiary granule lumen;GO:0016020//membrane;GO:0005634//nucleus;GO:0035580//specific granule lumen;GO:0005737//cytoplasm;GO:0005730//nucleolus;GO:0030529//intracellular ribonucleoprotein complex;GO:0005576//extracellular region;GO:1904813//ficolin-1-rich granule lumen	GO:0003723//RNA binding;GO:0003677//DNA binding;GO:0005524//ATP binding;GO:0016740//transferase activity;GO:0003725//double-stranded RNA binding	GO:0006955//immune response;GO:0043312//neutrophil degranulation;GO:0006351//transcription, DNA-templated;GO:0045893//positive regulation of transcription, DNA-templated	K13089//interleukin enhancer-binding factor 2	NP_080650.1//interleukin enhancer-binding factor 2 [Mus musculus]
18858	1862	9.045014658	4.727997695	-0.935893509	0.999918579	0.052101608	Pmp22	GO:0043218//compact myelin;GO:0005923//bicellular tight junction;GO:0016021//integral component of membrane;GO:0005886//plasma membrane	NA	GO:0042552//myelination;GO:0032060//bleb assembly;GO:0010977//negative regulation of neuron projection development;GO:0008219//cell death;GO:0007050//cell cycle arrest;GO:0008285//negative regulation of cell proliferation;GO:0032288//myelin assembly	K19289//peripheral myelin protein 22	NP_032911.1//peripheral myelin protein 22 isoform 1 [Mus musculus];P16646.2//RecName: Full=Peripheral myelin protein 22; Short=PMP-22; AltName: Full=Growth arrest-specific protein 3; Short=GAS-3
71988	2899	971.6575208	1158.770533	0.254075099	0.999918579	0.05218142	Esco2	GO:0010369//chromocenter;GO:0005634//nucleus;GO:0000785//chromatin;GO:0030054//cell junction;GO:0001741//XY body;GO:0035861//site of double-strand break;GO:0005794//Golgi apparatus;GO:0031618//nuclear pericentric heterochromatin	GO:0046872//metal ion binding;GO:0004468//lysine N-acetyltransferase activity, acting on acetyl phosphate as donor	GO:0006302//double-strand break repair;GO:0002244//hematopoietic progenitor cell differentiation;GO:0071168//protein localization to chromatin;GO:0007059//chromosome segregation;GO:0006275//regulation of DNA replication;GO:0034421//post-translational protein acetylation;GO:0007049//cell cycle	K11268//N-acetyltransferase [EC:2.3.1.-]	NP_082315.3//N-acetyltransferase ESCO2 [Mus musculus]
235611	8600	5.475331448	2.881105285	-0.926323918	0.999918579	0.052216401	Plxnb1	NA	NA	NA	K06821//plexin B	EDL21345.1//plexin B1, isoform CRA_b, partial [Mus musculus]
229543	4455	1273.268582	1530.275159	0.265254315	0.999918579	0.052320603	Ints3	GO:0005634//nucleus;GO:0005730//nucleolus;GO:0070876//SOSS complex;GO:0032039//integrator complex;GO:0005737//cytoplasm	NA	GO:0007093//mitotic cell cycle checkpoint;GO:0010212//response to ionizing radiation;GO:0006281//DNA repair;GO:0016180//snRNA processing;GO:0006974//cellular response to DNA damage stimulus	K13140//integrator complex subunit 3	EDL15141.1//integrator complex subunit 3, isoform CRA_a, partial [Mus musculus];EDL15143.1//integrator complex subunit 3, isoform CRA_b [Mus musculus]
233908	1844	5441.985093	4786.552154	-0.185146176	0.999918579	0.052338387	Fus	GO:0030425//dendrite;GO:0005634//nucleus;GO:0005654//nucleoplasm;GO:0005737//cytoplasm;GO:0043025//neuronal cell body;GO:0048471//perinuclear region of cytoplasm;GO:0043204//perikaryon;GO:0044327//dendritic spine head;GO:0043197//dendritic spine;GO:0005844//polysome	GO:0003723//RNA binding;GO:0030331//estrogen receptor binding;GO:0003677//DNA binding;GO:0046966//thyroid hormone receptor binding;GO:0042802//identical protein binding;GO:0046872//metal ion binding;GO:0046965//retinoid X receptor binding;GO:0003713//transcription coactivator activity;GO:0035255//ionotropic glutamate receptor binding;GO:0031489//myosin V binding	GO:0071277//cellular response to calcium ion;GO:0006355//regulation of transcription, DNA-templated	K13098//RNA-binding protein FUS	EDL17620.1//fusion, derived from t(12;16) malignant liposarcoma (human), isoform CRA_f, partial [Mus musculus]
16411	4025	520.9173214	374.37947	-0.476553087	0.999918579	0.052397704	Itgax	GO:0016020//membrane;GO:0008305//integrin complex;GO:0009986//cell surface;GO:0009897//external side of plasma membrane	GO:0046872//metal ion binding	GO:1903955//positive regulation of protein targeting to mitochondrion;GO:0007229//integrin-mediated signaling pathway;GO:0034113//heterotypic cell-cell adhesion;GO:0051607//defense response to virus	K06462//integrin alpha X	NP_067309.1//integrin alpha-X precursor [Mus musculus]
12501	1436	140.7432925	83.42451107	-0.754522938	0.999918579	0.052579033	Cd3e	GO:0042101//T cell receptor complex;GO:0009897//external side of plasma membrane;GO:0042105//alpha-beta T cell receptor complex;GO:0001772//immunological synapse;GO:0044297//cell body;GO:0005911//cell-cell junction;GO:0016021//integral component of membrane;GO:0043197//dendritic spine;GO:0005886//plasma membrane	GO:0004888//transmembrane signaling receptor activity;GO:0046982//protein heterodimerization activity;GO:0004871//signal transducer activity;GO:0017124//SH3 domain binding;GO:0042803//protein homodimerization activity	GO:0002669//positive regulation of T cell anergy;GO:0050731//positive regulation of peptidyl-tyrosine phosphorylation;GO:0050850//positive regulation of calcium-mediated signaling;GO:0016358//dendrite development;GO:0097190//apoptotic signaling pathway;GO:0042102//positive regulation of T cell proliferation;GO:0046641//positive regulation of alpha-beta T cell proliferation;GO:0051260//protein hom…	K06451//T-cell surface glycoprotein CD3 epsilon chain	NP_031674.1//T-cell surface glycoprotein CD3 epsilon chain precursor [Mus musculus]
21416	4064	100.3781286	63.46011154	-0.661522993	0.999918579	0.052606924	Tcf7l2	GO:0016605//PML body;GO:0005634//nucleus;GO:0005654//nucleoplasm;GO:0071664//catenin-TCF7L2 complex;GO:0005829//cytosol;GO:0070369//beta-catenin-TCF7L2 complex;GO:0032993//protein-DNA complex;GO:0000790//nuclear chromatin	GO:0045295//gamma-catenin binding;GO:0003677//DNA binding;GO:0000978//RNA polymerase II proximal promoter sequence-specific DNA binding;GO:0070016//armadillo repeat domain binding;GO:0001103//RNA polymerase II repressing transcription factor binding;GO:0001077//transcriptional activator activity, RNA polymerase II proximal promoter sequence-specific DNA binding;GO:0044212//transcription regulator…	GO:0032350//regulation of hormone metabolic process;GO:0051897//positive regulation of protein kinase B signaling;GO:0032024//positive regulation of insulin secretion;GO:0043433//negative regulation of DNA binding transcription factor activity;GO:0001568//blood vessel development;GO:0048660//regulation of smooth muscle cell proliferation;GO:0007050//cell cycle arrest;GO:0032092//positive regulati…	K04491//transcription factor 7-like 2	NP_001318071.1//transcription factor 7-like 2 isoform 16 [Mus musculus];NP_001136390.1//transcription factor 7-like 2 isoform 1 [Mus musculus];NP_001318073.1//transcription factor 7-like 2 isoform 18 [Mus musculus];NP_001318068.1//transcription factor 7-like 2 isoform 13 [Mus musculus];NP_001318077.1//transcription factor 7-like 2 isoform 22 [Mus musculus];NP_001318064.1//transcription factor 7-l…
100504404	887	3.511930999	2.045248661	-0.779988243	0.999918579	0.052702594	H2-Ea-ps	GO:0042613//MHC class II protein complex;GO:0016021//integral component of membrane	NA	GO:0006955//immune response;GO:0002504//antigen processing and presentation of peptide or polysaccharide antigen via MHC class II	K06752//major histocompatibility complex, class II	NP_034511.2//histocompatibility 2, class II antigen E alpha precursor [Mus musculus]
668225	4208	13.79932954	7.277407512	-0.923101668	0.999918579	0.0527462	Fignl2	GO:0005634//nucleus	GO:0005524//ATP binding	GO:0010569//regulation of double-strand break repair via homologous recombination	K13254//spastin [EC:3.6.4.3]	EDL04068.1//mCG52237, partial [Mus musculus]
235072	2532	3622.531026	3997.385201	0.142058556	0.999918579	0.052896512	2019-09-07	GO:0016020//membrane;GO:0097227//sperm annulus;GO:0005938//cell cortex;GO:0032160//septin filament array;GO:0097730//non-motile cilium;GO:0030496//midbody;GO:0005819//spindle;GO:0015629//actin cytoskeleton;GO:0043679//axon terminus;GO:0000777//condensed chromosome kinetochore;GO:0045202//synapse;GO:0070062//extracellular exosome;GO:0005634//nucleus;GO:0015630//microtubule cytoskeleton;GO:0043209/…	GO:0042802//identical protein binding;GO:0046982//protein heterodimerization activity;GO:0005525//GTP binding;GO:0045296//cadherin binding	GO:0051291//protein heterooligomerization;GO:0007283//spermatogenesis;GO:0060271//cilium assembly;GO:0060997//dendritic spine morphogenesis;GO:0000281//mitotic cytokinesis;GO:0048668//collateral sprouting;GO:1902857//positive regulation of non-motile cilium assembly;GO:0016476//regulation of embryonic cell shape;GO:0031270//pseudopodium retraction;GO:0030865//cortical cytoskeleton organization	K16944//septin 7	XP_005078560.2//septin-7 isoform X1 [Mesocricetus auratus];XP_005078559.2//septin-7 isoform X2 [Mesocricetus auratus]
27205	5330	17.62332363	9.506479075	-0.890503019	0.999918579	0.053162708	Podxl	GO:0070062//extracellular exosome;GO:0005815//microtubule organizing center;GO:0016324//apical plasma membrane;GO:0036057//slit diaphragm;GO:0030027//lamellipodium;GO:0005737//cytoplasm;GO:0030175//filopodium;GO:0001726//ruffle;GO:0044297//cell body;GO:0005730//nucleolus;GO:0045121//membrane raft;GO:0016021//integral component of membrane;GO:0031528//microvillus membrane;GO:0005886//plasma membra…	NA	GO:0072175//epithelial tube formation;GO:0016477//cell migration;GO:0030335//positive regulation of cell migration;GO:0007162//negative regulation of cell adhesion;GO:0050900//leukocyte migration;GO:0033634//positive regulation of cell-cell adhesion mediated by integrin;GO:0007155//cell adhesion;GO:0022408//negative regulation of cell-cell adhesion;GO:0032534//regulation of microvillus assembly;G…	K06817//podocalyxin-like	NP_038751.2//podocalyxin precursor [Mus musculus]
22411	2780	5.059027387	2.838199372	-0.833884113	0.999918579	0.053345331	Wnt11	GO:0005615//extracellular space;GO:0005576//extracellular region;GO:0005737//cytoplasm;GO:0005578//proteinaceous extracellular matrix	GO:0030295//protein kinase activator activity;GO:0005102//receptor binding;GO:0044212//transcription regulatory region DNA binding;GO:0005096//GTPase activator activity;GO:0005109//frizzled binding	GO:0001649//osteoblast differentiation;GO:0060412//ventricular septum morphogenesis;GO:0030335//positive regulation of cell migration;GO:0071260//cellular response to mechanical stimulus;GO:0061053//somite development;GO:0061101//neuroendocrine cell differentiation;GO:0032915//positive regulation of transforming growth factor beta2 production;GO:0003402//planar cell polarity pathway involved in a…	K01384//wingless-type MMTV integration site family, member 11	NP_001272724.1//protein Wnt-11 isoform c [Mus musculus];NP_033545.1//protein Wnt-11 isoform a precursor [Mus musculus]
80904	2030	779.6374758	643.1591672	-0.277627624	0.999918579	0.053403457	Dtx3	GO:0005737//cytoplasm	GO:0046872//metal ion binding;GO:0016740//transferase activity;GO:0016874//ligase activity	GO:0016567//protein ubiquitination;GO:0007219//Notch signaling pathway	K06058//deltex [EC:2.3.2.27]	NP_109639.1//probable E3 ubiquitin-protein ligase DTX3 [Mus musculus]
67797	1789	444.2172134	526.1404587	0.244182695	0.999918579	0.053472639	Snrnp48	GO:0005654//nucleoplasm;GO:0005829//cytosol;GO:0005689//U12-type spliceosomal complex	GO:0046872//metal ion binding	GO:0006397//mRNA processing;GO:0008380//RNA splicing	K13156//U11/U12 small nuclear ribonucleoprotein 48 kDa protein	EDL40935.1//RIKEN cDNA 6530403A03, partial [Mus musculus]
214897	7183	867.2032575	734.5522035	-0.239505151	0.999918579	0.05377513	Csnk1g1	GO:0005634//nucleus;GO:0005829//cytosol;GO:0005737//cytoplasm	GO:0004674//protein serine/threonine kinase activity;GO:0005524//ATP binding	GO:0018105//peptidyl-serine phosphorylation;GO:0016055//Wnt signaling pathway;GO:0006897//endocytosis;GO:0008360//regulation of cell shape	K08958//casein kinase 1, gamma [EC:2.7.11.1]	EDL26109.1//casein kinase 1, gamma 1, partial [Mus musculus]
238803	2788	4.879719228	2.553909042	-0.934090996	0.999918579	0.053817456	Zfp366	GO:0005634//nucleus	GO:0030331//estrogen receptor binding;GO:0003714//transcription corepressor activity;GO:0003676//nucleic acid binding	GO:0000122//negative regulation of transcription from RNA polymerase II promoter;GO:0043627//response to estrogen;GO:0033147//negative regulation of intracellular estrogen receptor signaling pathway	K09228//KRAB domain-containing zinc finger protein	XP_008773271.1//PREDICTED: zinc finger protein 366 [Rattus norvegicus]
20229	1203	4606.638776	6745.699156	0.550253504	0.999918579	0.053909536	Sat1	GO:0005829//cytosol;GO:0005622//intracellular	GO:0019809//spermidine binding;GO:0042802//identical protein binding;GO:0008080//N-acetyltransferase activity;GO:0004145//diamine N-acetyltransferase activity	GO:0006595//polyamine metabolic process;GO:0006598//polyamine catabolic process;GO:0009447//putrescine catabolic process;GO:0001525//angiogenesis;GO:0032918//spermidine acetylation;GO:0042127//regulation of cell proliferation;GO:0046208//spermine catabolic process;GO:0032919//spermine acetylation	K00657//diamine N-acetyltransferase [EC:2.3.1.57]	XP_019482067.1//PREDICTED: diamine acetyltransferase 1 [Hipposideros armiger];AAP92609.1//Ab2-402 [Rattus norvegicus]
16000	7073	25.70874781	13.50739116	-0.928510286	0.999918579	0.05401871	Igf1	GO:0070382//exocytic vesicle;GO:0035867//alphav-beta3 integrin-IGF-1-IGF1R complex;GO:0005615//extracellular space;GO:0005576//extracellular region	GO:0008083//growth factor activity;GO:0005159//insulin-like growth factor receptor binding;GO:0005158//insulin receptor binding;GO:0005179//hormone activity	GO:0030166//proteoglycan biosynthetic process;GO:0032148//activation of protein kinase B activity;GO:0035630//bone mineralization involved in bone maturation;GO:0000187//activation of MAPK activity;GO:0048009//insulin-like growth factor receptor signaling pathway;GO:0043066//negative regulation of apoptotic process;GO:0090201//negative regulation of release of cytochrome c from mitochondria;GO:00…	K05459//insulin-like growth factor 1	XP_019587744.1//PREDICTED: insulin-like growth factor I isoform X3 [Rhinolophus sinicus];XP_010598061.1//PREDICTED: insulin-like growth factor I isoform X3 [Loxodonta africana];XP_006141464.1//PREDICTED: insulin-like growth factor I isoform X3 [Tupaia chinensis];XP_019587746.1//PREDICTED: insulin-like growth factor I isoform X5 [Rhinolophus sinicus]
74511	2204	128.5484885	87.67718512	-0.55203926	0.999918579	0.054038531	Lrrc17	GO:0005615//extracellular space	NA	GO:0045671//negative regulation of osteoclast differentiation;GO:0048539//bone marrow development;GO:0001503//ossification	K06839//slit 2	NP_083253.1//leucine-rich repeat-containing protein 17 precursor [Mus musculus]
22234	3719	1518.27268	1245.894596	-0.2852489	0.999918579	0.054229304	Ugcg	GO:0016020//membrane;GO:0016021//integral component of membrane;GO:0000139//Golgi membrane	GO:0016757//transferase activity, transferring glycosyl groups;GO:0102769//dihydroceramide glucosyltransferase activity;GO:0008120//ceramide glucosyltransferase activity	GO:0006679//glucosylceramide biosynthetic process;GO:1903955//positive regulation of protein targeting to mitochondrion	K00720//ceramide glucosyltransferase [EC:2.4.1.80]	XP_017449147.1//PREDICTED: ceramide glucosyltransferase isoform X1 [Rattus norvegicus]
239408	1472	1.389310637	0.752233398	-0.885116942	0.999918579	0.054251068	Tmem74	GO:0005765//lysosomal membrane;GO:0031410//cytoplasmic vesicle;GO:0016021//integral component of membrane;GO:0000421//autophagosome membrane	NA	GO:0016236//macroautophagy	NA	NP_780711.1//transmembrane protein 74 [Mus musculus]
14282	3780	40141.83048	62556.65655	0.640057002	0.999918579	0.054311111	Fosb	GO:0043231//intracellular membrane-bounded organelle;GO:0005634//nucleus;GO:0005654//nucleoplasm	GO:0000978//RNA polymerase II proximal promoter sequence-specific DNA binding;GO:0003677//DNA binding;GO:0043565//sequence-specific DNA binding;GO:0001077//transcriptional activator activity, RNA polymerase II proximal promoter sequence-specific DNA binding;GO:0003700//DNA binding transcription factor activity;GO:0003690//double-stranded DNA binding	GO:0009612//response to mechanical stimulus;GO:0042493//response to drug;GO:0007565//female pregnancy;GO:0043278//response to morphine;GO:0051591//response to cAMP;GO:0032570//response to progesterone;GO:0032870//cellular response to hormone stimulus;GO:0006366//transcription from RNA polymerase II promoter;GO:0071277//cellular response to calcium ion;GO:0045944//positive regulation of transcript…	K09029//protein FosB	NP_032062.1//protein fosB isoform 1 [Mus musculus];XP_014438515.1//PREDICTED: protein fosB [Tupaia chinensis]
57266	1848	4.916507443	2.591880853	-0.923634427	0.999918579	0.054311178	Cxcl14	NA	NA	NA	K10033//C-X-C motif chemokine 14	XP_005333252.1//C-X-C motif chemokine 14 [Ictidomys tridecemlineatus]
56745	4305	8.75228379	4.571551075	-0.93697578	0.999918579	0.054338086	C1qtnf1	GO:0005576//extracellular region;GO:0005581//collagen trimer	NA	NA	K19470//complement C1q tumor necrosis factor-related protein 6	XP_005069904.2//complement C1q tumor necrosis factor-related protein 1 [Mesocricetus auratus];XP_005350873.1//PREDICTED: complement C1q tumor necrosis factor-related protein 1 [Microtus ochrogaster]
52609	2893	261.3295229	187.5649416	-0.478479924	0.999918579	0.054386564	Cbx7	GO:0035102//PRC1 complex;GO:0005634//nucleus;GO:0005654//nucleoplasm;GO:0031519//PcG protein complex;GO:0005829//cytosol;GO:0000792//heterochromatin;GO:0000790//nuclear chromatin	GO:0003682//chromatin binding;GO:0035064//methylated histone binding;GO:0003727//single-stranded RNA binding	GO:0000122//negative regulation of transcription from RNA polymerase II promoter;GO:0042493//response to drug;GO:0032968//positive regulation of transcription elongation from RNA polymerase II promoter;GO:0003006//developmental process involved in reproduction;GO:0016569//covalent chromatin modification;GO:0006351//transcription, DNA-templated;GO:0048733//sebaceous gland development	K11454//chromobox protein 7	XP_006150836.2//PREDICTED: chromobox protein homolog 7 isoform X7 [Tupaia chinensis]
114643	2286	97.2940697	74.67230709	-0.381778567	0.999918579	0.054502965	Oas1c	NA	GO:0005524//ATP binding;GO:0016740//transferase activity;GO:0003725//double-stranded RNA binding	GO:0006955//immune response;GO:0051607//defense response to virus	K14216//2'-5'-oligoadenylate synthetase [EC:2.7.7.84]	NP_291019.1//inactive 2'-5' oligoadenylate synthetase 1C [Mus musculus]
192188	8152	18.5736862	9.881034098	-0.910526226	0.999918579	0.054829402	Stab2	GO:0005887//integral component of plasma membrane;GO:0009897//external side of plasma membrane;GO:0005829//cytosol	GO:0005041//low-density lipoprotein receptor activity;GO:0005044//scavenger receptor activity;GO:0030169//low-density lipoprotein particle binding;GO:0005509//calcium ion binding;GO:0005540//hyaluronic acid binding	GO:0030193//regulation of blood coagulation;GO:0010468//regulation of gene expression;GO:0007155//cell adhesion;GO:0006897//endocytosis;GO:0042742//defense response to bacterium	K19013//stabilin-2	NP_619614.1//stabilin-2 precursor [Mus musculus]
11778	5823	643.8795763	561.8973201	-0.196484369	0.999918579	0.055119274	Ap3s2	NA	NA	NA	K12399//AP-3 complex subunit sigma	BAC39056.1//unnamed protein product [Mus musculus]
258783	1960	2.978440341	1.568306281	-0.925349724	0.999918579	0.055334303	Olfr920	GO:0016021//integral component of membrane;GO:0005886//plasma membrane	GO:0004984//olfactory receptor activity;GO:0005549//odorant binding;GO:0004930//G-protein coupled receptor activity	GO:0007186//G-protein coupled receptor signaling pathway	K04257//olfactory receptor	NP_001000455.1//olfactory receptor Olr1259 [Rattus norvegicus]
105246	2447	1093.560704	1276.821427	0.223523461	0.999918579	0.055514891	Brd9	NA	GO:0070577//lysine-acetylated histone binding	GO:0006355//regulation of transcription, DNA-templated;GO:0016569//covalent chromatin modification;GO:0006351//transcription, DNA-templated	K22184//null	XP_006227848.1//PREDICTED: bromodomain-containing protein 9 isoform X2 [Rattus norvegicus];XP_006227849.1//PREDICTED: bromodomain-containing protein 9 isoform X3 [Rattus norvegicus]
14233	2354	1.151294795	0.667235139	-0.786990117	0.999918579	0.055620014	Foxi1	GO:0043231//intracellular membrane-bounded organelle;GO:0005634//nucleus;GO:0005730//nucleolus	GO:0000978//RNA polymerase II proximal promoter sequence-specific DNA binding;GO:0043565//sequence-specific DNA binding;GO:0001077//transcriptional activator activity, RNA polymerase II proximal promoter sequence-specific DNA binding;GO:0044212//transcription regulatory region DNA binding;GO:0003700//DNA binding transcription factor activity	GO:0042472//inner ear morphogenesis;GO:0030154//cell differentiation;GO:0045944//positive regulation of transcription from RNA polymerase II promoter;GO:0045893//positive regulation of transcription, DNA-templated	K09401//forkhead box protein I	NP_076396.3//forkhead box protein I1 [Mus musculus]
102920	3679	424.0748384	495.9184646	0.225784056	0.999918579	0.055640093	Cenpi	GO:0016604//nuclear body;GO:0005829//cytosol;GO:0000776//kinetochore	NA	GO:0034508//centromere complex assembly	K11501//centromere protein I	NP_666036.1//centromere protein I [Mus musculus]
11749	2662	1999.16501	1581.638955	-0.337977247	0.999918579	0.056091783	Anxa6	GO:0016020//membrane;GO:0005765//lysosomal membrane;GO:0070062//extracellular exosome;GO:0005925//focal adhesion;GO:0031902//late endosome membrane;GO:0042470//melanosome;GO:0048471//perinuclear region of cytoplasm;GO:0005829//cytosol;GO:0005739//mitochondrion	GO:0008289//lipid binding;GO:0015276//ligand-gated ion channel activity;GO:0005544//calcium-dependent phospholipid binding;GO:0015485//cholesterol binding;GO:0005509//calcium ion binding;GO:0005525//GTP binding;GO:0048306//calcium-dependent protein binding;GO:0042803//protein homodimerization activity	GO:0006937//regulation of muscle contraction;GO:0051560//mitochondrial calcium ion homeostasis;GO:0006936//muscle contraction;GO:0034220//ion transmembrane transport;GO:0097190//apoptotic signaling pathway;GO:0051260//protein homooligomerization;GO:0006816//calcium ion transport	K17094//annexin A6	EDL33507.1//annexin A6, isoform CRA_b, partial [Mus musculus]
214944	6030	269.6336805	219.7221923	-0.295320126	0.999918579	0.056179938	Mob3b	NA	GO:0046872//metal ion binding;GO:0016301//kinase activity	NA	K06685//MOB kinase activator 1	XP_020743406.1//MOB kinase activator 3B isoform X2 [Odocoileus virginianus texanus]
218772	3077	10.4646892	5.771367044	-0.858544473	0.999918579	0.056203997	Rarb	GO:0005634//nucleus;GO:0005654//nucleoplasm	GO:0003707//steroid hormone receptor activity;GO:0003708//retinoic acid receptor activity;GO:0046965//retinoid X receptor binding;GO:0008144//drug binding;GO:0000977//RNA polymerase II regulatory region sequence-specific DNA binding;GO:0043565//sequence-specific DNA binding;GO:0008270//zinc ion binding;GO:0003700//DNA binding transcription factor activity;GO:0032403//protein complex binding	GO:0060041//retina development in camera-type eye;GO:0003148//outflow tract septum morphogenesis;GO:0002068//glandular epithelial cell development;GO:0055012//ventricular cardiac muscle cell differentiation;GO:0045666//positive regulation of neuron differentiation;GO:0031641//regulation of myelination;GO:0000122//negative regulation of transcription from RNA polymerase II promoter;GO:0043065//pos…	K08528//retinoic acid receptor beta	NP_001276691.1//retinoic acid receptor beta isoform beta4 [Mus musculus];NP_001276690.1//retinoic acid receptor beta isoform beta1 [Mus musculus];NP_001276689.1//retinoic acid receptor beta isoform beta3 [Mus musculus];NP_035373.1//retinoic acid receptor beta isoform beta2 [Mus musculus]
628900	2193	1.528712577	0.834851746	-0.872725253	0.999918579	0.056364554	Serpina3i	NA	NA	NA	K04525//serpin peptidase inhibitor, clade A	AAI32648.1//Serpina3h protein [Mus musculus]
75678	2934	209.8872395	243.770813	0.215910942	0.999918579	0.056545556	Ippk	GO:0005634//nucleus;GO:0005622//intracellular;GO:0005737//cytoplasm	GO:0035299//inositol pentakisphosphate 2-kinase activity;GO:0005524//ATP binding	GO:0052746//inositol phosphorylation;GO:0032958//inositol phosphate biosynthetic process	K10572//inositol-pentakisphosphate 2-kinase [EC:2.7.1.158]	NP_001263328.1//inositol-pentakisphosphate 2-kinase isoform b [Mus musculus];NP_951011.1//inositol-pentakisphosphate 2-kinase isoform a [Mus musculus]
114332	2607	63.80851893	82.52861946	0.371145459	0.999918579	0.056571403	Lyve1	GO:0070062//extracellular exosome;GO:0016021//integral component of membrane;GO:0071944//cell periphery;GO:0005886//plasma membrane	GO:0004888//transmembrane signaling receptor activity;GO:0005540//hyaluronic acid binding	GO:0006810//transport;GO:0007155//cell adhesion;GO:0006027//glycosaminoglycan catabolic process	K19012//lymphatic vessel endothelial hyaluronan receptor 1	NP_444477.2//lymphatic vessel endothelial hyaluronic acid receptor 1 precursor [Mus musculus]
83435	3007	400.6166573	461.9203745	0.205421774	0.999918579	0.056639833	Plekha3	GO:0016020//membrane;GO:0005794//Golgi apparatus	GO:0070273//phosphatidylinositol-4-phosphate binding	NA	K20313//pleckstrin homology domain-containing family A member 3	NP_112546.1//pleckstrin homology domain-containing family A member 3 [Mus musculus]
18725	3464	2066.870016	1572.992354	-0.393936003	0.999918579	0.056671508	Pira2	NA	NA	NA	K06512//leukocyte immunoglobulin-like receptor	NP_001160144.1//predicted gene 14548 precursor [Mus musculus]
75516	1000	158.394314	200.158882	0.337625089	0.999918579	0.056763021	Ttc32	NA	GO:0042802//identical protein binding	NA	NA	NP_083597.1//tetratricopeptide repeat protein 32 [Mus musculus]
227613	1600	6268.4628	7825.736995	0.320114928	0.999918579	0.056839665	Tubb4b	GO:0005874//microtubule;GO:0005737//cytoplasm	GO:0005200//structural constituent of cytoskeleton;GO:0005525//GTP binding;GO:0003924//GTPase activity	GO:0007017//microtubule-based process	K07375//tubulin beta	XP_007945164.1//PREDICTED: tubulin beta-4B chain isoform X1 [Orycteropus afer afer]
68394	2154	163.7374364	199.144332	0.282430206	0.999918579	0.057118635	Ccdc163	NA	NA	NA	K19581//lipid phosphate phosphatase-related protein type 1/2/5	NP_080990.2//coiled-coil domain containing 163 [Mus musculus];XP_006503421.1//PREDICTED: coiled-coil domain containing 163 isoform X1 [Mus musculus]
67042	1050	260.9334629	225.7297099	-0.209085657	0.999918579	0.057243141	Ift27	GO:0030992//intraciliary transport particle B;GO:0005768//endosome;GO:0005929//cilium;GO:0005794//Golgi apparatus;GO:0097228//sperm principal piece;GO:0097225//sperm midpiece;GO:0005813//centrosome	GO:0005525//GTP binding;GO:0003924//GTPase activity	GO:0006886//intracellular protein transport;GO:0060122//inner ear receptor cell stereocilium organization;GO:0042073//intraciliary transport;GO:0035735//intraciliary transport involved in cilium assembly;GO:0007224//smoothened signaling pathway;GO:0090102//cochlea development	K07934//intraflagellar transport protein 27	NP_080207.1//intraflagellar transport protein 27 homolog [Mus musculus]
67978	2735	8.774992887	4.753641293	-0.884364914	0.999918579	0.057544866	Tctn2	GO:0005856//cytoskeleton;GO:0016021//integral component of membrane;GO:0036038//MKS complex;GO:0005737//cytoplasm	NA	GO:0060271//cilium assembly;GO:0007224//smoothened signaling pathway;GO:1904491//protein localization to ciliary transition zone	K19361//tectonic-2	NP_080762.1//tectonic-2 precursor [Mus musculus]
232972	1200	5.988367829	10.69244008	0.836356377	0.999918579	0.057655902	BC049730	NA	NA	NA	K06552//CD177 antigen	NP_954601.1//cDNA sequence BC049730 precursor [Mus musculus]
74182	3628	2467.798945	2064.765874	-0.257246659	0.999918579	0.057668309	Gpcpd1	GO:0005829//cytosol;GO:0005737//cytoplasm	GO:2001070//starch binding;GO:0047389//glycerophosphocholine phosphodiesterase activity;GO:0008889//glycerophosphodiester phosphodiesterase activity	GO:0006644//phospholipid metabolic process;GO:0030643//cellular phosphate ion homeostasis;GO:0007519//skeletal muscle tissue development;GO:0046475//glycerophospholipid catabolic process	K18695//glycerophosphocholine phosphodiesterase GPCPD1 [EC:3.1.4.2]	NP_083078.3//glycerophosphocholine phosphodiesterase GPCPD1 isoform 2 [Mus musculus];NP_001342578.1//glycerophosphocholine phosphodiesterase GPCPD1 isoform 4 [Mus musculus];EDL28354.1//preimplantation protein 4, isoform CRA_b, partial [Mus musculus];NP_001036137.1//glycerophosphocholine phosphodiesterase GPCPD1 isoform 3 [Mus musculus]
17884	6037	3.857252409	6.495787254	0.751930828	0.999918579	0.057669997	Myh4	NA	NA	NA	K10352//myosin heavy chain	KFO18888.1//Myosin-4 [Fukomys damarensis]
18566	1972	10.91918362	5.757203062	-0.923424992	0.999918579	0.057835387	Pdcd1	GO:0009897//external side of plasma membrane;GO:0016021//integral component of membrane;GO:0005886//plasma membrane	NA	GO:0070234//positive regulation of T cell apoptotic process;GO:0043065//positive regulation of apoptotic process;GO:0002644//negative regulation of tolerance induction;GO:0002376//immune system process;GO:0043066//negative regulation of apoptotic process;GO:0006915//apoptotic process	K06744//programmed cell death protein 1	NP_032824.1//programmed cell death protein 1 precursor [Mus musculus]
94043	1080	202.3420718	173.6294218	-0.220784887	0.999918579	0.058012015	Tm2d1	GO:0005887//integral component of plasma membrane;GO:0016021//integral component of membrane	GO:0001540//amyloid-beta binding;GO:0004930//G-protein coupled receptor activity	GO:0097190//apoptotic signaling pathway	K01868//threonyl-tRNA synthetase [EC:6.1.1.3];K09291//nucleoprotein TPR;K03511//DNA polymerase kappa [EC:2.7.7.7]	NP_444387.1//TM2 domain-containing protein 1 precursor [Mus musculus]
11740	1317	5703.709408	6317.419657	0.14743493	0.999918579	0.05801757	Slc25a5	GO:0016020//membrane;GO:0031012//extracellular matrix;GO:0070062//extracellular exosome;GO:0005634//nucleus;GO:0042645//mitochondrial nucleoid;GO:0043209//myelin sheath;GO:0045121//membrane raft;GO:0071817//MMXD complex;GO:0016021//integral component of membrane;GO:0005743//mitochondrial inner membrane;GO:0005739//mitochondrion	GO:0003723//RNA binding;GO:0005471//ATP:ADP antiporter activity;GO:0031625//ubiquitin protein ligase binding;GO:0005215//transporter activity	GO:0055085//transmembrane transport;GO:1990830//cellular response to leukemia inhibitory factor;GO:0007059//chromosome segregation;GO:0046902//regulation of mitochondrial membrane permeability;GO:1901029//negative regulation of mitochondrial outer membrane permeabilization involved in apoptotic signaling pathway;GO:0008284//positive regulation of cell proliferation	K05863//solute carrier family 25 (mitochondrial adenine nucleotide translocator), member 4/5/6/31	AAH68199.1//SLC25A5 protein, partial [Homo sapiens]
208151	7964	12.19124812	6.854441804	-0.830734745	0.999918579	0.058075612	Tmem132b	GO:0016021//integral component of membrane	NA	NA	K17599//transmembrane protein 132	NP_001177281.1//transmembrane protein 132B precursor [Mus musculus]
104732	3371	327.1437104	380.50078	0.217974877	0.999918579	0.058161182	Tedc1	NA	NA	NA	K06760//contactin 2;K12665//cytochrome P450 family 26 subfamily C	XP_002726827.1//PREDICTED: uncharacterized protein C14orf80 homolog [Rattus norvegicus]
22146	1977	5272.120977	6922.109863	0.392828364	0.999918579	0.058266518	Tuba1c	GO:0005634//nucleus;GO:0045121//membrane raft;GO:0005874//microtubule;GO:0015630//microtubule cytoskeleton;GO:0005881//cytoplasmic microtubule;GO:0031982//vesicle;GO:0005737//cytoplasm	GO:0005200//structural constituent of cytoskeleton;GO:0005525//GTP binding;GO:0003924//GTPase activity	GO:0007017//microtubule-based process	K07374//tubulin alpha	NP_033474.1//tubulin alpha-1C chain [Mus musculus]
209361	4821	833.8913706	758.3189008	-0.137054777	0.999918579	0.058311807	Taf3	GO:0005634//nucleus;GO:0005654//nucleoplasm;GO:0031965//nuclear membrane;GO:0005669//transcription factor TFIID complex	GO:0046872//metal ion binding;GO:0002039//p53 binding	GO:0000122//negative regulation of transcription from RNA polymerase II promoter;GO:0006357//regulation of transcription from RNA polymerase II promoter;GO:0043433//negative regulation of DNA binding transcription factor activity;GO:0006366//transcription from RNA polymerase II promoter;GO:0051457//maintenance of protein location in nucleus	K14650//transcription initiation factor TFIID subunit 3	AAH89030.1//TAF3 RNA polymerase II, TATA box binding protein (TBP)-associated factor, partial [Mus musculus]
223774	2115	249.3739223	288.666026	0.211090716	0.999918579	0.058395732	Alg12	GO:0016020//membrane;GO:0005783//endoplasmic reticulum;GO:0016021//integral component of membrane;GO:0005789//endoplasmic reticulum membrane	GO:0016757//transferase activity, transferring glycosyl groups;GO:0000030//mannosyltransferase activity;GO:0052917//dol-P-Man:Man(7)GlcNAc(2)-PP-Dol alpha-1,6-mannosyltransferase activity	GO:0006487//protein N-linked glycosylation;GO:0006488//dolichol-linked oligosaccharide biosynthetic process	K03847//alpha-1,6-mannosyltransferase [EC:2.4.1.260]	NP_663452.1//dol-P-Man:Man(7)GlcNAc(2)-PP-Dol alpha-1,6-mannosyltransferase isoform 2 [Mus musculus];EDL04396.1//asparagine-linked glycosylation 12 homolog (yeast, alpha-1,6-mannosyltransferase), isoform CRA_b, partial [Mus musculus]
74354	3058	1.806327927	1.009181629	-0.839873979	0.999918579	0.058702166	Lrguk	GO:0042995//cell projection;GO:0002177//manchette;GO:0001669//acrosomal vesicle	GO:0005524//ATP binding;GO:0016301//kinase activity	GO:0030154//cell differentiation;GO:0035082//axoneme assembly;GO:0007283//spermatogenesis	K17550//protein phosphatase 1 regulatory subunit 7	NP_083162.1//leucine-rich repeat and guanylate kinase domain-containing protein [Mus musculus]
56040	468	8821.789945	7675.883546	-0.200738585	0.999918579	0.058796384	Rplp1	GO:0005840//ribosome;GO:0070062//extracellular exosome;GO:0005925//focal adhesion;GO:0005829//cytosol;GO:0022625//cytosolic large ribosomal subunit	GO:0030295//protein kinase activator activity;GO:0003735//structural constituent of ribosome	GO:0000184//nuclear-transcribed mRNA catabolic process, nonsense-mediated decay;GO:0002181//cytoplasmic translation;GO:0006414//translational elongation;GO:0006417//regulation of translation;GO:0006364//rRNA processing;GO:0006614//SRP-dependent cotranslational protein targeting to membrane;GO:0006413//translational initiation;GO:0019083//viral transcription;GO:0045860//positive regulation of prot…	K02942//large subunit ribosomal protein LP1	NP_061341.1//60S acidic ribosomal protein P1 [Mus musculus]
214459	5203	295.8699357	367.0686496	0.311086796	0.999918579	0.058913214	Fnbp1l	GO:0070062//extracellular exosome;GO:0005856//cytoskeleton;GO:0005938//cell cortex;GO:0031410//cytoplasmic vesicle;GO:0005886//plasma membrane;GO:0005737//cytoplasm	GO:0008289//lipid binding;GO:0051020//GTPase binding;GO:0045296//cadherin binding	GO:0007399//nervous system development;GO:0051491//positive regulation of filopodium assembly;GO:0030154//cell differentiation;GO:0072583//clathrin-dependent endocytosis;GO:0006900//vesicle budding from membrane;GO:0010324//membrane invagination;GO:0016050//vesicle organization;GO:0060271//cilium assembly;GO:0006897//endocytosis;GO:0006914//autophagy;GO:0097320//plasma membrane tubulation;GO:0030…	K20121//formin-binding protein 1	NP_694758.2//formin-binding protein 1-like isoform 2 [Mus musculus];NP_001108137.1//formin-binding protein 1-like isoform 1 [Mus musculus]
76803	1491	11.53273225	18.18642905	0.657127948	0.999918579	0.059165905	2410141K09Rik	GO:0005634//nucleus;GO:0005622//intracellular	GO:0046872//metal ion binding;GO:0003700//DNA binding transcription factor activity;GO:0003676//nucleic acid binding	GO:0006355//regulation of transcription, DNA-templated	K09228//KRAB domain-containing zinc finger protein	NP_898942.1//zinc finger protein-like isoform b [Mus musculus];XP_017171168.1//PREDICTED: zinc finger protein 431-like isoform X1 [Mus musculus]
50874	1242	22.89672326	41.42549528	0.855377796	0.999918579	0.059279648	Tmod4	GO:0005865//striated muscle thin filament	GO:0051015//actin filament binding;GO:0005523//tropomyosin binding	GO:0007015//actin filament organization;GO:0051694//pointed-end actin filament capping;GO:0006936//muscle contraction;GO:0030239//myofibril assembly	K10370//tropomodulin	NP_057921.1//tropomodulin-4 [Mus musculus]
211660	4378	663.9977766	763.3998937	0.201260575	0.999918579	0.059522003	Cspp1	GO:0000922//spindle pole;GO:0005874//microtubule;GO:0005819//spindle;GO:0005813//centrosome;GO:0005737//cytoplasm	NA	GO:0032467//positive regulation of cytokinesis;GO:0051781//positive regulation of cell division	K16771//centrosome and spindle pole-associated protein 1	XP_017175078.1//PREDICTED: centrosome and spindle pole associated protein 1 isoform X2 [Mus musculus]
26360	3444	62.69759339	42.56843306	-0.558626081	0.999918579	0.059688373	Angptl2	GO:0070062//extracellular exosome;GO:0005615//extracellular space	NA	NA	K10104//ficolin;K05466//angiopoietin 2;K05465//angiopoietin 1;K05467//angiopoietin 4	NP_036053.2//angiopoietin-related protein 2 precursor [Mus musculus]
15485	1317	76.51180781	106.8078479	0.481263339	0.999918579	0.059882187	Hsd17b1	GO:0005829//cytosol;GO:0005737//cytoplasm	GO:1903924//estradiol binding;GO:0004303//estradiol 17-beta-dehydrogenase activity;GO:0047035//testosterone dehydrogenase (NAD+) activity;GO:0070401//NADP+ binding;GO:0005496//steroid binding	GO:0061370//testosterone biosynthetic process;GO:0060348//bone development;GO:0071248//cellular response to metal ion;GO:0006703//estrogen biosynthetic process	K00044//17beta-estradiol 17-dehydrogenase [EC:1.1.1.62]	NP_034605.1//estradiol 17-beta-dehydrogenase 1 [Mus musculus]
12532	1945	272.8813837	319.2955581	0.226618507	0.999918579	0.059894109	Cdc25c	GO:0005634//nucleus;GO:0016607//nuclear speck;GO:0005737//cytoplasm;GO:0048471//perinuclear region of cytoplasm	GO:0050699//WW domain binding;GO:0004725//protein tyrosine phosphatase activity;GO:0019901//protein kinase binding	GO:1902751//positive regulation of cell cycle G2/M phase transition;GO:0051301//cell division;GO:0000086//G2/M transition of mitotic cell cycle;GO:0007283//spermatogenesis	K05867//M-phase inducer phosphatase 3 [EC:3.1.3.48]	NP_033990.2//M-phase inducer phosphatase 3 [Mus musculus]
229499	1958	155.7188166	203.9475655	0.389255	0.999918579	0.06008208	Fcrl1	GO:0016021//integral component of membrane;GO:0005886//plasma membrane	NA	NA	K06727//Fc receptor-like protein	NP_694730.2//Fc receptor-like protein 1 isoform 1 precursor [Mus musculus];EDL15360.1//Fc receptor-like 1, isoform CRA_d, partial [Mus musculus];NP_001129708.1//Fc receptor-like protein 1 isoform 3 precursor [Mus musculus];NP_835459.1//Fc receptor-like protein 1 isoform 2 precursor [Mus musculus]
14373	847	1553.723586	2697.895994	0.796104868	0.999918579	0.060318424	G0s2	GO:0016021//integral component of membrane;GO:0005739//mitochondrion	NA	GO:0097191//extrinsic apoptotic signaling pathway;GO:2001238//positive regulation of extrinsic apoptotic signaling pathway	K13221//methylosome protein 50	NP_032085.1//G0/G1 switch protein 2 [Mus musculus]
320678	2862	548.019781	449.6647644	-0.285378129	0.999918579	0.060772241	Iffo1	GO:0005882//intermediate filament	GO:0005198//structural molecule activity	NA	K04573//neurofilament medium polypeptide (neurofilament 3);K07606//vimentin;K07610//desmin	NP_001034758.1//intermediate filament family orphan 1 isoform a [Mus musculus];EDK99809.1//RIKEN cDNA A930037G23, isoform CRA_c, partial [Mus musculus]
16371	2080	5.786862689	3.184527874	-0.861701912	0.999918579	0.060947192	Irx1	GO:0005634//nucleus	GO:0043565//sequence-specific DNA binding	GO:0000122//negative regulation of transcription from RNA polymerase II promoter;GO:0001656//metanephros development;GO:0072086//specification of loop of Henle identity;GO:0072272//proximal/distal pattern formation involved in metanephric nephron development	K03006//DNA-directed RNA polymerase II subunit RPB1 [EC:2.7.7.6];K19383//homeobox protein TGIF1;K19553//homeobox protein TGIF2;K13046//tolkin [EC:3.4.24.-]	NP_034703.2//iroquois-class homeodomain protein IRX-1 [Mus musculus]
81879	9285	18.34485922	26.10107801	0.50873356	0.999918579	0.061071214	Tfcp2l1	GO:0016020//membrane;GO:0005634//nucleus;GO:0005667//transcription factor complex;GO:0001650//fibrillar center;GO:0005739//mitochondrion;GO:0005737//cytoplasm	GO:0000977//RNA polymerase II regulatory region sequence-specific DNA binding;GO:0043565//sequence-specific DNA binding;GO:0003700//DNA binding transcription factor activity;GO:0001227//transcriptional repressor activity, RNA polymerase II transcription regulatory region sequence-specific DNA binding	GO:0000122//negative regulation of transcription from RNA polymerase II promoter;GO:0000902//cell morphogenesis;GO:0007431//salivary gland development;GO:0008340//determination of adult lifespan;GO:0007028//cytoplasm organization;GO:0006351//transcription, DNA-templated;GO:0002070//epithelial cell maturation;GO:0045927//positive regulation of growth	K09275//transcription factor CP2 and related proteins	NP_076244.2//transcription factor CP2-like protein 1 [Mus musculus]
66214	934	1010.997616	1371.611089	0.440091878	0.999918579	0.061116198	Rgcc	GO:0005634//nucleus;GO:0005730//nucleolus;GO:0005813//centrosome;GO:0005737//cytoplasm	GO:0070412//R-SMAD binding;GO:0030295//protein kinase activator activity;GO:0019901//protein kinase binding	GO:0071456//cellular response to hypoxia;GO:0031659//positive regulation of cyclin-dependent protein serine/threonine kinase activity involved in G1/S transition of mitotic cell cycle;GO:0003331//positive regulation of extracellular matrix constituent secretion;GO:0032967//positive regulation of collagen biosynthetic process;GO:0051091//positive regulation of DNA binding transcription factor acti…	K05012//chloride channel 3/4/5	XP_012969473.1//regulator of cell cycle RGCC [Mesocricetus auratus]
74340	5067	516.6407985	433.9215179	-0.251727446	0.999918579	0.061121732	Ahcyl2	GO:0043231//intracellular membrane-bounded organelle;GO:0005783//endoplasmic reticulum;GO:0005829//cytosol;GO:0043005//neuron projection	GO:0004013//adenosylhomocysteinase activity;GO:0016787//hydrolase activity	GO:0033353//S-adenosylmethionine cycle;GO:0006730//one-carbon metabolic process	K01251//adenosylhomocysteinase [EC:3.3.1.1]	NP_001164472.1//putative adenosylhomocysteinase 3 isoform 3 [Mus musculus];XP_014447204.1//PREDICTED: adenosylhomocysteinase 3 [Tupaia chinensis];XP_010631779.1//PREDICTED: adenosylhomocysteinase 3 isoform X2 [Fukomys damarensis]
22608	2191	13890.2169	15465.297	0.154965412	0.999918579	0.061135865	Ybx1	NA	NA	NA	K09276//Y-box-binding protein 1	AAA35750.1//DNA-binding protein B, partial [Homo sapiens]
83430	1359	4.818364506	9.035322583	0.907032573	0.999918579	0.06119301	Il23a	GO:0005615//extracellular space;GO:0005576//extracellular region;GO:0070743//interleukin-23 complex	GO:0045519//interleukin-23 receptor binding;GO:0005125//cytokine activity	GO:0042102//positive regulation of T cell proliferation;GO:0032740//positive regulation of interleukin-17 production;GO:0042509//regulation of tyrosine phosphorylation of STAT protein;GO:0045672//positive regulation of osteoclast differentiation;GO:2000330//positive regulation of T-helper 17 cell lineage commitment;GO:0032760//positive regulation of tumor necrosis factor production;GO:0002827//po…	K05426//interleukin 23, alpha subunit p19	NP_112542.1//interleukin-23 subunit alpha precursor [Mus musculus]
231946	2067	74.18212772	97.21539078	0.390113086	0.999918579	0.061450593	Fam221a	NA	NA	NA	NA	EDK98610.1//RIKEN cDNA D330028D13, isoform CRA_c, partial [Mus musculus];EDK98609.1//RIKEN cDNA D330028D13, isoform CRA_b, partial [Mus musculus]
51810	5281	12251.96843	13504.87771	0.140467021	0.999918579	0.061728063	Hnrnpu	GO:0009986//cell surface;GO:0070937//CRD-mediated mRNA stability complex;GO:0005813//centrosome;GO:0071013//catalytic step 2 spliceosome	GO:0003779//actin binding;GO:0005524//ATP binding;GO:0003682//chromatin binding;GO:0031490//chromatin DNA binding	GO:1990830//cellular response to leukemia inhibitory factor;GO:0071385//cellular response to glucocorticoid stimulus;GO:0055013//cardiac muscle cell development;GO:0071549//cellular response to dexamethasone stimulus	K12888//heterogeneous nuclear ribonucleoprotein U	NP_058085.2//heterogeneous nuclear ribonucleoprotein U [Mus musculus]
13845	4164	4.416819185	2.392193259	-0.884673827	0.999918579	0.061736515	Ephb3	GO:0030425//dendrite;GO:0005887//integral component of plasma membrane	GO:0005524//ATP binding;GO:0005003//ephrin receptor activity;GO:0008046//axon guidance receptor activity;GO:0005005//transmembrane-ephrin receptor activity	GO:0031290//retinal ganglion cell axon guidance;GO:0016477//cell migration;GO:0051965//positive regulation of synapse assembly;GO:0048546//digestive tract morphogenesis;GO:0060997//dendritic spine morphogenesis;GO:0060021//palate development;GO:0022407//regulation of cell-cell adhesion;GO:0050770//regulation of axonogenesis;GO:0007411//axon guidance;GO:0022038//corpus callosum development;GO:0007…	K05112//Eph receptor B3 [EC:2.7.10.1]	EDK97600.1//Eph receptor B3, isoform CRA_a, partial [Mus musculus]
68952	1781	2.018327721	1.10428667	-0.870045707	0.999918579	0.061773541	Fam57b	GO:0005783//endoplasmic reticulum;GO:0005794//Golgi apparatus;GO:0016021//integral component of membrane;GO:0005789//endoplasmic reticulum membrane;GO:0000139//Golgi membrane	GO:0050291//sphingosine N-acyltransferase activity	GO:0045599//negative regulation of fat cell differentiation;GO:0046513//ceramide biosynthetic process	K19475//WAS/WASL-interacting protein;K19916//double C2-like domain-containing protein alpha;K02184//formin 2	NP_084254.1//protein FAM57B isoform 1 [Mus musculus];NP_081160.1//protein FAM57B isoform 2 [Mus musculus]
432770	2981	11.32172313	18.3110477	0.693620791	0.999918579	0.061830002	Rslcan18	NA	NA	NA	K09228//KRAB domain-containing zinc finger protein	XP_016825978.1//PREDICTED: LOW QUALITY PROTEIN: zinc finger protein 728 isoform X2 [Cricetulus griseus]
330222	8513	5.859663406	3.242611392	-0.853661659	0.999918579	0.061869558	Sdk1	GO:0070062//extracellular exosome;GO:0016021//integral component of membrane;GO:0030054//cell junction;GO:0045202//synapse;GO:0005886//plasma membrane	GO:0042802//identical protein binding	GO:0007416//synapse assembly;GO:0045216//cell-cell junction organization;GO:0007156//homophilic cell adhesion via plasma membrane adhesion molecules;GO:0048148//behavioral response to cocaine;GO:0060998//regulation of dendritic spine development;GO:0010842//retina layer formation	K16353//protein sidekick	XP_008757185.2//PREDICTED: protein sidekick-1 isoform X2 [Rattus norvegicus]
13823	4657	24.71458676	14.66642318	-0.752845711	0.999918579	0.062098848	Epb41l3	GO:0005856//cytoskeleton;GO:0033270//paranode region of axon;GO:0005911//cell-cell junction;GO:0044224//juxtaparanode region of axon;GO:0014069//postsynaptic density;GO:0005886//plasma membrane;GO:0005737//cytoplasm	GO:0003779//actin binding;GO:0005200//structural constituent of cytoskeleton	GO:0001558//regulation of cell growth;GO:0031032//actomyosin structure organization;GO:0072659//protein localization to plasma membrane;GO:0007016//cytoskeletal anchoring at plasma membrane;GO:0030866//cortical actin cytoskeleton organization;GO:0071205//protein localization to juxtaparanode region of axon;GO:0008360//regulation of cell shape;GO:0002175//protein localization to paranode region of…	K06107//erythrocyte membrane protein band 4.1	EDL38348.1//erythrocyte protein band 4.1-like 3, isoform CRA_e, partial [Mus musculus];XP_011244581.1//PREDICTED: band 4.1-like protein 3 isoform X17 [Mus musculus]
72315	1278	11.3820091	6.077889116	-0.905112978	0.999918579	0.06217698	Ccdc74a	NA	NA	NA	NA	EDK97475.1//mCG131852, isoform CRA_c, partial [Mus musculus]
71876	2467	399.1834679	455.9567536	0.191845022	0.999918579	0.062247162	Cenpu	GO:0005634//nucleus;GO:0005815//microtubule organizing center;GO:0000777//condensed chromosome kinetochore;GO:0005737//cytoplasm	NA	GO:0006355//regulation of transcription, DNA-templated;GO:0006351//transcription, DNA-templated;GO:0043009//chordate embryonic development	K11513//centromere protein U	NP_082249.1//centromere protein U [Mus musculus]
16564	6128	6.737912578	3.839405147	-0.811418904	0.999918579	0.062295717	Kif21a	GO:0030425//dendrite;GO:0030424//axon;GO:0005874//microtubule;GO:0005737//cytoplasm;GO:0005871//kinesin complex	GO:0005524//ATP binding;GO:0003777//microtubule motor activity;GO:0008017//microtubule binding;GO:0016887//ATPase activity	GO:0007018//microtubule-based movement	K10395//kinesin family member 4/21/27	NP_001102510.1//kinesin-like protein KIF21A isoform 1 [Mus musculus];XP_017171956.1//PREDICTED: kinesin-like protein KIF21A isoform X28 [Mus musculus];NP_001102511.1//kinesin-like protein KIF21A isoform 2 [Mus musculus];NP_001102512.1//kinesin-like protein KIF21A isoform 4 [Mus musculus];NP_057914.2//kinesin-like protein KIF21A isoform 3 [Mus musculus]
16907	3384	1248.949601	1452.927774	0.218247726	0.999918579	0.062422086	Lmnb2	GO:0005638//lamin filament;GO:0005634//nucleus;GO:0005635//nuclear envelope;GO:0005637//nuclear inner membrane	GO:0005198//structural molecule activity	NA	K07611//lamin B	NP_001334069.1//lamin-B2 isoform 2 [Mus musculus];NP_034852.3//lamin-B2 isoform 1 [Mus musculus]
235504	3241	220.2628231	178.5853329	-0.302612413	0.999918579	0.062669356	Slc17a5	GO:0005765//lysosomal membrane;GO:0031410//cytoplasmic vesicle;GO:0030054//cell junction;GO:0005764//lysosome;GO:0005887//integral component of plasma membrane;GO:0005829//cytosol;GO:0030672//synaptic vesicle membrane;GO:0016021//integral component of membrane;GO:0005886//plasma membrane	GO:0015293//symporter activity;GO:0015136//sialic acid transmembrane transporter activity	GO:0008643//carbohydrate transport;GO:0006865//amino acid transport;GO:0015739//sialic acid transport	K12301//MFS transporter, ACS family, solute carrier family 17 (sodium-dependent inorganic phosphate cotransporter), member 5	NP_001263381.1//sialin isoform b [Mus musculus];NP_766361.1//sialin isoform a [Mus musculus]
20901	2644	1615.54414	1858.242399	0.201918538	0.999918579	0.062775655	Strap	GO:0005634//nucleus;GO:0034719//SMN-Sm protein complex;GO:0032797//SMN complex;GO:0005654//nucleoplasm;GO:0005829//cytosol;GO:0005737//cytoplasm	GO:0003723//RNA binding;GO:0016301//kinase activity;GO:0005102//receptor binding	GO:0010719//negative regulation of epithelial to mesenchymal transition;GO:0010633//negative regulation of epithelial cell migration;GO:0000122//negative regulation of transcription from RNA polymerase II promoter;GO:0030512//negative regulation of transforming growth factor beta receptor signaling pathway;GO:0050680//negative regulation of epithelial cell proliferation;GO:0060394//negative regul…	K13137//serine-threonine kinase receptor-associated protein	NP_035629.2//serine-threonine kinase receptor-associated protein [Mus musculus]
78473	2116	58.2793002	36.87091606	-0.660500293	0.999918579	0.062795325	Skap1	GO:0042101//T cell receptor complex;GO:0005634//nucleus;GO:0005829//cytosol;GO:0005911//cell-cell junction;GO:0005886//plasma membrane;GO:0005737//cytoplasm	GO:0005070//SH3/SH2 adaptor activity;GO:0019903//protein phosphatase binding;GO:0042169//SH2 domain binding;GO:0019901//protein kinase binding;GO:0032403//protein complex binding	GO:0002757//immune response-activating signal transduction;GO:0072659//protein localization to plasma membrane;GO:0050852//T cell receptor signaling pathway;GO:0045944//positive regulation of transcription from RNA polymerase II promoter;GO:0045785//positive regulation of cell adhesion;GO:0045893//positive regulation of transcription, DNA-templated;GO:0002250//adaptive immune response	K17699//src kinase associated phosphoprotein 1	NP_001028358.1//src kinase-associated phosphoprotein 1 isoform 1 [Mus musculus];NP_001171369.1//src kinase-associated phosphoprotein 1 isoform 2 [Mus musculus];NP_001171370.1//src kinase-associated phosphoprotein 1 isoform 3 [Mus musculus]
74318	1115	291.3463876	233.8725692	-0.317012765	0.999918579	0.062908399	Hopx	GO:0005634//nucleus;GO:0005737//cytoplasm	GO:0003677//DNA binding	GO:0043393//regulation of protein binding;GO:0051155//positive regulation of striated muscle cell differentiation;GO:0001829//trophectodermal cell differentiation;GO:0007507//heart development;GO:0006351//transcription, DNA-templated;GO:0000122//negative regulation of transcription from RNA polymerase II promoter;GO:0006357//regulation of transcription from RNA polymerase II promoter;GO:0051131//…	NA	XP_016827989.1//PREDICTED: homeodomain-only protein isoform X2 [Cricetulus griseus]
107566	2071	1705.91763	1411.668019	-0.273147137	0.999918579	0.062964224	Arl2bp	GO:0005929//cilium;GO:0005634//nucleus;GO:0005819//spindle;GO:0005758//mitochondrial intermembrane space;GO:0005813//centrosome;GO:0005737//cytoplasm;GO:0030496//midbody	GO:0003713//transcription coactivator activity;GO:0030695//GTPase regulator activity	GO:0042531//positive regulation of tyrosine phosphorylation of STAT protein;GO:0051457//maintenance of protein location in nucleus	K16742//ADP-ribosylation factor-like protein 2-binding protein	NP_077153.1//ADP-ribosylation factor-like protein 2-binding protein isoform 1 [Mus musculus];EDL11139.1//ADP-ribosylation factor-like 2 binding protein, isoform CRA_a, partial [Mus musculus]
224912	843	4.817719096	2.613836308	-0.882181482	0.999918579	0.063011219	Crb3	GO:0070062//extracellular exosome;GO:0016324//apical plasma membrane;GO:0043234//protein complex;GO:0030054//cell junction;GO:0016021//integral component of membrane;GO:0005923//bicellular tight junction;GO:0045177//apical part of cell	GO:0019904//protein domain specific binding;GO:0017124//SH3 domain binding	GO:0045216//cell-cell junction organization;GO:0072659//protein localization to plasma membrane;GO:0045198//establishment of epithelial cell apical/basal polarity	K06090//crumbs 3	NP_001334337.1//protein crumbs homolog 3 isoform 2 [Mus musculus];NP_808306.1//protein crumbs homolog 3 isoform 1 precursor [Mus musculus]
381463	2661	6.973720379	12.00305703	0.783401466	0.999918579	0.06318625	Nr1h5	GO:0005634//nucleus	GO:0003707//steroid hormone receptor activity;GO:0008270//zinc ion binding;GO:0043565//sequence-specific DNA binding;GO:0003700//DNA binding transcription factor activity	GO:0006351//transcription, DNA-templated	K08538//farnesoid X receptor beta	NP_963916.2//nuclear receptor subfamily 1, group H, member 5 isoform 5 [Mus musculus];NP_963913.2//nuclear receptor subfamily 1, group H, member 5 isoform 2 [Mus musculus];NP_941060.2//nuclear receptor subfamily 1, group H, member 5 isoform 1 [Mus musculus]
239436	1906	0.750393491	1.337779861	0.834121513	0.999918579	0.063189916	Slc30a8	GO:0030658//transport vesicle membrane;GO:0030141//secretory granule;GO:0031410//cytoplasmic vesicle;GO:0016021//integral component of membrane;GO:0005886//plasma membrane	GO:0005385//zinc ion transmembrane transporter activity;GO:0042803//protein homodimerization activity	GO:0060627//regulation of vesicle-mediated transport;GO:0032024//positive regulation of insulin secretion;GO:0006882//cellular zinc ion homeostasis;GO:0010043//response to zinc ion;GO:0006829//zinc II ion transport;GO:0030073//insulin secretion;GO:0032119//sequestering of zinc ion;GO:0061088//regulation of sequestering of zinc ion;GO:0034341//response to interferon-gamma;GO:0070555//response to i…	K14695//solute carrier family 30 (zinc transporter), member 8	XP_021072892.1//zinc transporter 8 isoform X2 [Mus pahari]
97998	8421	365.5031977	308.771092	-0.243346338	0.999918579	0.063356406	Deptor	GO:0005622//intracellular;GO:0005737//cytoplasm	NA	GO:2001236//regulation of extrinsic apoptotic signaling pathway;GO:0032007//negative regulation of TOR signaling;GO:0045792//negative regulation of cell size;GO:0006469//negative regulation of protein kinase activity;GO:0035556//intracellular signal transduction	K20402//DEP domain-containing mTOR-interacting protein	EDL29271.1//DEP domain containing 6, partial [Mus musculus];NP_001033026.1//DEP domain-containing mTOR-interacting protein isoform b [Mus musculus]
78751	4916	201.5996314	130.3956805	-0.628596922	0.999918579	0.063388103	Zc3h6	NA	GO:0046872//metal ion binding	NA	K15687//E3 ubiquitin-protein ligase makorin [EC:2.3.2.27];K06066//CBF1 interacting corepressor;K13172//serine/arginine repetitive matrix protein 2	NP_848491.2//zinc finger CCCH domain-containing protein 6 [Mus musculus]
229687	1605	330.4146784	460.8625934	0.480058895	0.999918579	0.063390533	Chil5	GO:0005615//extracellular space;GO:0005576//extracellular region;GO:0005737//cytoplasm	GO:0008061//chitin binding;GO:0019900//kinase binding;GO:0004568//chitinase activity	GO:0006032//chitin catabolic process;GO:0090197//positive regulation of chemokine secretion;GO:0005975//carbohydrate metabolic process;GO:0002532//production of molecular mediator involved in inflammatory response	K01183//chitinase [EC:3.2.1.14]	XP_015860466.1//PREDICTED: LOW QUALITY PROTEIN: acidic mammalian chitinase [Peromyscus maniculatus bairdii]
15504	1017	7.263982735	3.909066936	-0.893936485	0.999918579	0.063658188	Dnajb3	GO:0005813//centrosome;GO:0005737//cytoplasm	NA	NA	K09509//DnaJ homolog subfamily B member 3	NP_032325.2//dnaJ homolog subfamily B member 3 [Mus musculus]
380967	1517	291.2383262	339.8476865	0.222688079	0.999918579	0.06389903	Tmem106c	GO:0016020//membrane;GO:0016021//integral component of membrane;GO:0005789//endoplasmic reticulum membrane	NA	NA	NA	EDL04215.1//transmembrane protein 106C, isoform CRA_b, partial [Mus musculus]
110948	4833	544.2848298	470.5705708	-0.209950728	0.999918579	0.063950408	Hlcs	NA	NA	NA	K01942//biotin--protein ligase [EC:6.3.4.9 6.3.4.10 6.3.4.11 6.3.4.15]	XP_006522913.1//PREDICTED: biotin--protein ligase isoform X1 [Mus musculus]
75146	2280	1271.083605	1792.729941	0.496099249	0.999918579	0.064007664	Mfsd13a	GO:0016021//integral component of membrane	NA	NA	NA	NP_083462.2//transmembrane protein 180 [Mus musculus]
17476	4348	11531.45513	9512.929256	-0.277613021	0.999918579	0.064186637	Mpeg1	GO:0016021//integral component of membrane	NA	NA	NA	EDL41469.1//mCG55704, partial [Mus musculus]
53901	3263	6.033935381	3.376294581	-0.837658462	0.999918579	0.064212408	Rcan2	GO:0005622//intracellular;GO:0005737//cytoplasm	GO:0008597//calcium-dependent protein serine/threonine phosphatase regulator activity;GO:0003676//nucleic acid binding	GO:0006979//response to oxidative stress;GO:0019722//calcium-mediated signaling;GO:0007219//Notch signaling pathway;GO:0033173//calcineurin-NFAT signaling cascade;GO:0007614//short-term memory;GO:0070884//regulation of calcineurin-NFAT signaling cascade;GO:0031987//locomotion involved in locomotory behavior	K17903//calcipressin-2	NP_085101.1//calcipressin-2 isoform 2 [Mus musculus];NP_997532.1//calcipressin-2 isoform 1 [Mus musculus]
19309	2887	66.23908504	49.06515056	-0.432984058	0.999918579	0.064424255	Pygm	NA	GO:0102250//linear malto-oligosaccharide phosphorylase activity;GO:0030170//pyridoxal phosphate binding;GO:0008184//glycogen phosphorylase activity;GO:0102499//SHG alpha-glucan phosphorylase activity	GO:0005975//carbohydrate metabolic process	K00688//glycogen phosphorylase [EC:2.4.1.1]	XP_020658130.1//glycogen phosphorylase, muscle form [Pogona vitticeps]
17868	4163	27.4583551	44.69795039	0.702963476	0.999918579	0.064550984	Mybpc3	GO:0005859//muscle myosin complex;GO:0030018//Z disc;GO:0031430//M band;GO:0097512//cardiac myofibril;GO:0005863//striated muscle myosin thick filament	GO:0051015//actin filament binding;GO:0042802//identical protein binding;GO:0008307//structural constituent of muscle;GO:0032036//myosin heavy chain binding;GO:0051371//muscle alpha-actinin binding;GO:0097493//structural molecule activity conferring elasticity	GO:0006941//striated muscle contraction;GO:0007015//actin filament organization;GO:0045214//sarcomere organization;GO:0055010//ventricular cardiac muscle tissue morphogenesis;GO:0071688//striated muscle myosin thick filament assembly	K12568//myosin-binding protein C, cardiac-type	NP_001041571.1//myosin-binding protein C, cardiac-type [Canis lupus familiaris]
231760	7020	2.374850018	1.279945833	-0.891753647	0.999918579	0.064575634	Rimbp2	GO:0030054//cell junction;GO:0045202//synapse;GO:0005886//plasma membrane	NA	GO:0010923//negative regulation of phosphatase activity	K17591//RIMS-binding protein 2	NP_001297662.1//RIMS-binding protein 2 isoform 2 [Mus musculus];NP_001074857.1//RIMS-binding protein 2 isoform 1 [Mus musculus]
14275	1324	5.360304503	2.893192276	-0.889652753	0.999918579	0.064768025	Folr1	GO:0016020//membrane;GO:0070062//extracellular exosome;GO:0016323//basolateral plasma membrane;GO:0005634//nucleus;GO:0031362//anchored component of external side of plasma membrane;GO:0016324//apical plasma membrane;GO:0030136//clathrin-coated vesicle;GO:0031526//brush border membrane;GO:0005768//endosome;GO:0009986//cell surface	GO:0005542//folic acid binding;GO:0051870//methotrexate binding;GO:0004872//receptor activity;GO:0008517//folic acid transmembrane transporter activity;GO:0008144//drug binding	GO:0031103//axon regeneration;GO:0071231//cellular response to folic acid;GO:0061626//pharyngeal arch artery morphogenesis;GO:0015884//folic acid transport;GO:0061713//anterior neural tube closure;GO:0048678//response to axon injury;GO:0017015//regulation of transforming growth factor beta receptor signaling pathway;GO:0001947//heart looping;GO:0060828//regulation of canonical Wnt signaling pathw…	K13649//folate receptor	NP_032060.2//folate receptor alpha precursor [Mus musculus]
353187	4640	190.4447453	129.5341188	-0.556040334	0.999918579	0.06483267	Nr1d2	GO:0005634//nucleus;GO:0005654//nucleoplasm	GO:0003707//steroid hormone receptor activity;GO:0003677//DNA binding;GO:0001046//core promoter sequence-specific DNA binding;GO:0004887//thyroid hormone receptor activity;GO:0008270//zinc ion binding;GO:0043565//sequence-specific DNA binding;GO:0000980//RNA polymerase II distal enhancer sequence-specific DNA binding;GO:0001206//transcriptional repressor activity, RNA polymerase II distal enhance…	GO:0045892//negative regulation of transcription, DNA-templated;GO:0006355//regulation of transcription, DNA-templated;GO:0006351//transcription, DNA-templated;GO:0048511//rhythmic process;GO:0045893//positive regulation of transcription, DNA-templated;GO:0000122//negative regulation of transcription from RNA polymerase II promoter;GO:0042752//regulation of circadian rhythm;GO:0050727//regulation…	K08531//nuclear receptor subfamily 1 group D member 2	EDL20649.1//nuclear receptor subfamily 1, group D, member 2, isoform CRA_a, partial [Mus musculus]
71514	3500	7153.005638	8202.605212	0.197532615	0.999918579	0.064901713	Sfpq	GO:0090575//RNA polymerase II transcription factor complex;GO:0031012//extracellular matrix;GO:0005634//nucleus;GO:0005654//nucleoplasm;GO:0000785//chromatin;GO:0016607//nuclear speck;GO:0016363//nuclear matrix;GO:0005737//cytoplasm;GO:0042382//paraspeckles	GO:0003723//RNA binding;GO:0003677//DNA binding;GO:0042826//histone deacetylase binding;GO:0000976//transcription regulatory region sequence-specific DNA binding;GO:0044212//transcription regulatory region DNA binding;GO:0042803//protein homodimerization activity;GO:0003682//chromatin binding;GO:0000980//RNA polymerase II distal enhancer sequence-specific DNA binding;GO:0001047//core promoter bin…	GO:0042754//negative regulation of circadian rhythm;GO:0002218//activation of innate immune response;GO:0000122//negative regulation of transcription from RNA polymerase II promoter;GO:1902177//positive regulation of oxidative stress-induced intrinsic apoptotic signaling pathway;GO:0006974//cellular response to DNA damage stimulus;GO:0045087//innate immune response;GO:0045892//negative regulation…	K13219//splicing factor, proline- and glutamine-rich	NP_076092.1//splicing factor, proline- and glutamine-rich [Mus musculus]
229681	5739	363.1671191	424.6920396	0.225783479	0.999918579	0.065132875	St7l	GO:0016021//integral component of membrane	NA	GO:0030308//negative regulation of cell growth;GO:0030198//extracellular matrix organization;GO:0045595//regulation of cell differentiation	NA	NP_001240631.1//suppressor of tumorigenicity 7 protein-like isoform 2 [Mus musculus];NP_001240632.1//suppressor of tumorigenicity 7 protein-like isoform 3 [Mus musculus];XP_021050966.1//suppressor of tumorigenicity 7 protein-like isoform X1 [Mus pahari]
67441	1065	74.17670439	49.76526941	-0.575826918	0.999918579	0.065134358	Isoc2b	GO:0005634//nucleus;GO:0005739//mitochondrion	GO:0003824//catalytic activity	GO:0008152//metabolic process	K04432//mitogen-activated protein kinase kinase 3 [EC:2.7.12.2]	XP_006540391.1//PREDICTED: isochorismatase domain-containing protein 2B isoform X1 [Mus musculus]
71853	2125	3135.187432	3911.10139	0.319023242	0.999918579	0.065182759	Pdia6	GO:0070062//extracellular exosome;GO:0005788//endoplasmic reticulum lumen;GO:0005615//extracellular space;GO:0005783//endoplasmic reticulum;GO:0042470//melanosome;GO:0005793//endoplasmic reticulum-Golgi intermediate compartment;GO:0034663//endoplasmic reticulum chaperone complex;GO:0005829//cytosol;GO:0005886//plasma membrane	GO:0016853//isomerase activity;GO:0003756//protein disulfide isomerase activity;GO:0015037//peptide disulfide oxidoreductase activity	GO:0006457//protein folding;GO:0034976//response to endoplasmic reticulum stress;GO:0030168//platelet activation;GO:0070527//platelet aggregation;GO:0043277//apoptotic cell clearance;GO:0045454//cell redox homeostasis	K09584//protein disulfide-isomerase A6 [EC:5.3.4.1]	NP_082235.1//protein disulfide-isomerase A6 precursor [Mus musculus]
20218	3762	3857.870645	3540.057278	-0.124032067	0.999918579	0.065253613	Khdrbs1	GO:0016020//membrane;GO:0005634//nucleus;GO:0005654//nucleoplasm;GO:0070618//Grb2-Sos complex;GO:0005737//cytoplasm	GO:0008143//poly(A) binding;GO:0005070//SH3/SH2 adaptor activity;GO:0003723//RNA binding;GO:0042802//identical protein binding;GO:0019904//protein domain specific binding;GO:0008266//poly(U) RNA binding;GO:0017124//SH3 domain binding;GO:0032403//protein complex binding	GO:0045892//negative regulation of transcription, DNA-templated;GO:0006397//mRNA processing;GO:0046833//positive regulation of RNA export from nucleus;GO:0006351//transcription, DNA-templated;GO:0007166//cell surface receptor signaling pathway;GO:0007283//spermatogenesis;GO:0046831//regulation of RNA export from nucleus;GO:0045948//positive regulation of translational initiation;GO:0007049//cell …	K13198//KH domain-containing, RNA-binding, signal transduction-associated protein 1	XP_007977803.1//PREDICTED: KH domain-containing, RNA-binding, signal transduction-associated protein 1 [Chlorocebus sabaeus]
26362	4827	247.9315021	147.640692	-0.747851187	0.999918579	0.06533781	Axl	GO:0070062//extracellular exosome;GO:0005615//extracellular space;GO:0009986//cell surface;GO:0044228//host cell surface;GO:0005622//intracellular;GO:0016021//integral component of membrane;GO:0005886//plasma membrane	GO:0043548//phosphatidylinositol 3-kinase binding;GO:0004713//protein tyrosine kinase activity;GO:0005524//ATP binding;GO:0046982//protein heterodimerization activity;GO:0001786//phosphatidylserine binding;GO:0032036//myosin heavy chain binding;GO:0004714//transmembrane receptor protein tyrosine kinase activity	GO:0031100//animal organ regeneration;GO:0051250//negative regulation of lymphocyte activation;GO:0071222//cellular response to lipopolysaccharide;GO:0043491//protein kinase B signaling;GO:0032825//positive regulation of natural killer cell differentiation;GO:0001818//negative regulation of cytokine production;GO:0042698//ovulation cycle;GO:0045087//innate immune response;GO:0035457//cellular res…	K05115//AXL receptor tyrosine kinase [EC:2.7.10.1]	NP_001177903.1//tyrosine-protein kinase receptor UFO isoform 2 precursor [Mus musculus];NP_033491.2//tyrosine-protein kinase receptor UFO isoform 1 precursor [Mus musculus];NP_001177904.1//tyrosine-protein kinase receptor UFO isoform 3 precursor [Mus musculus]
80910	1611	611.6658298	980.2383255	0.680388871	0.999918579	0.065402387	Gpr84	GO:0005887//integral component of plasma membrane;GO:0043235//receptor complex	GO:0004966//galanin receptor activity	GO:0007200//phospholipase C-activating G-protein coupled receptor signaling pathway;GO:0007188//adenylate cyclase-modulating G-protein coupled receptor signaling pathway	K08421//G protein-coupled receptor 84	Q8CIM5.1//RecName: Full=G-protein coupled receptor 84
20393	2477	1692.425206	2370.542718	0.486125313	0.999918579	0.065433082	Sgk1	GO:0005634//nucleus;GO:0005829//cytosol;GO:0016607//nuclear speck;GO:0005739//mitochondrion;GO:0005789//endoplasmic reticulum membrane;GO:0005886//plasma membrane;GO:0005737//cytoplasm	GO:0004712//protein serine/threonine/tyrosine kinase activity;GO:0004674//protein serine/threonine kinase activity;GO:0005524//ATP binding;GO:0004672//protein kinase activity	GO:0032869//cellular response to insulin stimulus;GO:0018105//peptidyl-serine phosphorylation;GO:0048812//neuron projection morphogenesis;GO:0032880//regulation of protein localization;GO:0006468//protein phosphorylation;GO:0035556//intracellular signal transduction;GO:0010765//positive regulation of sodium ion transport;GO:0006974//cellular response to DNA damage stimulus;GO:0006915//apoptotic p…	K13302//serum/glucocorticoid-regulated kinase 1 [EC:2.7.11.1]	NP_001155317.2//serine/threonine-protein kinase Sgk1 isoform a [Mus musculus];XP_021029287.1//serine/threonine-protein kinase Sgk1 isoform X1 [Mus caroli];XP_012594934.1//serine/threonine-protein kinase Sgk1 isoform X1 [Microcebus murinus];NP_035491.1//serine/threonine-protein kinase Sgk1 isoform e [Mus musculus];NP_001155321.1//serine/threonine-protein kinase Sgk1 isoform c [Mus musculus]
57344	1752	211.982095	250.3016085	0.239725149	0.999918579	0.065434048	As3mt	GO:0005829//cytosol;GO:0005739//mitochondrion	GO:0030792//methylarsonite methyltransferase activity;GO:0030791//arsenite methyltransferase activity	GO:0009404//toxin metabolic process;GO:0046685//response to arsenic-containing substance;GO:0018872//arsonoacetate metabolic process	K07755//arsenite methyltransferase [EC:2.1.1.137]	NP_065602.2//arsenite methyltransferase [Mus musculus]
15516	2507	26562.72745	30535.70235	0.20109374	0.999918579	0.065728239	Hsp90ab1	GO:0005765//lysosomal membrane;GO:0016020//membrane;GO:0070062//extracellular exosome;GO:0016323//basolateral plasma membrane;GO:0016324//apical plasma membrane;GO:0031526//brush border membrane;GO:1990917//ooplasm;GO:0016234//inclusion body;GO:0009986//cell surface;GO:0008180//COP9 signalosome;GO:0005829//cytosol;GO:0005739//mitochondrion;GO:1990913//sperm head plasma membrane;GO:0034751//aryl h…	GO:0005524//ATP binding;GO:0031072//heat shock protein binding;GO:0070182//DNA polymerase binding;GO:0043008//ATP-dependent protein binding;GO:0003725//double-stranded RNA binding;GO:0019901//protein kinase binding;GO:0008144//drug binding;GO:0019887//protein kinase regulator activity;GO:0019900//kinase binding;GO:0032564//dATP binding;GO:0002134//UTP binding;GO:0017098//sulfonylurea receptor bin…	GO:0035690//cellular response to drug;GO:0051973//positive regulation of telomerase activity;GO:0001890//placenta development;GO:0032092//positive regulation of protein binding;GO:0071902//positive regulation of protein serine/threonine kinase activity;GO:0060334//regulation of interferon-gamma-mediated signaling pathway;GO:0019062//virion attachment to host cell;GO:0071157//negative regulation o…	K04079//molecular chaperone HtpG	XP_021084221.1//heat shock protein HSP 90-beta [Mesocricetus auratus]
60361	1282	201.7925924	117.2540448	-0.783235525	0.999918579	0.065804077	Ms4a4b	GO:0005887//integral component of plasma membrane;GO:0016021//integral component of membrane	NA	NA	K22190//null	NP_068364.1//membrane-spanning 4-domains, subfamily A, member 4B [Mus musculus]
11852	2264	18397.19158	27034.9541	0.555340358	0.999918579	0.065939538	Rhob	GO:0070062//extracellular exosome;GO:0010008//endosome membrane;GO:0005634//nucleus;GO:0005770//late endosome;GO:0005925//focal adhesion;GO:0032154//cleavage furrow;GO:0005769//early endosome;GO:0005886//plasma membrane	GO:0019003//GDP binding;GO:0005525//GTP binding;GO:0003924//GTPase activity	GO:0045786//negative regulation of cell cycle;GO:0010595//positive regulation of endothelial cell migration;GO:0030336//negative regulation of cell migration;GO:0006886//intracellular protein transport;GO:0043065//positive regulation of apoptotic process;GO:0007155//cell adhesion;GO:0000281//mitotic cytokinesis;GO:0061154//endothelial tube morphogenesis;GO:0007264//small GTPase mediated signal tr…	K07856//Ras homolog gene family, member B	ELR56376.1//Rho-related GTP-binding protein RhoB, partial [Bos mutus]
21681	1132	1598.567152	1827.03102	0.192721779	0.999918579	0.066035858	Alyref	GO:0005634//nucleus;GO:0005681//spliceosomal complex;GO:0016607//nuclear speck;GO:0005737//cytoplasm	GO:0003697//single-stranded DNA binding;GO:0003723//RNA binding	GO:0006397//mRNA processing;GO:0008380//RNA splicing;GO:0051028//mRNA transport	K12881//THO complex subunit 4	NP_035698.1//THO complex subunit 4 [Mus musculus]
14235	4391	2838.42439	3225.596987	0.184475885	0.999918579	0.066063608	Foxm1	GO:0005634//nucleus	GO:0000977//RNA polymerase II regulatory region sequence-specific DNA binding;GO:0003700//DNA binding transcription factor activity;GO:0019901//protein kinase binding	GO:0071156//regulation of cell cycle arrest;GO:0032873//negative regulation of stress-activated MAPK cascade;GO:0090344//negative regulation of cell aging;GO:0000122//negative regulation of transcription from RNA polymerase II promoter;GO:0046578//regulation of Ras protein signal transduction;GO:0045944//positive regulation of transcription from RNA polymerase II promoter;GO:2000781//positive reg…	K09406//forkhead box protein M	NP_032047.4//forkhead box protein M1 [Mus musculus]
107526	1542	368.237287	222.0593765	-0.729690228	0.999918579	0.066220891	Gimap4	GO:0005829//cytosol	GO:0005525//GTP binding	NA	K09228//KRAB domain-containing zinc finger protein;K15261//poly [ADP-ribose] polymerase 10/14/15 [EC:2.4.2.30];K19636//usherin;K18626//trichohyalin	NP_001230129.1//GTPase IMAP family member 4 isoform d [Mus musculus];EDK98562.1//GTPase, IMAP family member 4, isoform CRA_b, partial [Mus musculus];NP_778155.2//GTPase IMAP family member 4 isoform a [Mus musculus];NP_778213.2//GTPase IMAP family member 4 isoform b [Mus musculus]
14600	3932	8.511396446	4.960703715	-0.778851058	0.999918579	0.066247192	Ghr	GO:0005634//nucleus;GO:0005615//extracellular space;GO:0019898//extrinsic component of membrane;GO:0043025//neuronal cell body;GO:0043235//receptor complex;GO:0009986//cell surface;GO:0070195//growth hormone receptor complex;GO:0005887//integral component of plasma membrane;GO:0005829//cytosol;GO:0005576//extracellular region;GO:0016021//integral component of membrane;GO:0005739//mitochondrion;GO…	GO:0004896//cytokine receptor activity;GO:0019903//protein phosphatase binding;GO:0019838//growth factor binding;GO:0042803//protein homodimerization activity;GO:0042169//SH2 domain binding;GO:0019901//protein kinase binding;GO:0004903//growth hormone receptor activity;GO:0017046//peptide hormone binding	GO:0050731//positive regulation of peptidyl-tyrosine phosphorylation;GO:0007259//JAK-STAT cascade;GO:0044236//multicellular organism metabolic process;GO:0032355//response to estradiol;GO:0060396//growth hormone receptor signaling pathway;GO:0070555//response to interleukin-1;GO:0000255//allantoin metabolic process;GO:0045597//positive regulation of cell differentiation;GO:0006573//valine metabol…	K05080//growth hormone receptor	NP_034414.2//growth hormone receptor isoform 1 precursor [Mus musculus];NP_001041643.1//growth hormone receptor isoform 2 precursor [Mus musculus]
271221	2651	372.2056067	310.3303359	-0.262295055	0.999918579	0.06651324	Rubcnl	NA	NA	NA	K19330//run domain Beclin-1 interacting and cysteine-rich containing protein	NP_941044.3//protein RUBCNL-like [Mus musculus]
80797	3654	45.89063865	29.73572673	-0.62600255	0.999918579	0.066520589	Clca3a2	GO:0005887//integral component of plasma membrane	GO:0046872//metal ion binding;GO:0005229//intracellular calcium activated chloride channel activity;GO:0008237//metallopeptidase activity	GO:0097192//extrinsic apoptotic signaling pathway in absence of ligand;GO:0006821//chloride transport;GO:0043276//anoikis;GO:1902476//chloride transmembrane transport	K05030//calcium-activated chloride channel regulator 3/4	NP_085104.1//chloride channel calcium activated 3A2 precursor [Mus musculus]
56706	2253	3861.537111	5752.567548	0.575030783	0.999918579	0.066637696	Ccnl1	GO:0005634//nucleus;GO:0000307//cyclin-dependent protein kinase holoenzyme complex;GO:0008023//transcription elongation factor complex;GO:0016607//nuclear speck;GO:0005737//cytoplasm	GO:0016538//cyclin-dependent protein serine/threonine kinase regulator activity	GO:0006396//RNA processing;GO:1901409//positive regulation of phosphorylation of RNA polymerase II C-terminal domain;GO:0006355//regulation of transcription, DNA-templated;GO:0045944//positive regulation of transcription from RNA polymerase II promoter;GO:0006351//transcription, DNA-templated;GO:0045737//positive regulation of cyclin-dependent protein serine/threonine kinase activity;GO:0000079//…	K13165//splicing factor, arginine/serine-rich 12	NP_064321.2//cyclin-L1 isoform 1 [Mus musculus];XP_008759251.1//PREDICTED: cyclin-L1 isoform X1 [Rattus norvegicus];OBS57640.1//hypothetical protein A6R68_11233 [Neotoma lepida]
16580	2627	314.306526	393.4270259	0.323923838	0.999918579	0.066946296	Kifc5b	GO:0072686//mitotic spindle;GO:0016020//membrane;GO:0005634//nucleus;GO:0005874//microtubule;GO:0030139//endocytic vesicle;GO:0005769//early endosome;GO:0031616//spindle pole centrosome;GO:0005871//kinesin complex	GO:0005524//ATP binding;GO:0003777//microtubule motor activity;GO:0008569//ATP-dependent microtubule motor activity, minus-end-directed;GO:0008017//microtubule binding	GO:0010826//negative regulation of centrosome duplication;GO:0090307//mitotic spindle assembly;GO:0007080//mitotic metaphase plate congression;GO:0051301//cell division;GO:0072382//minus-end-directed vesicle transport along microtubule;GO:0047496//vesicle transport along microtubule	K10405//kinesin family member C1	AIC83994.1//kinesin family member C1 [Mus musculus]
15366	3914	1899.700255	2149.824804	0.178447295	0.999918579	0.066954768	Hmmr	GO:0016020//membrane;GO:0009986//cell surface;GO:0005737//cytoplasm	GO:0005540//hyaluronic acid binding	NA	K06267//hyaluronan-mediated motility receptor	NP_038580.2//hyaluronan mediated motility receptor [Mus musculus]
67731	6936	94.76863746	66.94253229	-0.50148657	0.999918579	0.067106981	Fbxo32	GO:0005634//nucleus;GO:0005654//nucleoplasm;GO:0030018//Z disc;GO:0005829//cytosol;GO:0005737//cytoplasm;GO:0019005//SCF ubiquitin ligase complex	GO:0004842//ubiquitin-protein transferase activity	GO:0014894//response to denervation involved in regulation of muscle adaptation;GO:0016567//protein ubiquitination;GO:0071549//cellular response to dexamethasone stimulus	K10305//F-box protein 25/32	NP_080622.1//F-box only protein 32 [Mus musculus]
73677	1693	36.72808984	24.27707839	-0.597289054	0.999918579	0.067135204	Psma8	GO:0070062//extracellular exosome;GO:0019773//proteasome core complex, alpha-subunit complex;GO:0005634//nucleus;GO:0005829//cytosol;GO:1990111//spermatoproteasome complex;GO:0005737//cytoplasm	GO:0004298//threonine-type endopeptidase activity	GO:0006511//ubiquitin-dependent protein catabolic process	K02731//20S proteasome subunit alpha 4 [EC:3.4.25.1]	EDL01589.1//mCG144520, partial [Mus musculus]
319170	447	31.36676484	51.60229183	0.718198404	0.999918579	0.067244846	Hist1h2an	GO:0070062//extracellular exosome;GO:0005634//nucleus;GO:0000790//nuclear chromatin;GO:0000786//nucleosome	GO:0003677//DNA binding;GO:0046982//protein heterodimerization activity;GO:0019899//enzyme binding	GO:0006342//chromatin silencing;GO:0008285//negative regulation of cell proliferation	K11251//histone H2A	XP_020008928.1//histone H2A type 1-like [Castor canadensis]
333605	8156	1.383839084	2.564619889	0.890068822	0.999918579	0.067252068	Frmpd4	NA	NA	NA	K05725//focal adhesion kinase 1 [EC:2.7.10.2]	XP_015847509.1//PREDICTED: FERM and PDZ domain-containing protein 4 isoform X3 [Peromyscus maniculatus bairdii];XP_006528947.1//PREDICTED: FERM and PDZ domain-containing protein 4 isoform X1 [Mus musculus];XP_021043277.1//FERM and PDZ domain-containing protein 4 isoform X1 [Mus pahari];XP_006973239.1//PREDICTED: FERM and PDZ domain-containing protein 4 isoform X6 [Peromyscus maniculatus bairdii]
27371	4742	130.4913414	80.0663077	-0.7046869	0.999918579	0.067753993	Sh2d2a	NA	NA	GO:0008283//cell proliferation	K08273//SH2 domain protein 2A	XP_007635301.1//PREDICTED: SH2 domain-containing protein 2A isoform X3 [Cricetulus griseus];XP_007635302.1//PREDICTED: SH2 domain-containing protein 2A isoform X4 [Cricetulus griseus]
20599	663	22.04289687	13.49068438	-0.708350297	0.999918579	0.068002375	Smr3a	GO:0005576//extracellular region	NA	NA	K05748//WAS protein family, member 2;K02184//formin 2	NP_035552.1//submaxillary gland androgen-regulated protein 3A precursor [Mus musculus]
17313	632	1.483647896	0.843001963	-0.815540851	0.999918579	0.068017011	Mgp	GO:0031012//extracellular matrix;GO:0070062//extracellular exosome	GO:0005201//extracellular matrix structural constituent;GO:0005509//calcium ion binding	GO:0030500//regulation of bone mineralization;GO:0030154//cell differentiation;GO:0051216//cartilage development;GO:0001503//ossification	K19481//matrix Gla protein	NP_032623.1//matrix Gla protein precursor [Mus musculus]
14266	4486	151.581074	225.3458086	0.572050982	0.999918579	0.068254718	Aff2	NA	NA	NA	K15194//AF4/FMR2 family member 2	CAA04821.1//FMR2 protein [Mus musculus]
18133	2366	3.164107149	5.856199588	0.888166268	0.999918579	0.068293727	Nov	GO:0043231//intracellular membrane-bounded organelle;GO:0030425//dendrite;GO:0030424//axon;GO:0005921//gap junction;GO:0005615//extracellular space;GO:0005737//cytoplasm;GO:0005578//proteinaceous extracellular matrix;GO:0043025//neuronal cell body;GO:0005576//extracellular region	GO:0005520//insulin-like growth factor binding;GO:0008083//growth factor activity;GO:0005178//integrin binding;GO:0005112//Notch binding;GO:0008201//heparin binding	GO:0010468//regulation of gene expression;GO:0045747//positive regulation of Notch signaling pathway;GO:0035767//endothelial cell chemotaxis;GO:0014909//smooth muscle cell migration;GO:0050728//negative regulation of inflammatory response;GO:0033627//cell adhesion mediated by integrin;GO:0071603//endothelial cell-cell adhesion;GO:0060326//cell chemotaxis;GO:0090027//negative regulation of monocyt…	K06827//connective tissue growth factor	NP_035060.1//protein NOV homolog precursor [Mus musculus]
238690	3488	29.57027854	43.4943904	0.556681511	0.999918579	0.068425488	Zfp458	GO:0005622//intracellular	GO:0046872//metal ion binding;GO:0003676//nucleic acid binding	GO:0006355//regulation of transcription, DNA-templated	K09228//KRAB domain-containing zinc finger protein	XP_017170999.1//PREDICTED: zinc finger protein 728 isoform X1 [Mus musculus]
14066	1876	51.05837857	89.33954262	0.807151145	0.999918579	0.068506719	F3	GO:0031012//extracellular matrix;GO:0070062//extracellular exosome;GO:0005615//extracellular space;GO:0009986//cell surface;GO:1905286//serine-type peptidase complex;GO:0016021//integral component of membrane;GO:0005886//plasma membrane	GO:0004252//serine-type endopeptidase activity;GO:0002020//protease binding;GO:0004896//cytokine receptor activity;GO:0005543//phospholipid binding	GO:0002541//activation of plasma proteins involved in acute inflammatory response;GO:0051897//positive regulation of protein kinase B signaling;GO:0007596//blood coagulation;GO:0016485//protein processing;GO:0001938//positive regulation of endothelial cell proliferation;GO:0045766//positive regulation of angiogenesis;GO:0019221//cytokine-mediated signaling pathway;GO:0006919//activation of cystei…	K03901//coagulation factor III (tissue factor)	NP_034301.3//tissue factor precursor [Mus musculus]
14570	1032	3.999926332	2.163181484	-0.886818722	0.999918579	0.068615708	Arhgdig	GO:0016020//membrane;GO:0005737//cytoplasm	GO:0005094//Rho GDP-dissociation inhibitor activity;GO:0005092//GDP-dissociation inhibitor activity;GO:0030695//GTPase regulator activity;GO:0005096//GTPase activator activity	GO:0032880//regulation of protein localization	K12462//Rho GDP-dissociation inhibitor	NP_032139.1//rho GDP-dissociation inhibitor 3 [Mus musculus]
57743	2476	153.3263804	116.682901	-0.39401278	0.999918579	0.068662344	Sec61a2	GO:0005829//cytosol;GO:0016021//integral component of membrane;GO:0005789//endoplasmic reticulum membrane	GO:0043022//ribosome binding	GO:0036498//IRE1-mediated unfolded protein response;GO:0015031//protein transport	K10956//protein transport protein SEC61 subunit alpha	XP_507657.4//PREDICTED: protein transport protein Sec61 subunit alpha isoform X1 [Pan troglodytes];EDL07972.1//Sec61, alpha subunit 2 (S. cerevisiae), isoform CRA_a, partial [Mus musculus]
22594	2155	831.7088305	941.7749121	0.179303742	0.999918579	0.068796566	Xrcc1	GO:0005634//nucleus;GO:0000784//nuclear chromosome, telomeric region;GO:0005730//nucleolus;GO:0070522//ERCC4-ERCC1 complex;GO:0000790//nuclear chromatin	GO:0003684//damaged DNA binding;GO:0032356//oxidized DNA binding;GO:0019899//enzyme binding	GO:0042493//response to drug;GO:0006281//DNA repair;GO:0006284//base-excision repair;GO:0021766//hippocampus development;GO:0061819//telomeric DNA-containing double minutes formation;GO:1903518//positive regulation of single strand break repair;GO:0001666//response to hypoxia;GO:0010836//negative regulation of protein ADP-ribosylation;GO:1904877//positive regulation of DNA ligase activity;GO:0010…	K10803//DNA-repair protein XRCC1	NP_033558.3//DNA repair protein XRCC1 [Mus musculus]
66717	3584	4.562714982	7.843082855	0.781528305	0.999918579	0.068810333	Ccdc96	NA	NA	NA	K19607//X-linked retinitis pigmentosa GTPase regulator	EDM00045.1//rCG36077 [Rattus norvegicus]
68205	2143	528.5045356	453.4260275	-0.221048646	0.999918579	0.068934625	Urm1	GO:0070062//extracellular exosome;GO:0005737//cytoplasm	GO:0016783//sulfurtransferase activity	GO:0002098//tRNA wobble uridine modification;GO:0034227//tRNA thio-modification	K12161//ubiquitin related modifier 1	XP_010949494.1//PREDICTED: ubiquitin-related modifier 1 [Camelus bactrianus]
22190	2424	37096.62398	48396.31096	0.383609182	0.999918579	0.068949291	Ubc	GO:0070062//extracellular exosome;GO:0005634//nucleus;GO:0005654//nucleoplasm;GO:0005615//extracellular space;GO:0043209//myelin sheath;GO:0005737//cytoplasm;GO:0031982//vesicle;GO:0005829//cytosol	GO:0002020//protease binding;GO:0003723//RNA binding	GO:0007623//circadian rhythm;GO:0006511//ubiquitin-dependent protein catabolic process;GO:0007219//Notch signaling pathway	K08770//ubiquitin C	NP_062613.3//polyubiquitin-C [Mus musculus]
142682	6476	12.682421	21.68406199	0.773804862	0.999918579	0.069015092	Zcchc14	NA	GO:0008270//zinc ion binding;GO:0035091//phosphatidylinositol binding;GO:0003676//nucleic acid binding	NA	NA	NP_543131.1//zinc finger CCHC domain-containing protein 14 [Mus musculus]
236732	3460	1358.703695	1566.449227	0.20526714	0.999918579	0.069090278	Rbm10	GO:0005634//nucleus;GO:0016607//nuclear speck	GO:0003723//RNA binding;GO:0046872//metal ion binding;GO:0035198//miRNA binding;GO:0042802//identical protein binding;GO:0032403//protein complex binding	GO:0070935//3'-UTR-mediated mRNA stabilization;GO:0000381//regulation of alternative mRNA splicing, via spliceosome;GO:0034393//positive regulation of smooth muscle cell apoptotic process;GO:0000122//negative regulation of transcription from RNA polymerase II promoter;GO:0048025//negative regulation of mRNA splicing, via spliceosome;GO:0008380//RNA splicing;GO:0008285//negative regulation of cell…	K13094//RNA-binding protein 5/10	NP_663602.1//RNA-binding protein 10 isoform 1 [Mus musculus];XP_003499039.2//PREDICTED: RNA-binding protein 10 isoform X1 [Cricetulus griseus];XP_016828902.1//PREDICTED: RNA-binding protein 10 isoform X3 [Cricetulus griseus];XP_007634676.1//PREDICTED: RNA-binding protein 10 isoform X4 [Cricetulus griseus];XP_007634669.1//PREDICTED: RNA-binding protein 10 isoform X2 [Cricetulus griseus]
75686	1606	168.7278596	140.839917	-0.260641922	0.999918579	0.069340468	Nudt16	GO:0005634//nucleus;GO:0005654//nucleoplasm;GO:0005730//nucleolus;GO:0005737//cytoplasm	GO:0030515//snoRNA binding;GO:0000287//magnesium ion binding;GO:0035870//dITP diphosphatase activity;GO:0003729//mRNA binding;GO:0050072//m7G(5')pppN diphosphatase activity;GO:0042802//identical protein binding;GO:1990003//IDP phosphatase activity;GO:0042803//protein homodimerization activity;GO:0098519//nucleotide phosphatase activity, acting on free nucleotides;GO:1901641//ITP binding;GO:000823…	GO:0051276//chromosome organization;GO:0006402//mRNA catabolic process;GO:0035863//dITP catabolic process;GO:2000233//negative regulation of rRNA processing;GO:0016077//snoRNA catabolic process;GO:0006382//adenosine to inosine editing;GO:0046709//IDP catabolic process;GO:2000781//positive regulation of double-strand break repair;GO:0090068//positive regulation of cell cycle process;GO:1901639//XD…	K16855//U8 snoRNA-decapping enzyme [EC:3.6.1.62 3.6.1.64]	NP_083661.2//U8 snoRNA-decapping enzyme [Mus musculus]
68260	4133	110.2845817	78.96984294	-0.481857383	0.999918579	0.069375419	Trmt12	NA	GO:0102522//tRNA 4-demethylwyosine alpha-amino-alpha-carboxypropyltransferase activity	GO:0008033//tRNA processing	K07055//tRNA wybutosine-synthesizing protein 2 [EC:2.5.1.114]	NP_080918.2//tRNA wybutosine-synthesizing protein 2 homolog [Mus musculus]
94185	3626	2426.402337	2887.2623	0.250883386	0.999918579	0.069448576	Tnfrsf21	GO:0030424//axon;GO:0031226//intrinsic component of plasma membrane;GO:0005887//integral component of plasma membrane	GO:0005031//tumor necrosis factor-activated receptor activity	GO:0048713//regulation of oligodendrocyte differentiation;GO:2001180//negative regulation of interleukin-10 secretion;GO:0051402//neuron apoptotic process;GO:0097190//apoptotic signaling pathway;GO:2000663//negative regulation of interleukin-5 secretion;GO:0032496//response to lipopolysaccharide;GO:0071356//cellular response to tumor necrosis factor;GO:0042130//negative regulation of T cell proli…	K05157//tumor necrosis factor receptor superfamily member 21	NP_848704.1//tumor necrosis factor receptor superfamily member 21 precursor [Mus musculus]
217198	3007	28.8336936	20.50324013	-0.491903741	0.999918579	0.069494451	Plekhh3	GO:0005856//cytoskeleton;GO:0005615//extracellular space	NA	GO:0007165//signal transduction	K12559//myosin X	NP_001333698.1//pleckstrin homology domain-containing family H member 3 isoform 2 precursor [Mus musculus];NP_666142.1//pleckstrin homology domain-containing family H member 3 isoform 1 precursor [Mus musculus]
277345	1129	1.424343186	0.809452174	-0.815279048	0.999918579	0.069506684	Wfdc16	GO:0005576//extracellular region	GO:0030414//peptidase inhibitor activity	NA	NA	NP_001012741.2//WAP four-disulfide core domain 16 [Mus musculus]
68092	2054	458.9716058	537.6983018	0.228392011	0.999918579	0.06981647	Ncbp2	NA	NA	NA	K12883//nuclear cap-binding protein subunit 2	AQS27606.1//hypothetical protein [Mus musculus]
56397	1821	2075.734457	2302.416694	0.149527062	0.999918579	0.069887941	Morf4l2	GO:0035267//NuA4 histone acetyltransferase complex;GO:0005634//nucleus;GO:0005654//nucleoplasm;GO:0005730//nucleolus;GO:0005886//plasma membrane	NA	GO:0006342//chromatin silencing;GO:0051155//positive regulation of striated muscle cell differentiation;GO:0006281//DNA repair;GO:0006338//chromatin remodeling;GO:0040008//regulation of growth;GO:0043968//histone H2A acetylation;GO:0006351//transcription, DNA-templated;GO:0043967//histone H4 acetylation;GO:0045944//positive regulation of transcription from RNA polymerase II promoter;GO:0016575//h…	K11342//mortality factor 4-like protein 2	NP_062742.4//mortality factor 4-like protein 2 [Mus musculus]
14084	4452	1003.351268	1181.887424	0.236265849	0.999918579	0.069888043	Faf1	GO:0034098//VCP-NPL4-UFD1 AAA ATPase complex;GO:0005634//nucleus;GO:0005635//nuclear envelope;GO:0005829//cytosol;GO:0005737//cytoplasm;GO:0048471//perinuclear region of cytoplasm	GO:0043130//ubiquitin binding;GO:0019904//protein domain specific binding;GO:0051059//NF-kappaB binding;GO:0031072//heat shock protein binding;GO:0031625//ubiquitin protein ligase binding;GO:0019901//protein kinase binding	GO:1902043//positive regulation of extrinsic apoptotic signaling pathway via death domain receptors;GO:0031334//positive regulation of protein complex assembly;GO:0042176//regulation of protein catabolic process;GO:0008219//cell death;GO:0030155//regulation of cell adhesion;GO:0007253//cytoplasmic sequestering of NF-kappaB;GO:0010942//positive regulation of cell death;GO:0006915//apoptotic process	K20703//FAS-associated factor 1	NP_032009.2//FAS-associated factor 1 [Mus musculus]
67549	1765	171.9048709	211.2966536	0.297659494	0.999918579	0.06993214	Gpr89	GO:0032580//Golgi cisterna membrane;GO:0016021//integral component of membrane;GO:0030660//Golgi-associated vesicle membrane	GO:0008308//voltage-gated anion channel activity;GO:0004871//signal transducer activity	GO:0043588//skin development;GO:0051452//intracellular pH reduction;GO:0015031//protein transport	K22193//null	EDL38927.1//G protein-coupled receptor 89, isoform CRA_c, partial [Mus musculus]
68066	1678	1311.165712	1161.546437	-0.1748032	0.999918579	0.070284555	Slc25a39	GO:0005743//mitochondrial inner membrane;GO:0016021//integral component of membrane;GO:0005739//mitochondrion	GO:0022857//transmembrane transporter activity	GO:0006810//transport;GO:0006839//mitochondrial transport;GO:0006783//heme biosynthetic process	K15119//solute carrier family 25, member 39/40	NP_080818.1//solute carrier family 25 member 39 [Mus musculus]
18828	1895	4.085954198	2.232391055	-0.872083261	0.999918579	0.070321912	Plscr2	GO:0005634//nucleus;GO:0016021//integral component of membrane;GO:0005886//plasma membrane;GO:0005737//cytoplasm	GO:0046872//metal ion binding;GO:0017128//phospholipid scramblase activity;GO:0017124//SH3 domain binding	GO:0071222//cellular response to lipopolysaccharide	NA	XP_006510920.1//PREDICTED: phospholipid scramblase 2 isoform X2 [Mus musculus]
73106	2693	1659.92093	2136.941929	0.364433183	0.999918579	0.070427462	Prss57	GO:0005615//extracellular space;GO:0035578//azurophil granule lumen	GO:0004252//serine-type endopeptidase activity;GO:0008201//heparin binding;GO:0008236//serine-type peptidase activity	GO:0006508//proteolysis	K01334//component factor D [EC:3.4.21.46]	NP_001036175.1//serine protease 57 precursor [Mus musculus]
20250	5453	2059.057249	2446.214062	0.248566714	0.999918579	0.070458447	Scd2	GO:0005783//endoplasmic reticulum;GO:0031090//organelle membrane;GO:0016021//integral component of membrane;GO:0005789//endoplasmic reticulum membrane	GO:0032896//palmitoyl-CoA 9-desaturase activity;GO:0046872//metal ion binding;GO:0004768//stearoyl-CoA 9-desaturase activity	GO:0042552//myelination;GO:0070542//response to fatty acid;GO:0006633//fatty acid biosynthetic process;GO:1903966//monounsaturated fatty acid biosynthetic process	K00507//stearoyl-CoA desaturase (Delta-9 desaturase) [EC:1.14.19.1]	NP_033154.2//acyl-CoA desaturase 2 [Mus musculus]
15507	913	88.94072975	48.49804001	-0.874917798	0.999918579	0.070486531	Hspb1	GO:0031012//extracellular matrix;GO:0070062//extracellular exosome;GO:0005634//nucleus;GO:0005615//extracellular space;GO:1904115//axon cytoplasm;GO:0000502//proteasome complex;GO:0005925//focal adhesion;GO:0005622//intracellular;GO:0005737//cytoplasm;GO:0043292//contractile fiber;GO:0030018//Z disc;GO:0005819//spindle;GO:0005886//plasma membrane	GO:0003723//RNA binding;GO:0042802//identical protein binding;GO:0042803//protein homodimerization activity;GO:0019901//protein kinase binding;GO:0005080//protein kinase C binding;GO:0043130//ubiquitin binding;GO:0008426//protein kinase C inhibitor activity;GO:0044183//protein binding involved in protein folding	GO:2001028//positive regulation of endothelial cell chemotaxis;GO:0006986//response to unfolded protein;GO:0035924//cellular response to vascular endothelial growth factor stimulus;GO:0035556//intracellular signal transduction;GO:0099641//anterograde axonal protein transport;GO:0038033//positive regulation of endothelial cell chemotaxis by VEGF-activated vascular endothelial growth factor recepto…	K04455//heat shock protein beta-1	NP_038588.2//heat shock protein beta-1 [Mus musculus]
19273	5498	196.5142725	250.5784822	0.350628435	0.999918579	0.070533758	Ptpru	GO:0016021//integral component of membrane	GO:0004725//protein tyrosine phosphatase activity	NA	K16662//receptor-type tyrosine-protein phosphatase U [EC:3.1.3.48]	XP_006975628.1//PREDICTED: receptor-type tyrosine-protein phosphatase U isoform X5 [Peromyscus maniculatus bairdii];XP_006975629.1//PREDICTED: receptor-type tyrosine-protein phosphatase U isoform X3 [Peromyscus maniculatus bairdii]
18015	11847	504.2760169	443.4237034	-0.185527721	0.999918579	0.070601988	Nf1	GO:0030425//dendrite;GO:0030424//axon;GO:0031235//intrinsic component of the cytoplasmic side of the plasma membrane;GO:0005737//cytoplasm	GO:0031210//phosphatidylcholine binding;GO:0008429//phosphatidylethanolamine binding;GO:0008017//microtubule binding;GO:0005096//GTPase activator activity	GO:0048844//artery morphogenesis;GO:0030036//actin cytoskeleton organization;GO:0021764//amygdala development;GO:0030325//adrenal gland development	K08052//neurofibromin 1	NP_035027.1//neurofibromin [Mus musculus]
75570	1415	137.7080032	177.2799724	0.364417155	0.999918579	0.070627202	Nhej1	GO:0070419//nonhomologous end joining complex;GO:0005634//nucleus;GO:0001650//fibrillar center;GO:0032807//DNA ligase IV complex	GO:0045027//DNA end binding	GO:0010212//response to ionizing radiation;GO:0030217//T cell differentiation;GO:0030183//B cell differentiation;GO:0006303//double-strand break repair via nonhomologous end joining;GO:0006310//DNA recombination	K10980//non-homologous end-joining factor 1	NP_083618.3//non-homologous end-joining factor 1 [Mus musculus]
22403	1784	1.787485161	1.029517736	-0.795962581	0.999918579	0.070731553	Wisp2	GO:0070062//extracellular exosome;GO:0005615//extracellular space;GO:0005886//plasma membrane;GO:0005578//proteinaceous extracellular matrix	GO:0005520//insulin-like growth factor binding;GO:0008083//growth factor activity;GO:0005178//integrin binding;GO:0008201//heparin binding	GO:0001558//regulation of cell growth;GO:0007155//cell adhesion;GO:0007165//signal transduction;GO:0007267//cell-cell signaling;GO:0060548//negative regulation of cell death	K06827//connective tissue growth factor	NP_058569.2//WNT1-inducible-signaling pathway protein 2 precursor [Mus musculus]
68107	2228	66.46506088	89.02175951	0.421561867	0.999918579	0.070874614	Cntd1	NA	NA	GO:0007131//reciprocal meiotic recombination;GO:0007283//spermatogenesis	NA	AAP86260.1//Ac2-059 [Rattus norvegicus]
11450	1232	4.356193733	2.411438054	-0.853174366	0.999918579	0.071124542	Adipoq	NA	NA	NA	K06237//collagen, type IV, alpha	XP_006123490.1//PREDICTED: otolin-1 isoform X2 [Pelodiscus sinensis]
330319	4102	3.44078837	1.904687352	-0.853184957	0.999918579	0.071222806	Wipf3	NA	GO:0003779//actin binding;GO:0017124//SH3 domain binding	NA	K19475//WAS/WASL-interacting protein	NP_001161332.1//WAS/WASL-interacting protein family member 3 isoform a [Mus musculus];NP_001161333.1//WAS/WASL-interacting protein family member 3 isoform b [Mus musculus]
11459	1481	4.444077233	8.13822487	0.872830255	0.999918579	0.071228087	Acta1	GO:0070062//extracellular exosome;GO:0005615//extracellular space;GO:0072562//blood microparticle;GO:0030017//sarcomere;GO:0030027//lamellipodium;GO:0005737//cytoplasm;GO:0030175//filopodium;GO:0005865//striated muscle thin filament;GO:0005884//actin filament;GO:0044297//cell body;GO:0001725//stress fiber;GO:0043234//protein complex;GO:0005829//cytosol;GO:0015629//actin cytoskeleton	GO:0043531//ADP binding;GO:0005524//ATP binding;GO:0017022//myosin binding;GO:0005200//structural constituent of cytoskeleton	GO:0009612//response to mechanical stimulus;GO:0009991//response to extracellular stimulus;GO:0030049//muscle filament sliding;GO:0010226//response to lithium ion;GO:0006936//muscle contraction;GO:0016049//cell growth;GO:0048741//skeletal muscle fiber development;GO:0010628//positive regulation of gene expression;GO:0043503//skeletal muscle fiber adaptation;GO:0090131//mesenchyme migration;GO:004…	K10354//actin, alpha skeletal muscle	XP_007651673.1//PREDICTED: actin, alpha skeletal muscle [Cricetulus griseus]
237891	2943	12.45630198	19.21169223	0.625108777	0.999918579	0.07123853	Gas2l2	GO:0005856//cytoskeleton;GO:0005737//cytoplasm	GO:0051015//actin filament binding;GO:0008017//microtubule binding;GO:0008093//cytoskeletal adaptor activity	GO:0007026//negative regulation of microtubule depolymerization;GO:0001578//microtubule bundle formation	K10382//dystonin;K13209//RNA-binding protein EWS	NP_001013781.1//GAS2-like protein 2 [Mus musculus]
74711	2753	5.373726825	3.004557751	-0.838770331	0.999918579	0.071240648	Ttll9	GO:0005929//cilium;GO:0005874//microtubule;GO:0005737//cytoplasm	GO:0005524//ATP binding;GO:0016874//ligase activity	GO:0006464//cellular protein modification process	K16603//tubulin polyglutamylase TTLL9 [EC:6.-.-.-]	EDL06004.1//tubulin tyrosine ligase like family 9, isoform CRA_a, partial [Mus musculus];NP_083340.2//probable tubulin polyglutamylase TTLL9 isoform 2 [Mus musculus];AAI48286.2//Ttll9 protein, partial [Mus musculus];XP_008760555.1//PREDICTED: probable tubulin polyglutamylase TTLL9 isoform X4 [Rattus norvegicus]
263803	2999	126.9794729	156.0263996	0.297194859	0.999918579	0.071527749	Pkn3	GO:0005634//nucleus;GO:0005622//intracellular;GO:0048471//perinuclear region of cytoplasm	GO:0004674//protein serine/threonine kinase activity;GO:0005524//ATP binding;GO:0004697//protein kinase C activity	GO:0018105//peptidyl-serine phosphorylation;GO:0010631//epithelial cell migration;GO:0035556//intracellular signal transduction	K06071//protein kinase N [EC:2.7.11.13]	NP_722500.1//serine/threonine-protein kinase N3 [Mus musculus]
75015	1048	0.843449499	0.509468639	-0.727308349	0.999918579	0.071541533	4930503B20Rik	GO:0005739//mitochondrion	NA	NA	K09512//DnaJ homolog subfamily B member 6	NP_083420.2//sterile alpha motif domain-containing protein 13 [Mus musculus]
102639598	3835	79.60497923	60.79515398	-0.388902343	0.999918579	0.071606179	Gm14296	GO:0005634//nucleus;GO:0005622//intracellular	GO:0046872//metal ion binding;GO:0000976//transcription regulatory region sequence-specific DNA binding;GO:0003700//DNA binding transcription factor activity;GO:0003676//nucleic acid binding	GO:0006355//regulation of transcription, DNA-templated	K09228//KRAB domain-containing zinc finger protein	NP_001177231.1//novel KRAB box and zinc finger, C2H2 type domain containing protein isoform 1 [Mus musculus]
100504263	3835	79.60497923	60.79515398	-0.388902343	0.999918579	0.071606179	2210418O10Rik	GO:0005634//nucleus;GO:0005622//intracellular	GO:0046872//metal ion binding;GO:0000976//transcription regulatory region sequence-specific DNA binding;GO:0003700//DNA binding transcription factor activity;GO:0003676//nucleic acid binding	GO:0006355//regulation of transcription, DNA-templated	K09228//KRAB domain-containing zinc finger protein	NP_001177231.1//novel KRAB box and zinc finger, C2H2 type domain containing protein isoform 1 [Mus musculus]
69068	1331	4.265811007	2.462892203	-0.792466565	0.999918579	0.071860847	Tcim	GO:0005634//nucleus;GO:0005654//nucleoplasm;GO:0016607//nuclear speck;GO:0005622//intracellular;GO:0005737//cytoplasm;GO:0005730//nucleolus;GO:0005829//cytosol;GO:0005886//plasma membrane	GO:0005112//Notch binding	GO:0010739//positive regulation of protein kinase A signaling;GO:0002264//endothelial cell activation involved in immune response;GO:0043066//negative regulation of apoptotic process;GO:0034605//cellular response to heat;GO:1902806//regulation of cell cycle G1/S phase transition;GO:0042346//positive regulation of NF-kappaB import into nucleus;GO:0006915//apoptotic process;GO:0043620//regulation o…	NA	NP_081207.1//protein C8orf4 homolog [Mus musculus]
66205	1363	155.5429	126.0937942	-0.302815268	0.999918579	0.07186683	Cd302	GO:0016020//membrane;GO:0005887//integral component of plasma membrane;GO:0005938//cell cortex;GO:0005902//microvillus;GO:0030175//filopodium	GO:0030246//carbohydrate binding;GO:0004888//transmembrane signaling receptor activity	GO:0006909//phagocytosis	K06722//CD302 antigen;K06559//lymphocyte antigen 75	XP_021005612.1//CD302 antigen isoform X5 [Mus caroli]
16476	3187	44389.37053	66159.67458	0.575737888	0.999918579	0.072032107	Jun	GO:0035976//transcription factor AP-1 complex;GO:0005634//nucleus;GO:0005654//nucleoplasm;GO:0005829//cytosol;GO:0005719//nuclear euchromatin;GO:0000790//nuclear chromatin	GO:0071837//HMG box domain binding;GO:0003677//DNA binding;GO:0003682//chromatin binding;GO:0035497//cAMP response element binding;GO:0033613//activating transcription factor binding;GO:0019899//enzyme binding;GO:0005096//GTPase activator activity	GO:0031103//axon regeneration;GO:0001525//angiogenesis;GO:0009987//cellular process;GO:0071276//cellular response to cadmium ion;GO:0007568//aging	K04448//transcription factor AP-1	NP_034721.1//transcription factor AP-1 [Mus musculus]
74316	868	638.8337602	572.7495983	-0.157536015	0.999918579	0.07208242	Isca2	GO:0005739//mitochondrion	GO:0051537//2 iron, 2 sulfur cluster binding;GO:0005506//iron ion binding;GO:0051539//4 iron, 4 sulfur cluster binding;GO:0005198//structural molecule activity	GO:0097428//protein maturation by iron-sulfur cluster transfer;GO:0016226//iron-sulfur cluster assembly;GO:0051604//protein maturation	K22072//null	BAB22467.1//unnamed protein product [Mus musculus]
16477	1840	19677.78286	27277.90824	0.47116534	0.999918579	0.07227358	Junb	GO:0035976//transcription factor AP-1 complex;GO:0005634//nucleus;GO:0005654//nucleoplasm;GO:0005667//transcription factor complex;GO:0000790//nuclear chromatin	GO:0000981//RNA polymerase II transcription factor activity, sequence-specific DNA binding;GO:0000978//RNA polymerase II proximal promoter sequence-specific DNA binding;GO:0003677//DNA binding;GO:0001077//transcriptional activator activity, RNA polymerase II proximal promoter sequence-specific DNA binding;GO:0003690//double-stranded DNA binding;GO:0003713//transcription coactivator activity;GO:00…	GO:0014070//response to organic cyclic compound;GO:0001649//osteoblast differentiation;GO:0010941//regulation of cell death;GO:0001829//trophectodermal cell differentiation;GO:0006355//regulation of transcription, DNA-templated;GO:0030316//osteoclast differentiation;GO:0009416//response to light stimulus;GO:0034097//response to cytokine;GO:0042127//regulation of cell proliferation;GO:0032496//res…	K09028//transcription factor jun-B	XP_007622475.2//PREDICTED: uncharacterized protein LOC103161432 [Cricetulus griseus]
27008	6708	758.9323471	942.6796627	0.312796318	0.999918579	0.072278269	Micall1	GO:0055038//recycling endosome membrane;GO:0005770//late endosome;GO:0019898//extrinsic component of membrane;GO:0031902//late endosome membrane	GO:0046872//metal ion binding;GO:0042802//identical protein binding;GO:0070300//phosphatidic acid binding;GO:0017137//Rab GTPase binding;GO:0045296//cadherin binding	GO:0006612//protein targeting to membrane;GO:0036010//protein localization to endosome;GO:0032458//slow endocytic recycling;GO:1990090//cellular response to nerve growth factor stimulus;GO:1990126//retrograde transport, endosome to plasma membrane;GO:0006898//receptor-mediated endocytosis;GO:0006897//endocytosis;GO:0031175//neuron projection development;GO:0097320//plasma membrane tubulation	K19948//MICAL-like protein 1	BAC98229.1//mKIAA1668 protein, partial [Mus musculus]
12183	2068	372.0337821	225.1288594	-0.724682621	0.999918579	0.072298601	Bpgm	GO:0070062//extracellular exosome;GO:0005829//cytosol	GO:0004619//phosphoglycerate mutase activity;GO:0016787//hydrolase activity;GO:0004082//bisphosphoglycerate mutase activity;GO:0046538//2,3-bisphosphoglycerate-dependent phosphoglycerate mutase activity	GO:0048821//erythrocyte development;GO:0006094//gluconeogenesis;GO:0006096//glycolytic process;GO:0043456//regulation of pentose-phosphate shunt	K01837//bisphosphoglycerate/phosphoglycerate mutase [EC:5.4.2.4 5.4.2.11]	NP_031589.1//bisphosphoglycerate mutase [Mus musculus]
227377	3929	10.26734069	6.335341757	-0.696568211	0.999918579	0.072460239	Farp2	GO:0005856//cytoskeleton;GO:0005829//cytosol;GO:0005737//cytoplasm	GO:0008092//cytoskeletal protein binding;GO:0030676//Rac guanyl-nucleotide exchange factor activity;GO:0005089//Rho guanyl-nucleotide exchange factor activity	GO:0033623//regulation of integrin activation;GO:0071800//podosome assembly;GO:0031532//actin cytoskeleton reorganization;GO:0030316//osteoclast differentiation;GO:0016601//Rac protein signal transduction;GO:0007155//cell adhesion;GO:0022405//hair cycle process;GO:0035023//regulation of Rho protein signal transduction;GO:0071526//semaphorin-plexin signaling pathway;GO:0016322//neuron remodeling	K06082//FERM, RhoGEF and pleckstrin domain protein 2	NP_663494.2//FERM, RhoGEF and pleckstrin domain-containing protein 2 [Mus musculus]
330286	10986	18.67657993	27.99843536	0.584115915	0.999918579	0.072581261	D630045J12Rik	GO:0016021//integral component of membrane	NA	NA	K10955//intestinal mucin-2	NP_918950.2//UPF0606 protein KIAA1549 precursor [Mus musculus]
18754	6254	269.2415108	198.1346589	-0.44241959	0.999918579	0.072615912	Prkce	GO:0016020//membrane;GO:0005856//cytoskeleton;GO:0005634//nucleus;GO:0005783//endoplasmic reticulum;GO:0071944//cell periphery;GO:0005737//cytoplasm;GO:0000139//Golgi membrane;GO:0048471//perinuclear region of cytoplasm;GO:0005829//cytosol;GO:0005739//mitochondrion;GO:0005886//plasma membrane	GO:0030546//receptor activator activity;GO:0005524//ATP binding;GO:0005102//receptor binding;GO:0004697//protein kinase C activity;GO:0003785//actin monomer binding;GO:0019901//protein kinase binding;GO:0035276//ethanol binding;GO:0071889//14-3-3 protein binding;GO:0046872//metal ion binding;GO:0004674//protein serine/threonine kinase activity;GO:0004699//calcium-independent protein kinase C acti…	GO:0010763//positive regulation of fibroblast migration;GO:2001031//positive regulation of cellular glucuronidation;GO:0050730//regulation of peptidyl-tyrosine phosphorylation;GO:0035669//TRAM-dependent toll-like receptor 4 signaling pathway;GO:0010917//negative regulation of mitochondrial membrane potential;GO:0019216//regulation of lipid metabolic process;GO:0007635//chemosensory behavior;GO:00…	K18050//novel protein kinase C epsilon type [EC:2.7.11.13]	NP_035234.1//protein kinase C epsilon type [Mus musculus]
19106	4343	792.7283206	648.5172274	-0.289681619	0.999918579	0.072744405	Eif2ak2	GO:0016020//membrane;GO:0005634//nucleus;GO:0005829//cytosol;GO:0005737//cytoplasm;GO:0048471//perinuclear region of cytoplasm	GO:0003723//RNA binding;GO:0004715//non-membrane spanning protein tyrosine kinase activity;GO:0005524//ATP binding;GO:0004672//protein kinase activity;GO:0042802//identical protein binding;GO:0004694//eukaryotic translation initiation factor 2alpha kinase activity;GO:0003725//double-stranded RNA binding	GO:0034198//cellular response to amino acid starvation;GO:0001819//positive regulation of cytokine production;GO:0009636//response to toxic substance;GO:0017148//negative regulation of translation;GO:0045071//negative regulation of viral genome replication;GO:1901224//positive regulation of NIK/NF-kappaB signaling;GO:0030968//endoplasmic reticulum unfolded protein response;GO:0045087//innate immu…	K16195//eukaryotic translation initiation factor 2-alpha kinase 2 [EC:2.7.11.1]	XP_006523926.1//PREDICTED: interferon-induced, double-stranded RNA-activated protein kinase isoform X1 [Mus musculus]
14718	2065	692.1675412	573.1113794	-0.272305747	0.999918579	0.073064915	Got1	GO:0070062//extracellular exosome;GO:0005634//nucleus;GO:0005654//nucleoplasm;GO:0005829//cytosol;GO:0005764//lysosome;GO:0043679//axon terminus;GO:0005737//cytoplasm	GO:0080130//L-phenylalanine:2-oxoglutarate aminotransferase activity;GO:0047801//L-cysteine:2-oxoglutarate aminotransferase activity;GO:0031406//carboxylic acid binding;GO:0004069//L-aspartate:2-oxoglutarate aminotransferase activity;GO:0030170//pyridoxal phosphate binding;GO:0004609//phosphatidylserine decarboxylase activity	GO:0019550//glutamate catabolic process to aspartate;GO:0006531//aspartate metabolic process;GO:0006532//aspartate biosynthetic process;GO:0006520//cellular amino acid metabolic process;GO:0019551//glutamate catabolic process to 2-oxoglutarate;GO:0006533//aspartate catabolic process;GO:0006536//glutamate metabolic process;GO:0032869//cellular response to insulin stimulus;GO:0006107//oxaloacetate …	K14454//aspartate aminotransferase, cytoplasmic [EC:2.6.1.1]	NP_034454.2//aspartate aminotransferase, cytoplasmic [Mus musculus]
65970	4123	710.246309	866.1463622	0.286291405	0.999918579	0.07311775	Lima1	GO:0001725//stress fiber;GO:0005925//focal adhesion;GO:0032154//cleavage furrow;GO:0005903//brush border;GO:0015629//actin cytoskeleton;GO:0005737//cytoplasm	GO:0051015//actin filament binding;GO:0046872//metal ion binding;GO:0003785//actin monomer binding;GO:0045296//cadherin binding	GO:0031529//ruffle organization;GO:0051017//actin filament bundle assembly;GO:0030835//negative regulation of actin filament depolymerization	K19947//protein-methionine sulfoxide oxidase MICAL [EC:1.14.13.-]	NP_001107017.1//LIM domain and actin-binding protein 1 isoform a [Mus musculus]
11790	9885	1.639748241	0.953573761	-0.782057883	0.999918579	0.073179648	Speg	GO:0005634//nucleus	GO:0004674//protein serine/threonine kinase activity;GO:0005524//ATP binding	GO:0042692//muscle cell differentiation;GO:0072358//cardiovascular system development;GO:0001701//in utero embryonic development;GO:0060541//respiratory system development;GO:0055013//cardiac muscle cell development	K08809//striated muscle-specific serine/threonine protein kinase [EC:2.7.11.1]	XP_021099825.1//striated muscle preferentially expressed protein kinase isoform X8 [Heterocephalus glaber];NP_001078840.1//striated muscle-specific serine/threonine-protein kinase isoform 3 [Mus musculus];XP_011236946.1//PREDICTED: striated muscle-specific serine/threonine-protein kinase isoform X2 [Mus musculus];EDL00405.1//SPEG complex locus, isoform CRA_b, partial [Mus musculus]
66358	1492	276.311006	338.4386321	0.29260123	0.999918579	0.073297554	Adprm	NA	GO:0046872//metal ion binding;GO:0047631//ADP-ribose diphosphatase activity;GO:0047734//CDP-glycerol diphosphatase activity	NA	K01517//manganese-dependent ADP-ribose/CDP-alcohol diphosphatase [EC:3.6.1.13 3.6.1.16 3.6.1.53]	NP_079786.2//manganese-dependent ADP-ribose/CDP-alcohol diphosphatase [Mus musculus]
94226	2512	44.07844951	71.92766234	0.70647324	0.999918579	0.073418699	S1pr5	GO:0016021//integral component of membrane;GO:0005886//plasma membrane	GO:0038036//sphingosine-1-phosphate receptor activity;GO:0004930//G-protein coupled receptor activity	GO:0007186//G-protein coupled receptor signaling pathway;GO:0045664//regulation of neuron differentiation	K04295//sphingosine 1-phosphate receptor 5	NP_444420.1//sphingosine 1-phosphate receptor 5 [Mus musculus]
319263	5235	946.6491588	834.0247229	-0.182739692	0.999918579	0.073706715	Pcmtd1	GO:0016020//membrane;GO:0005737//cytoplasm	GO:0004719//protein-L-isoaspartate (D-aspartate) O-methyltransferase activity	NA	K00573//protein-L-isoaspartate(D-aspartate) O-methyltransferase [EC:2.1.1.77]	NP_898849.1//protein-L-isoaspartate O-methyltransferase domain-containing protein 1 [Mus musculus]
64339	2080	2.593783557	1.420483039	-0.868676491	0.999918579	0.073781042	Fndc4	GO:0005615//extracellular space;GO:0005783//endoplasmic reticulum;GO:0016021//integral component of membrane;GO:0005886//plasma membrane	NA	GO:0071559//response to transforming growth factor beta;GO:0050728//negative regulation of inflammatory response	K05120//tyrosine kinase receptor 1 [EC:2.7.10.1]	XP_007969312.1//PREDICTED: fibronectin type III domain-containing protein 4 [Chlorocebus sabaeus];XP_011239064.1//PREDICTED: fibronectin type III domain-containing protein 4 isoform X1 [Mus musculus]
21923	7100	9.448999319	5.175449249	-0.868477451	0.999918579	0.073810984	Tnc	GO:0016020//membrane;GO:0031012//extracellular matrix;GO:0005615//extracellular space;GO:0005925//focal adhesion;GO:0005578//proteinaceous extracellular matrix;GO:0005576//extracellular region;GO:0005614//interstitial matrix;GO:0005604//basement membrane	GO:0045545//syndecan binding;GO:0001968//fibronectin binding	GO:0007528//neuromuscular junction development;GO:0001649//osteoblast differentiation;GO:0007162//negative regulation of cell adhesion;GO:0042127//regulation of cell proliferation;GO:0060739//mesenchymal-epithelial cell signaling involved in prostate gland development;GO:0045471//response to ethanol;GO:0060740//prostate gland epithelium morphogenesis;GO:0031175//neuron projection development;GO:0…	K06252//tenascin	NP_035737.2//tenascin precursor [Mus musculus]
18263	2547	3625.918835	5547.426467	0.613472008	0.999918579	0.073830016	Odc1	NA	NA	NA	K01581//ornithine decarboxylase [EC:4.1.1.17]	CAA30301.1//ornithine decarboxylase [Mus musculus]
13636	1447	5.214551394	2.855698442	-0.868699503	0.999918579	0.073962335	Efna1	GO:0016020//membrane;GO:0070062//extracellular exosome;GO:0005622//intracellular;GO:0046658//anchored component of plasma membrane	GO:0046875//ephrin receptor binding	GO:0050731//positive regulation of peptidyl-tyrosine phosphorylation;GO:0016477//cell migration;GO:0050730//regulation of peptidyl-tyrosine phosphorylation;GO:1903051//negative regulation of proteolysis involved in cellular protein catabolic process;GO:0014028//notochord formation;GO:0033628//regulation of cell adhesion mediated by integrin;GO:0000122//negative regulation of transcription from RN…	K05462//ephrin-A	NP_034237.3//ephrin-A1 isoform 1 precursor [Mus musculus]
30794	1189	10.97141915	6.172739673	-0.829767295	0.999918579	0.074252912	Pdlim4	GO:0005634//nucleus;GO:0030027//lamellipodium;GO:0048471//perinuclear region of cytoplasm;GO:0001725//stress fiber;GO:0034777//recycling endosome lumen;GO:0043197//dendritic spine;GO:0031905//early endosome lumen;GO:0031941//filamentous actin;GO:0045211//postsynaptic membrane	GO:0046872//metal ion binding;GO:0051393//alpha-actinin binding;GO:0019903//protein phosphatase binding;GO:0042803//protein homodimerization activity	GO:0031532//actin cytoskeleton reorganization;GO:0098976//excitatory chemical synaptic transmission	K19867//LIM domain-binding protein 3	NP_062290.2//PDZ and LIM domain protein 4 [Mus musculus]
66042	1751	3.555916246	2.14818025	-0.727106292	0.999918579	0.074461946	Sostdc1	GO:0005615//extracellular space	GO:0098821//BMP receptor activity;GO:0036122//BMP binding	GO:0030514//negative regulation of BMP signaling pathway;GO:0010454//negative regulation of cell fate commitment;GO:0030178//negative regulation of Wnt signaling pathway;GO:2000016//negative regulation of determination of dorsal identity;GO:0042475//odontogenesis of dentin-containing tooth;GO:0007389//pattern specification process;GO:0090090//negative regulation of canonical Wnt signaling pathway…	K16834//sclerostin	XP_004839656.1//sclerostin domain-containing protein 1 [Heterocephalus glaber]
18952	1357	23.87666561	13.71417598	-0.799933438	0.999918579	0.07452298	2019-09-04	GO:0036126//sperm flagellum;GO:0097227//sperm annulus;GO:0031105//septin complex;GO:0005654//nucleoplasm;GO:0042995//cell projection;GO:0031514//motile cilium;GO:0043209//myelin sheath;GO:0005739//mitochondrion	GO:0000287//magnesium ion binding;GO:0005525//GTP binding;GO:0042803//protein homodimerization activity;GO:0003924//GTPase activity	GO:0030382//sperm mitochondrion organization;GO:0031398//positive regulation of protein ubiquitination;GO:0007286//spermatid development;GO:0051260//protein homooligomerization;GO:0007420//brain development;GO:0043065//positive regulation of apoptotic process;GO:2001244//positive regulation of intrinsic apoptotic signaling pathway;GO:0051301//cell division;GO:0048240//sperm capacitation;GO:000704…	K16943//septin 4	NP_001271323.1//septin-4 isoform 3 [Mus musculus];NP_035259.1//septin-4 isoform 1 [Mus musculus];XP_019673169.1//PREDICTED: uncharacterized protein LOC101096522 isoform X1 [Felis catus];NP_001271321.1//septin-4 isoform 2 [Mus musculus]
12006	4279	27.3131089	15.47458597	-0.819692727	0.999918579	0.074712506	Axin2	GO:0005634//nucleus;GO:0005813//centrosome;GO:0005886//plasma membrane;GO:0005737//cytoplasm	GO:0031625//ubiquitin protein ligase binding;GO:0070411//I-SMAD binding;GO:0019899//enzyme binding;GO:0005096//GTPase activator activity	GO:0090090//negative regulation of canonical Wnt signaling pathway;GO:0008283//cell proliferation;GO:0045668//negative regulation of osteoblast differentiation;GO:0001756//somitogenesis;GO:0003139//secondary heart field specification;GO:0001934//positive regulation of protein phosphorylation;GO:0010942//positive regulation of cell death;GO:0042476//odontogenesis;GO:0008285//negative regulation of…	K04385//axin 2	NP_056547.3//axin-2 [Mus musculus]
215627	3288	11.27588983	6.810012062	-0.727512029	0.999918579	0.074753527	Zbtb8b	GO:0005634//nucleus	GO:0046872//metal ion binding;GO:0003677//DNA binding;GO:0003676//nucleic acid binding	GO:0006355//regulation of transcription, DNA-templated;GO:0006351//transcription, DNA-templated	K10495//zinc finger and BTB domain-containing protein 8	XP_006502990.1//PREDICTED: zinc finger and BTB domain-containing protein 8B isoform X1 [Mus musculus]
227693	4241	837.3497019	752.4288047	-0.154275181	0.999918579	0.074849274	Zer1	GO:0031462//Cul2-RING ubiquitin ligase complex	GO:0004842//ubiquitin-protein transferase activity	GO:0051438//regulation of ubiquitin-protein transferase activity	K10350//Zyg-11 protein homolog	XP_008759877.1//PREDICTED: protein zer-1 homolog isoform X3 [Rattus norvegicus];NP_848809.2//protein zer-1 homolog isoform a [Mus musculus]
19290	1602	238.9543186	207.1437622	-0.206102465	0.999918579	0.07487065	Pura	NA	NA	NA	K21772//null	XP_013368323.1//PREDICTED: transcriptional activator protein Pur-alpha [Chinchilla lanigera]
232408	1708	310.7637452	370.4868769	0.253604238	0.999918579	0.07498648	Klrb1f	GO:0009986//cell surface;GO:0016021//integral component of membrane;GO:0005886//plasma membrane	GO:0030246//carbohydrate binding;GO:0004872//receptor activity	NA	K06543//killer cell lectin-like receptor subfamily B	NP_694734.1//killer cell lectin-like receptor subfamily B member 1F [Mus musculus]
70099	4335	7262.35164	8019.781635	0.143126169	0.999918579	0.075042879	Smc4	GO:0000796//condensin complex;GO:0005829//cytosol;GO:0016607//nuclear speck	GO:0003697//single-stranded DNA binding;GO:0005524//ATP binding;GO:0003682//chromatin binding;GO:0046982//protein heterodimerization activity	GO:0051301//cell division;GO:0051383//kinetochore organization;GO:0010032//meiotic chromosome condensation;GO:0007076//mitotic chromosome condensation;GO:0045132//meiotic chromosome segregation	K06675//structural maintenance of chromosome 4	NP_598547.1//structural maintenance of chromosomes protein 4 [Mus musculus]
66259	3613	7.329246324	4.049731615	-0.855838551	0.999918579	0.075087209	Camk2n1	NA	NA	NA	K11728//nucleosome-remodeling factor subunit BPTF;K16681//protein crumbs	XP_012724709.1//MKL/myocardin-like protein 1 isoform X5 [Fundulus heteroclitus]
71884	1815	204.3257873	281.6845576	0.463209181	0.999918579	0.075139439	Chit1	GO:0005615//extracellular space;GO:0005576//extracellular region;GO:0005764//lysosome	GO:0008061//chitin binding;GO:0004568//chitinase activity;GO:0008843//endochitinase activity	GO:0006032//chitin catabolic process;GO:0005975//carbohydrate metabolic process;GO:0000272//polysaccharide catabolic process	K01183//chitinase [EC:3.2.1.14]	NP_082255.1//chitotriosidase-1 isoform 1 precursor [Mus musculus];EDL39628.1//chitinase 1 (chitotriosidase), isoform CRA_b, partial [Mus musculus]
24055	2989	1426.774003	1699.181043	0.252082742	0.999918579	0.075190169	Sh3bp2	NA	GO:0005070//SH3/SH2 adaptor activity;GO:0001784//phosphotyrosine residue binding	GO:0007165//signal transduction	K07984//SH3-domain binding protein 2	NP_001139330.1//SH3 domain-binding protein 2 isoform c [Mus musculus];NP_001139331.1//SH3 domain-binding protein 2 isoform b [Mus musculus]
212427	2214	853.4508946	1177.136583	0.463901674	0.999918579	0.075198248	A730008H23Rik	GO:0005634//nucleus;GO:0005730//nucleolus;GO:0005829//cytosol;GO:0005739//mitochondrion;GO:0000777//condensed chromosome kinetochore;GO:0000775//chromosome, centromeric region	GO:0042393//histone binding;GO:0003677//DNA binding;GO:0042802//identical protein binding	GO:0007059//chromosome segregation;GO:0043254//regulation of protein complex assembly;GO:0051101//regulation of DNA binding;GO:0034080//CENP-A containing nucleosome assembly;GO:0007049//cell cycle	NA	NP_766093.1//Holliday junction recognition protein [Mus musculus]
104303	842	436.3862925	493.1458152	0.176408506	0.999918579	0.075558616	Arl1	GO:0070062//extracellular exosome;GO:0005794//Golgi apparatus;GO:0005829//cytosol;GO:0005802//trans-Golgi network;GO:0005737//cytoplasm;GO:0000139//Golgi membrane	GO:0046872//metal ion binding;GO:0019904//protein domain specific binding;GO:0005525//GTP binding;GO:0008047//enzyme activator activity;GO:0003924//GTPase activity	GO:0048193//Golgi vesicle transport;GO:0034067//protein localization to Golgi apparatus;GO:0009404//toxin metabolic process;GO:0007264//small GTPase mediated signal transduction;GO:0042147//retrograde transport, endosome to Golgi;GO:0007030//Golgi organization;GO:0031584//activation of phospholipase D activity	K07942//ADP-ribosylation factor-like protein 1	XP_011760078.1//PREDICTED: ADP-ribosylation factor-like protein 1 [Macaca nemestrina]
214763	4090	641.0020546	739.8237716	0.206852676	0.999918579	0.075686625	Mb21d1	GO:0005829//cytosol	GO:0046872//metal ion binding;GO:0003677//DNA binding;GO:0005524//ATP binding;GO:0003682//chromatin binding;GO:0005525//GTP binding;GO:0061501//cyclic-GMP-AMP synthase activity;GO:0003690//double-stranded DNA binding	GO:0032481//positive regulation of type I interferon production;GO:0002218//activation of innate immune response;GO:0051607//defense response to virus;GO:0009190//cyclic nucleotide biosynthetic process;GO:0071360//cellular response to exogenous dsRNA;GO:2000774//positive regulation of cellular senescence;GO:0038001//paracrine signaling;GO:0006974//cellular response to DNA damage stimulus;GO:00450…	K17834//cyclic GMP-AMP synthase [EC:2.7.7.86]	NP_775562.2//cyclic GMP-AMP synthase [Mus musculus]
67838	2008	1682.959528	1964.474417	0.223142897	0.999918579	0.075693337	Dnajb11	GO:0016020//membrane;GO:0005788//endoplasmic reticulum lumen;GO:0005634//nucleus;GO:0034663//endoplasmic reticulum chaperone complex;GO:0005783//endoplasmic reticulum;GO:0005737//cytoplasm	GO:0051082//unfolded protein binding	GO:0006457//protein folding;GO:0032781//positive regulation of ATPase activity;GO:0016556//mRNA modification	K09517//DnaJ homolog subfamily B member 11	XP_008953947.1//PREDICTED: dnaJ homolog subfamily B member 11 [Pan paniscus]
331529	3836	0.867323802	0.530134944	-0.710211063	0.999918579	0.075839871	Gm5128	NA	NA	NA	K10308//F-box protein 31;K20865//NACHT, LRR and PYD domains-containing protein 12	EDL23828.1//mCG114172, isoform CRA_a, partial [Mus musculus]
666040	3836	0.867323802	0.530134944	-0.710211063	0.999918579	0.075839871	Gm7903	NA	NA	NA	K10308//F-box protein 31;K20865//NACHT, LRR and PYD domains-containing protein 12	EDL23828.1//mCG114172, isoform CRA_a, partial [Mus musculus]
30949	1368	251.4039488	317.9465549	0.338776966	0.999918579	0.075850715	Lcmt1	GO:0005829//cytosol	GO:0008276//protein methyltransferase activity;GO:0018423//protein C-terminal leucine carboxyl O-methyltransferase activity;GO:0003880//protein C-terminal carboxyl O-methyltransferase activity	GO:0090266//regulation of mitotic cell cycle spindle assembly checkpoint;GO:0010906//regulation of glucose metabolic process;GO:0006479//protein methylation;GO:0006481//C-terminal protein methylation;GO:0042981//regulation of apoptotic process;GO:0031333//negative regulation of protein complex assembly	K18203//[phosphatase 2A protein]-leucine-carboxy methyltransferase [EC:2.1.1.233]	NP_079580.2//leucine carboxyl methyltransferase 1 isoform 1 [Mus musculus];XP_021061018.1//leucine carboxyl methyltransferase 1 isoform X1 [Mus pahari]
16637	1116	10.25953816	5.648532913	-0.861017677	0.999918579	0.075960235	Klra6	GO:0016021//integral component of membrane;GO:0005886//plasma membrane	GO:0030246//carbohydrate binding	GO:0007155//cell adhesion	K17517//C-type lectin domain family 12 member B	NP_032490.1//killer cell lectin-like receptor 6 [Mus musculus]
105782	5503	1616.92154	1808.531831	0.161569316	0.999918579	0.076099632	Scrib	GO:0070062//extracellular exosome;GO:0016323//basolateral plasma membrane;GO:0005654//nucleoplasm;GO:0044291//cell-cell contact zone;GO:0030054//cell junction;GO:0014069//postsynaptic density;GO:0030027//lamellipodium;GO:0035748//myelin sheath abaxonal region;GO:0005913//cell-cell adherens junction;GO:0005911//cell-cell junction;GO:0005829//cytosol;GO:0042734//presynaptic membrane;GO:0034750//Scr…	GO:0035255//ionotropic glutamate receptor binding;GO:0004385//guanylate kinase activity;GO:0045296//cadherin binding	GO:0016080//synaptic vesicle targeting;GO:0016477//cell migration;GO:0060088//auditory receptor cell stereocilium organization;GO:0071896//protein localization to adherens junction;GO:0060561//apoptotic process involved in morphogenesis;GO:0098609//cell-cell adhesion;GO:0043065//positive regulation of apoptotic process;GO:0008283//cell proliferation;GO:0098887//neurotransmitter receptor transport…	K16175//protein scribble	BAC65493.1//mKIAA0147 protein, partial [Mus musculus];EDL29516.1//scribbled homolog (Drosophila), isoform CRA_c, partial [Mus musculus]
414758	3374	288.2876624	342.2312952	0.247462596	0.999918579	0.076197349	Zfp950	GO:0005634//nucleus;GO:0005622//intracellular	GO:0046872//metal ion binding;GO:0003676//nucleic acid binding	GO:0048008//platelet-derived growth factor receptor signaling pathway;GO:0001822//kidney development;GO:0006355//regulation of transcription, DNA-templated;GO:0048745//smooth muscle tissue development;GO:0014909//smooth muscle cell migration;GO:0035264//multicellular organism growth;GO:0006807//nitrogen compound metabolic process;GO:0009791//post-embryonic development;GO:0060325//face morphogenes…	K09228//KRAB domain-containing zinc finger protein	EDL09486.1//mCG147332 [Mus musculus];NP_001296145.1//zinc finger protein 950 isoform a [Mus musculus];NP_001296124.1//zinc finger protein 950 isoform b [Mus musculus]
107239	3968	427.0247253	325.6276348	-0.391096465	0.999918579	0.076422845	Carns1	NA	NA	NA	K14755//carnosine synthase [EC:6.3.2.11]	EDL33027.1//mCG3875, partial [Mus musculus]
68371	1956	9.378309236	5.343555045	-0.81152797	0.999918579	0.076424551	Pbld1	GO:0070062//extracellular exosome;GO:0005737//cytoplasm	GO:0016853//isomerase activity;GO:0042802//identical protein binding	GO:0010719//negative regulation of epithelial to mesenchymal transition;GO:0010633//negative regulation of epithelial cell migration;GO:0060392//negative regulation of SMAD protein import into nucleus;GO:0009058//biosynthetic process;GO:0030512//negative regulation of transforming growth factor beta receptor signaling pathway;GO:0050680//negative regulation of epithelial cell proliferation;GO:006…	NA	XP_006514094.1//PREDICTED: phenazine biosynthesis-like domain-containing protein 1 isoform X3 [Mus musculus]
620393	858	0.514565529	0.836933722	0.701758565	0.999918579	0.076451437	Alkal1	GO:0005576//extracellular region	GO:0030971//receptor tyrosine kinase binding;GO:0030298//receptor signaling protein tyrosine kinase activator activity	GO:0010976//positive regulation of neuron projection development;GO:0070374//positive regulation of ERK1 and ERK2 cascade;GO:0070378//positive regulation of ERK5 cascade	NA	NP_001182661.1//ALK and LTK ligand 1 precursor [Mus musculus]
68525	4111	3.579862285	1.979636777	-0.85466834	0.999918579	0.076602195	Evc2	GO:0005929//cilium;GO:0060170//ciliary membrane;GO:0005634//nucleus;GO:0016021//integral component of membrane;GO:0098797//plasma membrane protein complex	NA	GO:0007224//smoothened signaling pathway	K19608//ellis van creveld syndrome protein 2	EDL37527.1//Ellis van Creveld syndrome 2 homolog (human) [Mus musculus]
233406	3018	2546.020444	2847.686237	0.161546193	0.999918579	0.076607032	Prc1	GO:0005856//cytoskeleton;GO:0000922//spindle pole;GO:0005634//nucleus;GO:0005654//nucleoplasm;GO:0005874//microtubule;GO:0015630//microtubule cytoskeleton;GO:0005737//cytoplasm;GO:0030496//midbody;GO:0005819//spindle;GO:0005886//plasma membrane;GO:0070938//contractile ring	GO:0042802//identical protein binding;GO:0019894//kinesin binding;GO:0008017//microtubule binding;GO:0019901//protein kinase binding	GO:0000910//cytokinesis;GO:0001578//microtubule bundle formation;GO:0008284//positive regulation of cell proliferation	K16732//protein regulator of cytokinesis 1	XP_006970063.1//PREDICTED: protein regulator of cytokinesis 1 isoform X2 [Peromyscus maniculatus bairdii];XP_006540920.1//PREDICTED: protein regulator of cytokinesis 1 isoform X3 [Mus musculus];EDL07015.1//protein regulator of cytokinesis 1, isoform CRA_d, partial [Mus musculus]
70405	1426	0.851756516	0.521535024	-0.707676938	0.999918579	0.076626777	Calml3	GO:0070062//extracellular exosome	GO:0005509//calcium ion binding	NA	K02183//calmodulin	NP_081692.1//calmodulin-like protein 3 [Mus musculus]
13542	3374	981.1575295	1151.489154	0.230944131	0.999918579	0.076645345	Dvl1	GO:0030425//dendrite;GO:0016020//membrane;GO:0005874//microtubule;GO:0031410//cytoplasmic vesicle;GO:0043025//neuronal cell body;GO:0030426//growth cone;GO:0005829//cytosol;GO:0043197//dendritic spine;GO:0016328//lateral plasma membrane;GO:0045202//synapse;GO:0005886//plasma membrane;GO:0030424//axon;GO:0030136//clathrin-coated vesicle;GO:0015630//microtubule cytoskeleton;GO:0098793//presynapse;G…	GO:0048365//Rac GTPase binding;GO:0042802//identical protein binding;GO:0019899//enzyme binding;GO:0019901//protein kinase binding;GO:0005109//frizzled binding;GO:0008013//beta-catenin binding	GO:0007528//neuromuscular junction development;GO:0001505//regulation of neurotransmitter levels;GO:0060029//convergent extension involved in organogenesis;GO:0032436//positive regulation of proteasomal ubiquitin-dependent protein catabolic process;GO:0007269//neurotransmitter secretion;GO:0060997//dendritic spine morphogenesis;GO:0032091//negative regulation of protein binding;GO:0021915//neural…	K02353//segment polarity protein dishevelled	XP_021511495.1//segment polarity protein dishevelled homolog DVL-1 isoform X1 [Meriones unguiculatus]
69239	4192	0.85006498	0.520620395	-0.707341296	0.999918579	0.076738757	Pdzph1	NA	NA	NA	K21879//null;K11997//tripartite motif-containing protein 2/3;K19867//LIM domain-binding protein 3	NP_081277.1//uncharacterized protein LOC69239 [Mus musculus]
94280	2922	536.6911563	406.361608	-0.401328009	0.999918579	0.076845546	Sfxn3	NA	NA	NA	K03351//anaphase-promoting complex subunit 4;K12822//RNA-binding protein 25	XP_017535748.1//PREDICTED: sideroflexin-3 isoform X2 [Manis javanica];XP_019491902.1//PREDICTED: sideroflexin-3 isoform X3 [Hipposideros armiger];XP_006756599.1//PREDICTED: sideroflexin-3 isoform X1 [Myotis davidii]
13011	986	1646.188971	2005.265862	0.284663569	0.999918579	0.076957018	Cst7	GO:0005615//extracellular space	GO:0002020//protease binding;GO:0004869//cysteine-type endopeptidase inhibitor activity	GO:2000117//negative regulation of cysteine-type endopeptidase activity	K13903//cystatin-F	BAA34940.1//murine CMAP [Mus musculus]
71960	6392	12.94696503	7.226665003	-0.841212023	0.999918579	0.077000034	Myh14	NA	NA	NA	K10352//myosin heavy chain	XP_008843353.1//PREDICTED: myosin-14 isoform X3 [Nannospalax galili];XP_008843354.1//PREDICTED: myosin-14 isoform X4 [Nannospalax galili];XP_003510939.1//PREDICTED: myosin-14 isoform X1 [Cricetulus griseus]
97440	2345	19.25214332	12.25960673	-0.651106368	0.999918579	0.077124894	B3gnt9	GO:0005794//Golgi apparatus;GO:0016021//integral component of membrane;GO:0001650//fibrillar center;GO:0000139//Golgi membrane	GO:0008378//galactosyltransferase activity	GO:0006486//protein glycosylation	K18705//beta-1,3-N-acetylglucosaminyltransferase 9 [EC:2.4.1.-]	NP_849210.1//UDP-GlcNAc:betaGal beta-1,3-N-acetylglucosaminyltransferase 9 precursor [Mus musculus]
18115	4286	2025.3564	1499.426121	-0.43376536	0.999918579	0.077152897	Nnt	GO:0016021//integral component of membrane	GO:0008746//NAD(P)+ transhydrogenase activity;GO:0016491//oxidoreductase activity	GO:0015992//proton transport	K00323//NAD(P) transhydrogenase [EC:1.6.1.2]	NP_032736.2//NAD(P) transhydrogenase, mitochondrial isoform 1 precursor [Mus musculus];NP_001295435.1//NAD(P) transhydrogenase, mitochondrial isoform 2 [Mus musculus]
76863	2432	683.2430251	768.1168781	0.168927024	0.999918579	0.077176376	Dcun1d5	GO:0000151//ubiquitin ligase complex;GO:0016021//integral component of membrane	GO:0032182//ubiquitin-like protein binding;GO:0097602//cullin family protein binding;GO:0031624//ubiquitin conjugating enzyme binding	GO:0045116//protein neddylation;GO:0051443//positive regulation of ubiquitin-protein transferase activity	K17824//DCN1-like protein 4/5	NP_084051.1//DCN1-like protein 5 [Mus musculus];XP_021061916.1//DCN1-like protein 5 isoform X2 [Mus pahari];XP_006509953.1//PREDICTED: DCN1-like protein 5 isoform X2 [Mus musculus]
13711	2125	4.332750948	2.487639771	-0.800505724	0.999918579	0.077328794	Elf5	GO:0005634//nucleus;GO:0005737//cytoplasm	GO:0000981//RNA polymerase II transcription factor activity, sequence-specific DNA binding;GO:0001228//transcriptional activator activity, RNA polymerase II transcription regulatory region sequence-specific DNA binding;GO:0000977//RNA polymerase II regulatory region sequence-specific DNA binding;GO:0043565//sequence-specific DNA binding	GO:0045944//positive regulation of transcription from RNA polymerase II promoter;GO:0060644//mammary gland epithelial cell differentiation;GO:0045596//negative regulation of cell differentiation;GO:0001712//ectodermal cell fate commitment;GO:0035019//somatic stem cell population maintenance;GO:0007398//ectoderm development	K17101//E74-like factor 5	EPQ06656.1//ETS-related transcription factor Elf-5 [Myotis brandtii];XP_006498767.1//PREDICTED: ETS-related transcription factor Elf-5 isoform X1 [Mus musculus]
67824	1452	386.9685616	289.3682663	-0.419309646	0.999918579	0.077396836	Nmral1	GO:0005634//nucleus;GO:0048471//perinuclear region of cytoplasm	GO:0042802//identical protein binding	NA	K12757//myosin regulatory light chain 12	NP_001277690.1//nmrA-like family domain-containing protein 1 isoform 2 [Mus musculus];EDK97245.1//NmrA-like family domain containing 1, isoform CRA_b, partial [Mus musculus];NP_001277691.1//nmrA-like family domain-containing protein 1 isoform 3 [Mus musculus];NP_080669.1//nmrA-like family domain-containing protein 1 isoform 1 [Mus musculus]
67991	6370	103.4310527	71.52266435	-0.532197	0.999918579	0.077535152	Nacc2	NA	NA	NA	K10486//BTB/POZ domain-containing protein 14	AAH22103.1//Nacc2 protein [Mus musculus]
241694	9633	472.0000481	412.0234379	-0.1960606	0.999918579	0.077577018	Ralgapa2	GO:0005634//nucleus;GO:0005615//extracellular space;GO:0005829//cytosol;GO:0005886//plasma membrane;GO:0005737//cytoplasm	GO:0046982//protein heterodimerization activity;GO:0005096//GTPase activator activity	GO:0090630//activation of GTPase activity;GO:0032880//regulation of protein localization;GO:0060178//regulation of exocyst localization;GO:0051056//regulation of small GTPase mediated signal transduction;GO:0032484//Ral protein signal transduction;GO:0061024//membrane organization	K22282//null;K21958//null	NP_001028520.2//ral GTPase-activating protein subunit alpha-2 [Mus musculus]
106522	2454	24.25440002	16.18489711	-0.583598298	0.999918579	0.077707632	Pkdcc	GO:0005794//Golgi apparatus;GO:0005576//extracellular region	GO:0004715//non-membrane spanning protein tyrosine kinase activity;GO:0005524//ATP binding;GO:0004672//protein kinase activity	GO:0030282//bone mineralization;GO:0030154//cell differentiation;GO:0042997//negative regulation of Golgi to plasma membrane protein transport;GO:0035108//limb morphogenesis;GO:0032332//positive regulation of chondrocyte differentiation;GO:0035264//multicellular organism growth;GO:0030501//positive regulation of bone mineralization;GO:0048566//embryonic digestive tract development;GO:0048286//lun…	K17548//protein kinase domain-containing protein, cytoplasmic	NP_598878.2//extracellular tyrosine-protein kinase PKDCC precursor [Mus musculus]
71263	2193	1.618852346	0.908406621	-0.833561278	0.999918579	0.077828308	Mro	GO:0005634//nucleus;GO:0005730//nucleolus	NA	NA	NA	XP_006526313.1//PREDICTED: protein maestro isoform X2 [Mus musculus];XP_006526318.3//PREDICTED: protein maestro isoform X7 [Mus musculus]
18197	2168	33.26162207	19.39021681	-0.778529591	0.999918579	0.077979713	Nsg2	GO:0030425//dendrite;GO:0005770//late endosome;GO:0032580//Golgi cisterna membrane;GO:0032585//multivesicular body membrane;GO:0005768//endosome;GO:0032588//trans-Golgi network membrane;GO:0016021//integral component of membrane;GO:0005769//early endosome;GO:0030659//cytoplasmic vesicle membrane	GO:0032051//clathrin light chain binding	GO:0016197//endosomal transport;GO:0048268//clathrin coat assembly;GO:0007212//dopamine receptor signaling pathway	K15493//neuron-specific vesicular protein calcyon	NP_032767.1//neuron-specific protein family member 2 isoform 1 [Mus musculus]
53867	6132	88.80739622	54.60539627	-0.701636305	0.999918579	0.078105423	Col5a3	GO:0031012//extracellular matrix;GO:0070062//extracellular exosome;GO:0005588//collagen type V trimer	GO:0005201//extracellular matrix structural constituent;GO:0008201//heparin binding;GO:0005198//structural molecule activity;GO:0043394//proteoglycan binding	GO:0007160//cell-matrix adhesion;GO:0030198//extracellular matrix organization	K19721//collagen, type V/XI/XXIV/XXVII, alpha	NP_058615.1//collagen alpha-3(V) chain isoform 1 precursor [Mus musculus];NP_001304317.1//collagen alpha-3(V) chain isoform 2 precursor [Mus musculus]
100504608	699	0.391966391	0.638465998	0.703879832	0.999918579	0.078155913	Mettl21b	GO:0043234//protein complex;GO:0005622//intracellular;GO:0005813//centrosome;GO:0005737//cytoplasm	GO:0016279//protein-lysine N-methyltransferase activity;GO:0008168//methyltransferase activity;GO:0031072//heat shock protein binding	GO:0018022//peptidyl-lysine methylation	K21803//null	NP_001191965.1//EEF1A lysine methyltransferase 3 [Mus musculus]
[truncated: 16,303 more rows]
