# Supplementary material for: Chronic circadian disruption modulates breast cancer stemness and immune microenvironment to drive metastasis in mice
Source: Nat Commun. 2020 Jun 24;11:3193. doi: 10.1038/s41467-020-16890-6 (PMC7314789; doi:10.1038/s41467-020-16890-6)
Supplement: Supplementary file 5 — Supplementary Data 2 [file 41467_2020_16890_MOESM5_ESM.xlsx]

## Sheet: Supp_Data2_RNAseq_DEGs_T
GeneID	Length	LD_Primary_Tumor-Expression	JL_Primary_Tumor-Expression	log2FoldChange(JL_Primary_Tumor/LD_Primary_Tumor)	Padj	Up/Down-Regulation	Pvalue	Symbol	Cellular Component	Molecular Function	Biological Process	Kegg Orthology	Nr Description
626578	3528	72.28284371	11.49103826	-2.653144108	0.001858735	Down	1.03E-07	Gbp10	GO:0070062//extracellular exosome;GO:0031410//cytoplasmic vesicle;GO:0020005//symbiont-containing vacuole membrane	GO:0005525//GTP binding;GO:0003924//GTPase activity	GO:0071346//cellular response to interferon-gamma;GO:0044406//adhesion of symbiont to host;GO:0035458//cellular response to interferon-beta;GO:0042832//defense response to protozoan;GO:0071222//cellular response to lipopolysaccharide;GO:0050830//defense response to Gram-positive bacterium	K20908//guanylate-binding protein 6	NP_001034735.2//guanylate-binding protein 10 [Mus musculus]
14233	2354	801.35979	216.4662958	-1.888307709	0.022709924	Down	3.13E-06	Foxi1	GO:0043231//intracellular membrane-bounded organelle;GO:0005634//nucleus;GO:0005730//nucleolus	GO:0000978//RNA polymerase II proximal promoter sequence-specific DNA binding;GO:0043565//sequence-specific DNA binding;GO:0001077//transcriptional activator activity, RNA polymerase II proximal promoter sequence-specific DNA binding;GO:0044212//transcription regulatory region DNA binding;GO:0003700//DNA binding transcription factor activity	GO:0042472//inner ear morphogenesis;GO:0030154//cell differentiation;GO:0045944//positive regulation of transcription from RNA polymerase II promoter;GO:0045893//positive regulation of transcription, DNA-templated	K09401//forkhead box protein I	NP_076396.3//forkhead box protein I1 [Mus musculus]
16323	6403	166.9027542	608.8200019	1.867007995	0.022709924	Up	4.59E-06	Inhba	GO:0005576//extracellular region	GO:0008083//growth factor activity;GO:0005179//hormone activity	NA	K04667//inhibin, beta	XP_012888470.1//PREDICTED: inhibin beta A chain [Dipodomys ordii]
94185	3626	1273.400068	2177.323868	0.773870273	0.022709924	*	5.05E-06	Tnfrsf21	GO:0030424//axon;GO:0031226//intrinsic component of plasma membrane;GO:0005887//integral component of plasma membrane	GO:0005031//tumor necrosis factor-activated receptor activity	GO:0048713//regulation of oligodendrocyte differentiation;GO:2001180//negative regulation of interleukin-10 secretion;GO:0051402//neuron apoptotic process;GO:0097190//apoptotic signaling pathway;GO:2000663//negative regulation of interleukin-5 secretion;GO:0032496//response to lipopolysaccharide;GO:0071356//cellular response to tumor necrosis factor;GO:0042130//negative regulation of T cell proli…	K05157//tumor necrosis factor receptor superfamily member 21	NP_848704.1//tumor necrosis factor receptor superfamily member 21 precursor [Mus musculus]
16770	733	2968.950422	812.6238355	-1.869293415	0.039765155	Down	1.11E-05	Lalba	GO:0005615//extracellular space	GO:0003796//lysozyme activity;GO:0005509//calcium ion binding;GO:0004461//lactose synthase activity	GO:0050829//defense response to Gram-negative bacterium;GO:0016998//cell wall macromolecule catabolic process;GO:0050830//defense response to Gram-positive bacterium;GO:0005989//lactose biosynthetic process	K00704//alpha-lactalbumin [EC:2.4.1.22]	EDL04188.1//lactalbumin, alpha [Mus musculus]
67441	1065	89.18570545	37.36541239	-1.255109051	0.044896903	Down	1.50E-05	Isoc2b	GO:0005634//nucleus;GO:0005739//mitochondrion	GO:0003824//catalytic activity	GO:0008152//metabolic process	K04432//mitogen-activated protein kinase kinase 3 [EC:2.7.12.2]	XP_006540391.1//PREDICTED: isochorismatase domain-containing protein 2B isoform X1 [Mus musculus]
78284	1502	110.0496545	45.79349159	-1.264940141	0.045367919	Down	1.77E-05	Creb3l4	GO:0005654//nucleoplasm;GO:0031965//nuclear membrane;GO:0005783//endoplasmic reticulum;GO:0002079//inner acrosomal membrane;GO:0000139//Golgi membrane;GO:0005829//cytosol;GO:0005794//Golgi apparatus;GO:0016021//integral component of membrane;GO:0005789//endoplasmic reticulum membrane;GO:0005739//mitochondrion	GO:0001228//transcriptional activator activity, RNA polymerase II transcription regulatory region sequence-specific DNA binding;GO:0003677//DNA binding;GO:0000977//RNA polymerase II regulatory region sequence-specific DNA binding;GO:0035497//cAMP response element binding	GO:0030154//cell differentiation;GO:0045944//positive regulation of transcription from RNA polymerase II promoter;GO:0007275//multicellular organism development;GO:0007283//spermatogenesis;GO:0030968//endoplasmic reticulum unfolded protein response	K09048//cyclic AMP-responsive element-binding protein 3	XP_006502373.3//PREDICTED: cyclic AMP-responsive element-binding protein 3-like protein 4 isoform X1 [Mus musculus];NP_084356.1//cyclic AMP-responsive element-binding protein 3-like protein 4 isoform 1 [Mus musculus];EDL15154.1//cAMP responsive element binding protein 3-like 4, isoform CRA_b, partial [Mus musculus]
16840	1466	57.14347052	258.1082997	2.175315969	0.052517524	*	2.34E-05	Cnmd	GO:0012505//endomembrane system;GO:0016021//integral component of membrane;GO:0005578//proteinaceous extracellular matrix	NA	GO:0001937//negative regulation of endothelial cell proliferation;GO:0001886//endothelial cell morphogenesis;GO:0030948//negative regulation of vascular endothelial growth factor receptor signaling pathway;GO:0016525//negative regulation of angiogenesis;GO:0051216//cartilage development	NA	NP_034831.2//leukocyte cell-derived chemotaxin 1 isoform 2 [Mus musculus];NP_001297584.1//leukocyte cell-derived chemotaxin 1 isoform 1 [Mus musculus]
12995	4208	1625.074998	2064.934814	0.345589938	0.06245796	*	3.12E-05	Csnk2a1	GO:0005634//nucleus;GO:0005654//nucleoplasm;GO:0000785//chromatin;GO:0016580//Sin3 complex;GO:0005956//protein kinase CK2 complex;GO:0005737//cytoplasm;GO:0016581//NuRD complex;GO:0031519//PcG protein complex;GO:0005886//plasma membrane	GO:0005524//ATP binding;GO:0047485//protein N-terminus binding;GO:0016301//kinase activity;GO:0042802//identical protein binding;GO:0019888//protein phosphatase regulator activity;GO:0004674//protein serine/threonine kinase activity;GO:0043021//ribonucleoprotein complex binding;GO:0008013//beta-catenin binding	GO:0043154//negative regulation of cysteine-type endopeptidase activity involved in apoptotic process;GO:0097421//liver regeneration;GO:0006355//regulation of transcription, DNA-templated;GO:1905818//regulation of chromosome separation;GO:0030307//positive regulation of cell growth;GO:1903076//regulation of protein localization to plasma membrane;GO:0033574//response to testosterone;GO:0021987//c…	K03097//casein kinase II subunit alpha [EC:2.7.11.1]	NP_031814.2//casein kinase II subunit alpha [Mus musculus]
12047	796	44.20347145	127.9879248	1.533776124	0.084937303	*	4.86E-05	Bcl2a1d	GO:0005741//mitochondrial outer membrane	GO:0043027//cysteine-type endopeptidase inhibitor activity involved in apoptotic process;GO:0046982//protein heterodimerization activity;GO:0042803//protein homodimerization activity;GO:0015267//channel activity	GO:0043154//negative regulation of cysteine-type endopeptidase activity involved in apoptotic process;GO:0008630//intrinsic apoptotic signaling pathway in response to DNA damage;GO:0097192//extrinsic apoptotic signaling pathway in absence of ligand;GO:0050852//T cell receptor signaling pathway;GO:0043066//negative regulation of apoptotic process;GO:0008053//mitochondrial fusion;GO:0043065//positi…	K02162//hematopoietic Bcl-2-related protein A1	NP_031562.1//B cell leukemia/lymphoma 2 related protein A1d [Mus musculus]
12945	6259	2713.831273	665.7818423	-2.027209597	0.084937303	*	5.19E-05	Dmbt1	GO:0030658//transport vesicle membrane;GO:0070062//extracellular exosome;GO:0005615//extracellular space;GO:0019898//extrinsic component of membrane;GO:0005622//intracellular;GO:0030670//phagocytic vesicle membrane;GO:0005737//cytoplasm;GO:0005578//proteinaceous extracellular matrix;GO:0042589//zymogen granule membrane;GO:0016021//integral component of membrane	GO:0005044//scavenger receptor activity;GO:0035375//zymogen binding	GO:0001824//blastocyst development;GO:0050829//defense response to Gram-negative bacterium;GO:0030154//cell differentiation;GO:0030858//positive regulation of epithelial cell differentiation;GO:0001833//inner cell mass cell proliferation;GO:0050830//defense response to Gram-positive bacterium;GO:0015031//protein transport	K13912//deleted in malignant brain tumors 1 protein	EDL17692.1//deleted in malignant brain tumors 1, isoform CRA_c, partial [Mus musculus];NP_001334561.1//deleted in malignant brain tumors 1 protein isoform 1 precursor [Mus musculus]
68166	4997	387.4492655	799.8793275	1.045774957	0.093754141	*	6.31E-05	Spire1	GO:0005654//nucleoplasm;GO:0005829//cytosol	GO:0003779//actin binding	GO:0051295//establishment of meiotic spindle localization;GO:0016192//vesicle-mediated transport;GO:0045010//actin nucleation	K02098//spire	EDL09640.1//spire homolog 1 (Drosophila), isoform CRA_d, partial [Mus musculus];EDL09639.1//spire homolog 1 (Drosophila), isoform CRA_c, partial [Mus musculus]
78354	881	40.90468151	9.38348855	-2.124069682	0.093754141	*	6.77E-05	2210407C18Rik	NA	NA	NA	K03985//plasminogen activator, urokinase receptor	NP_653127.2//epithelial progenitor 1 precursor [Mus musculus]
14860	970	352.4004805	111.5818255	-1.659113831	0.100063063	*	7.79E-05	Gsta4	GO:0005739//mitochondrion	GO:0004364//glutathione transferase activity;GO:0043295//glutathione binding;GO:0008144//drug binding	GO:0035094//response to nicotine;GO:0006749//glutathione metabolic process;GO:0006805//xenobiotic metabolic process;GO:0010043//response to zinc ion;GO:0009635//response to herbicide;GO:0071285//cellular response to lithium ion	K00799//glutathione S-transferase [EC:2.5.1.18]	NP_034487.2//glutathione S-transferase A4 [Mus musculus]
100502825	677	483.3033585	241.0439526	-1.003632785	0.100439908	*	8.59E-05	Rpl37rt	GO:0005840//ribosome;GO:0005829//cytosol;GO:0022625//cytosolic large ribosomal subunit	GO:0003723//RNA binding;GO:0046872//metal ion binding;GO:0019838//growth factor binding;GO:0003735//structural constituent of ribosome;GO:0019843//rRNA binding	GO:0006413//translational initiation;GO:0006614//SRP-dependent cotranslational protein targeting to membrane;GO:0019083//viral transcription;GO:0000184//nuclear-transcribed mRNA catabolic process, nonsense-mediated decay;GO:0006412//translation;GO:0006364//rRNA processing	K02922//large subunit ribosomal protein L37e	XP_006080949.1//PREDICTED: LOW QUALITY PROTEIN: ribosomal protein L37 [Bubalus bubalis];XP_012863843.1//PREDICTED: 60S ribosomal protein L37 [Echinops telfairi]
230587	2904	16.41516064	50.52344725	1.621924211	0.100439908	*	9.32E-05	Glis1	GO:0005634//nucleus	GO:0001228//transcriptional activator activity, RNA polymerase II transcription regulatory region sequence-specific DNA binding;GO:0046872//metal ion binding;GO:0003677//DNA binding;GO:0000977//RNA polymerase II regulatory region sequence-specific DNA binding;GO:0001227//transcriptional repressor activity, RNA polymerase II transcription regulatory region sequence-specific DNA binding	GO:0000122//negative regulation of transcription from RNA polymerase II promoter;GO:0006357//regulation of transcription from RNA polymerase II promoter;GO:0045944//positive regulation of transcription from RNA polymerase II promoter;GO:0045893//positive regulation of transcription, DNA-templated	K09232//zinc finger protein GLIS1/3	XP_006503035.1//PREDICTED: zinc finger protein GLIS1 isoform X1 [Mus musculus]
212541	3249	41.66166729	10.10071237	-2.044263531	0.100439908	*	9.96E-05	Rho	GO:0001917//photoreceptor inner segment;GO:0001750//photoreceptor outer segment;GO:0060342//photoreceptor inner segment membrane;GO:0005911//cell-cell junction;GO:0005794//Golgi apparatus;GO:0016021//integral component of membrane;GO:0042622//photoreceptor outer segment membrane;GO:0005886//plasma membrane	GO:0046872//metal ion binding;GO:0008020//G-protein coupled photoreceptor activity;GO:0030507//spectrin binding	GO:0060041//retina development in camera-type eye;GO:0007186//G-protein coupled receptor signaling pathway;GO:0071482//cellular response to light stimulus;GO:0009583//detection of light stimulus;GO:0009416//response to light stimulus;GO:0006468//protein phosphorylation;GO:0007601//visual perception;GO:0018298//protein-chromophore linkage;GO:0045494//photoreceptor cell maintenance;GO:0016038//abso…	K04250//rhodopsin	NP_663358.1//rhodopsin [Mus musculus]
70510	1850	1500.187001	948.9808074	-0.660691532	0.100439908	*	0.000100496	Rnf167	GO:0012505//endomembrane system;GO:0016021//integral component of membrane;GO:0005737//cytoplasm	GO:0008270//zinc ion binding;GO:0004842//ubiquitin-protein transferase activity	GO:0045786//negative regulation of cell cycle;GO:0000209//protein polyubiquitination	K15706//E3 ubiquitin-protein ligase RNF167 [EC:2.3.2.27]	XP_015843120.1//PREDICTED: E3 ubiquitin-protein ligase RNF167 isoform X1 [Peromyscus maniculatus bairdii];NP_081721.1//E3 ubiquitin-protein ligase RNF167 isoform 1 precursor [Mus musculus]
381196	2262	11.00408318	2.946974385	-1.900732524	0.151299539	*	0.000159794	Gm960	NA	NA	GO:0042138//meiotic DNA double-strand break formation	K14970//menin;K14696//solute carrier family 30 (zinc transporter), member 9;K08658//prenyl protein peptidase [EC:3.4.22.-]	NP_001028619.2//type 2 DNA topoisomerase 6 subunit B-like [Mus musculus]
18481	8274	108.0567196	215.2285728	0.994080826	0.15177715	*	0.000173413	Pak3	GO:0005768//endosome;GO:0005829//cytosol;GO:0005737//cytoplasm	GO:0017048//Rho GTPase binding;GO:0046872//metal ion binding;GO:0004674//protein serine/threonine kinase activity;GO:0005524//ATP binding;GO:0048365//Rac GTPase binding;GO:0004672//protein kinase activity;GO:0004708//MAP kinase kinase activity;GO:0051020//GTPase binding;GO:0017124//SH3 domain binding	GO:0023014//signal transduction by protein phosphorylation;GO:0030833//regulation of actin filament polymerization;GO:0010763//positive regulation of fibroblast migration;GO:0016477//cell migration;GO:0007346//regulation of mitotic cell cycle;GO:0016358//dendrite development;GO:0035556//intracellular signal transduction;GO:0032956//regulation of actin cytoskeleton organization;GO:0060997//dendrit…	K05733//p21-activated kinase 3 [EC:2.7.11.1]	NP_001181975.1//serine/threonine-protein kinase PAK 3 isoform A [Mus musculus];NP_001181977.1//serine/threonine-protein kinase PAK 3 isoform C [Mus musculus];NP_001181976.1//serine/threonine-protein kinase PAK 3 isoform B [Mus musculus];NP_032804.2//serine/threonine-protein kinase PAK 3 isoform D [Mus musculus]
20897	2822	17.41052683	64.1112273	1.880617168	0.15177715	*	0.000177172	Stra6	GO:0005887//integral component of plasma membrane;GO:0043234//protein complex;GO:0016021//integral component of membrane;GO:0005886//plasma membrane	GO:0004872//receptor activity;GO:0034632//retinol transmembrane transporter activity	GO:0030540//female genitalia development;GO:0060539//diaphragm development;GO:0043010//camera-type eye development;GO:0001568//blood vessel development;GO:0048520//positive regulation of behavior;GO:0060900//embryonic camera-type eye formation;GO:0042573//retinoic acid metabolic process;GO:0034633//retinol transport;GO:0003281//ventricular septum development;GO:0061038//uterus morphogenesis;GO:00…	NA	XP_017168751.1//PREDICTED: stimulated by retinoic acid gene 6 protein isoform X2 [Mus musculus]
320007	4266	1742.167349	664.4934806	-1.390556262	0.152356791	*	0.000186317	Sidt1	GO:0016021//integral component of membrane	GO:0051033//RNA transmembrane transporter activity;GO:0003725//double-stranded RNA binding	GO:0033227//dsRNA transport	K20526//transgelin	NP_932151.2//SID1 transmembrane family member 1 isoform 2 precursor [Mus musculus];NP_001152891.1//SID1 transmembrane family member 1 isoform 1 precursor [Mus musculus]
545611	4102	11.70232496	3.002829256	-1.962400837	0.156671528	*	0.000207144	Fam205a2	GO:0005634//nucleus;GO:0016021//integral component of membrane	NA	NA	NA	NP_001078999.1//protein FAM205A isoform 1 [Mus musculus]
67579	7608	3216.854768	2102.950815	-0.613235696	0.156671528	*	0.000209297	Cpeb4	GO:0030425//dendrite;GO:0030424//axon;GO:0005634//nucleus;GO:0005783//endoplasmic reticulum;GO:0030054//cell junction;GO:0014069//postsynaptic density;GO:0005737//cytoplasm;GO:0048471//perinuclear region of cytoplasm;GO:0030426//growth cone;GO:0043197//dendritic spine;GO:0045202//synapse;GO:1990124//messenger ribonucleoprotein complex;GO:0045211//postsynaptic membrane	GO:0043022//ribosome binding;GO:0000900//translation repressor activity, nucleic acid binding;GO:0008135//translation factor activity, RNA binding;GO:0003723//RNA binding;GO:0046872//metal ion binding;GO:0045182//translation regulator activity;GO:0003730//mRNA 3'-UTR binding	GO:0002931//response to ischemia;GO:2000766//negative regulation of cytoplasmic translation;GO:0035235//ionotropic glutamate receptor signaling pathway;GO:0043524//negative regulation of neuron apoptotic process;GO:0042149//cellular response to glucose starvation;GO:0036294//cellular response to decreased oxygen levels;GO:0071230//cellular response to amino acid stimulus	K02602//cytoplasmic polyadenylation element-binding protein	NP_001277605.1//cytoplasmic polyadenylation element-binding protein 4 isoform 2 [Mus musculus];NP_080528.2//cytoplasmic polyadenylation element-binding protein 4 isoform 1 [Mus musculus];NP_001277607.1//cytoplasmic polyadenylation element-binding protein 4 isoform 3 [Mus musculus]
75766	1996	55.73353776	208.1659671	1.901116584	0.156671528	*	0.000218347	Dcstamp	GO:0010008//endosome membrane;GO:0009986//cell surface;GO:0030176//integral component of endoplasmic reticulum membrane;GO:0016021//integral component of membrane;GO:0033116//endoplasmic reticulum-Golgi intermediate compartment membrane;GO:0005789//endoplasmic reticulum membrane;GO:0005886//plasma membrane	NA	GO:0030308//negative regulation of cell growth;GO:0030316//osteoclast differentiation;GO:0072675//osteoclast fusion;GO:0071356//cellular response to tumor necrosis factor;GO:0045780//positive regulation of bone resorption;GO:0036006//cellular response to macrophage colony-stimulating factor stimulus;GO:0061025//membrane fusion;GO:0045657//positive regulation of monocyte differentiation;GO:0071353…	NA	NP_001276441.1//dendritic cell-specific transmembrane protein isoform 4 [Mus musculus];EDL08777.1//transmembrane 7 superfamily member 4, isoform CRA_b, partial [Mus musculus];EDL08778.1//transmembrane 7 superfamily member 4, isoform CRA_c, partial [Mus musculus]
75577	1227	23.06473525	80.66211328	1.806202471	0.156671528	*	0.000226429	Dynap	GO:0005794//Golgi apparatus;GO:0016021//integral component of membrane;GO:0005886//plasma membrane	NA	GO:1901625//cellular response to ergosterol;GO:0032148//activation of protein kinase B activity;GO:0042981//regulation of apoptotic process;GO:0008284//positive regulation of cell proliferation	NA	NP_083622.1//dynactin-associated protein [Mus musculus]
71995	3378	7.101484545	1.909562314	-1.894878648	0.160551246	*	0.000249733	Erv3	NA	NA	NA	K13749//solute carrier family 24 (sodium/potassium/calcium exchanger), member 1	KKF12658.1//S-antigen protein [Larimichthys crocea]
24018	4157	185.2827948	274.7394848	0.568335346	0.160551246	*	0.000249885	Rngtt	GO:0005634//nucleus	GO:0008138//protein tyrosine/serine/threonine phosphatase activity;GO:0008192//RNA guanylyltransferase activity;GO:0004651//polynucleotide 5'-phosphatase activity;GO:0004725//protein tyrosine phosphatase activity;GO:0005525//GTP binding;GO:0050355//triphosphatase activity;GO:0004484//mRNA guanylyltransferase activity	GO:0006396//RNA processing;GO:0006370//7-methylguanosine mRNA capping	K13917//mRNA-capping enzyme [EC:2.7.7.50 3.6.1.-]	NP_036014.1//mRNA-capping enzyme isoform 1 [Mus musculus];NP_001292202.1//mRNA-capping enzyme isoform 2 [Mus musculus]
59090	3634	14991.09492	10373.94496	-0.531141139	0.163595173	*	0.00026582	Midn	GO:0005634//nucleus;GO:0005730//nucleolus;GO:0005829//cytosol;GO:0005737//cytoplasm	GO:0019900//kinase binding	GO:0046676//negative regulation of insulin secretion;GO:0033132//negative regulation of glucokinase activity	K20065//SH3-containing GRB2-like protein 3-interacting protein 1	NP_001334046.1//midnolin isoform 4 [Mus musculus];NP_001292728.1//midnolin isoform 3 [Mus musculus];NP_001292727.1//midnolin isoform 2 [Mus musculus];NP_067540.1//midnolin isoform 1 [Mus musculus]
269109	4648	34.31586283	9.262430754	-1.889412873	0.163595173	*	0.00027281	Dpp10	GO:0016021//integral component of membrane	GO:0008236//serine-type peptidase activity	NA	K01278//dipeptidyl-peptidase 4 [EC:3.4.14.5]	Q6NXK7.1//RecName: Full=Inactive dipeptidyl peptidase 10; AltName: Full=Dipeptidyl peptidase X; Short=DPP X
70047	2299	296.1075402	420.5612119	0.506194569	0.166823069	*	0.000287466	Trnt1	GO:0005622//intracellular;GO:0005739//mitochondrion	GO:0052927//CTP:tRNA cytidylyltransferase activity;GO:0005524//ATP binding;GO:0009022//tRNA nucleotidyltransferase activity;GO:0000049//tRNA binding;GO:0052928//CTP:3'-cytidine-tRNA cytidylyltransferase activity;GO:0052929//ATP:3'-cytidine-cytidine-tRNA adenylyltransferase activity	GO:1990180//mitochondrial tRNA 3'-end processing;GO:0008033//tRNA processing;GO:0001680//tRNA 3'-terminal CCA addition	K00974//tRNA nucleotidyltransferase (CCA-adding enzyme) [EC:2.7.7.72 3.1.3.- 3.1.4.-]	NP_001229289.1//CCA tRNA nucleotidyltransferase 1, mitochondrial isoform b [Mus musculus];EDK99397.1//tRNA nucleotidyl transferase, CCA-adding, 1, isoform CRA_b, partial [Mus musculus]
54208	2154	1380.09038	1825.766214	0.403739293	0.182336646	*	0.000324334	Arl6ip1	GO:0016020//membrane;GO:0005783//endoplasmic reticulum;GO:0005737//cytoplasm;GO:0005829//cytosol;GO:0030176//integral component of endoplasmic reticulum membrane;GO:0005784//Sec61 translocon complex;GO:0016021//integral component of membrane;GO:0005789//endoplasmic reticulum membrane	GO:0042802//identical protein binding	GO:0002038//positive regulation of L-glutamate transport;GO:0043154//negative regulation of cysteine-type endopeptidase activity involved in apoptotic process;GO:1990809//endoplasmic reticulum tubular network membrane organization;GO:0071787//endoplasmic reticulum tubular network formation;GO:0006613//cotranslational protein targeting to membrane;GO:0043066//negative regulation of apoptotic proce…	NA	AAF27313.1//TBX2 protein, partial [Mus musculus]
67719	1319	1627.275984	453.0723629	-1.844645556	0.197300538	*	0.000361919	2310057J18Rik	GO:0070062//extracellular exosome	NA	GO:0007275//multicellular organism development	NA	NP_080612.1//protein LEG1 homolog precursor [Mus musculus]
225724	4660	15.17904614	37.95999114	1.322398522	0.207913128	*	0.000406298	Mapk4	GO:0005634//nucleus;GO:0005737//cytoplasm	GO:0005524//ATP binding;GO:0046982//protein heterodimerization activity;GO:0042803//protein homodimerization activity;GO:0004707//MAP kinase activity;GO:0019901//protein kinase binding	GO:0010468//regulation of gene expression;GO:0007049//cell cycle;GO:0071310//cellular response to organic substance	K06855//mitogen-activated protein kinase 4/6 [EC:2.7.11.24]	NP_766220.2//mitogen-activated protein kinase 4 [Mus musculus]
231287	6021	342.1804075	184.5146059	-0.891022134	0.207913128	*	0.000414526	Atp10d	GO:0016021//integral component of membrane;GO:0005789//endoplasmic reticulum membrane;GO:0005886//plasma membrane	GO:0000287//magnesium ion binding;GO:0005524//ATP binding;GO:0004012//phospholipid-translocating ATPase activity	GO:0006812//cation transport	K01530//phospholipid-translocating ATPase [EC:3.6.3.1]	NP_700438.3//probable phospholipid-transporting ATPase VD precursor [Mus musculus]
246278	1530	38.14339923	139.852461	1.874400318	0.207913128	*	0.000428365	Cd207	GO:0005887//integral component of plasma membrane	GO:0030246//carbohydrate binding	GO:0051607//defense response to virus	K06561//CD207 antigen	NP_659192.2//C-type lectin domain family 4 member K [Mus musculus]
72947	1896	217.0860065	143.0936434	-0.601307147	0.207913128	*	0.000429873	Phykpl	GO:0005739//mitochondrion	GO:0016829//lyase activity;GO:0008453//alanine-glyoxylate transaminase activity;GO:0042802//identical protein binding;GO:0030170//pyridoxal phosphate binding	NA	K18202//5-phosphonooxy-L-lysine phospho-lyase [EC:4.2.3.134]	NP_082674.1//5-phosphohydroxy-L-lysine phospho-lyase [Mus musculus]
19661	5276	8.575463701	2.349235831	-1.868023137	0.207913128	*	0.000439172	Rbp3	GO:0033165//interphotoreceptor matrix;GO:0005615//extracellular space;GO:0090658//cone matrix sheath;GO:1903561//extracellular vesicle	GO:0016918//retinal binding;GO:0008236//serine-type peptidase activity;GO:0019841//retinol binding	GO:0006810//transport;GO:0007601//visual perception	K06237//collagen, type IV, alpha;K10841//DNA excision repair protein ERCC-6	NP_056560.1//retinol-binding protein 3 precursor [Mus musculus]
78617	833	7.951137384	2.255543011	-1.817686451	0.20912559	*	0.000460353	Cstad	GO:0005739//mitochondrion;GO:0005741//mitochondrial outer membrane	NA	GO:0007006//mitochondrial membrane organization	NA	NP_084413.1//CSA-conditional, T cell activation-dependent protein [Mus musculus]
76866	2051	92.28430871	43.05044153	-1.10005733	0.20912559	*	0.000480754	Morn1	NA	NA	NA	K19755//radial spoke head protein 1	NP_001074569.1//MORN repeat-containing protein 1 [Mus musculus];XP_017175929.1//PREDICTED: MORN repeat-containing protein 1 isoform X5 [Mus musculus]
433956	3445	351.56985	537.8888081	0.613496618	0.20912559	*	0.000483849	Dnaaf5	GO:0005737//cytoplasm	GO:0045505//dynein intermediate chain binding	GO:0003341//cilium movement;GO:0036159//inner dynein arm assembly;GO:0036158//outer dynein arm assembly	K19759//dynein assembly factor 5, axonemal	NP_001074734.1//dynein assembly factor 5, axonemal [Mus musculus]
77552	1190	94.95562943	215.114994	1.179782649	0.20912559	*	0.000494795	Shisa4	GO:0016021//integral component of membrane	NA	NA	K10135//scotin	EDL39581.1//transmembrane protein 58, partial [Mus musculus]
230157	2483	153.076387	303.4507895	0.987210819	0.20912559	*	0.00051126	Tmeff1	GO:0016021//integral component of membrane;GO:0005886//plasma membrane	NA	GO:0007275//multicellular organism development	K06254//agrin	EDL02330.1//transmembrane protein with EGF-like and two follistatin-like domains 1, isoform CRA_b, partial [Mus musculus]
260297	921	43.24243204	12.18078977	-1.827839989	0.20912559	*	0.00051148	Prrt1	GO:0016020//membrane;GO:0016021//integral component of membrane;GO:0030054//cell junction;GO:0045202//synapse;GO:0005886//plasma membrane	NA	GO:0009607//response to biotic stimulus	K05740//diaphanous 1;K02184//formin 2	NP_112152.1//proline-rich transmembrane protein 1 [Mus musculus]
333329	2347	51.58312916	24.60759403	-1.067795686	0.243474164	*	0.000614814	Cngb1	GO:0016020//membrane;GO:0005887//integral component of plasma membrane;GO:1902495//transmembrane transporter complex;GO:0016021//integral component of membrane;GO:0005886//plasma membrane;GO:0043195//terminal bouton;GO:0001750//photoreceptor outer segment;GO:0017071//intracellular cyclic nucleotide activated cation channel complex	GO:0005249//voltage-gated potassium channel activity;GO:0005221//intracellular cyclic nucleotide activated cation channel activity;GO:0005223//intracellular cGMP activated cation channel activity;GO:0043855//cyclic nucleotide-gated ion channel activity;GO:0005222//intracellular cAMP activated cation channel activity;GO:0030553//cGMP binding	GO:0007608//sensory perception of smell;GO:0035845//photoreceptor cell outer segment organization;GO:0050908//detection of light stimulus involved in visual perception;GO:0001895//retina homeostasis;GO:0006812//cation transport;GO:0007601//visual perception;GO:0051290//protein heterotetramerization;GO:0045494//photoreceptor cell maintenance;GO:0051480//regulation of cytosolic calcium ion concentr…	K04952//cyclic nucleotide gated channel beta 1	CAA12060.1//glutamic-acid rich protein [Rattus norvegicus];NP_001182342.1//cyclic nucleotide-gated cation channel beta-1 isoform 1 [Mus musculus]
76522	768	132.8680623	196.7484793	0.566358121	0.243474164	*	0.000622558	Lsm8	NA	NA	NA	K12627//U6 snRNA-associated Sm-like protein LSm8	XP_011943226.1//PREDICTED: LSM8 homolog, U6 small nuclear RNA associated [Cercocebus atys]
271944	1316	28.724603	10.24587208	-1.487244169	0.244309831	*	0.000638275	C2cd4d	GO:0005886//plasma membrane	GO:0005544//calcium-dependent phospholipid binding;GO:0005509//calcium ion binding	NA	K16628//collagen, type VII, alpha	NP_001129589.1//C2 calcium-dependent domain-containing protein 4D [Mus musculus]
103841	3066	977.9144965	697.9063641	-0.486674842	0.251606887	*	0.000671325	Cuedc1	NA	NA	NA	NA	NP_001165570.1//CUE domain-containing protein 1 isoform 2 [Mus musculus];NP_932130.2//CUE domain-containing protein 1 isoform 1 [Mus musculus]
319259	997	107.8450523	53.77645868	-1.003913332	0.265140443	*	0.000722172	Bricd5	NA	NA	NA	NA	EDL22328.1//RIKEN cDNA 9930021D14, isoform CRA_b, partial [Mus musculus]
78833	2412	19.28785877	38.85765222	1.010505744	0.266592567	*	0.000753915	Gins3	GO:0005654//nucleoplasm	NA	GO:0006260//DNA replication	K10734//GINS complex subunit 3	NP_084474.1//DNA replication complex GINS protein PSF3 [Mus musculus]
14038	567	20890.42301	10539.387	-0.987050747	0.266592567	*	0.000755765	Wfdc18	GO:0005576//extracellular region	GO:0030414//peptidase inhibitor activity	NA	K03910//alpha-2-macroglobulin	NP_031995.3//WAP four-disulfide core domain protein 18 precursor [Mus musculus]
11501	3114	546.3942977	1686.896724	1.626357318	0.269143006	*	0.000783898	Adam8	GO:0032010//phagolysosome;GO:0032127//dense core granule membrane;GO:0042581//specific granule;GO:0070820//tertiary granule;GO:0005737//cytoplasm;GO:0071133//alpha9-beta1 integrin-ADAM8 complex;GO:0071065//alpha9-beta1 integrin-vascular cell adhesion molecule-1 complex;GO:0009986//cell surface;GO:0005887//integral component of plasma membrane;GO:0002102//podosome;GO:0005886//plasma membrane	GO:0050839//cell adhesion molecule binding;GO:0008237//metallopeptidase activity;GO:0004222//metalloendopeptidase activity;GO:0005509//calcium ion binding;GO:0008270//zinc ion binding	GO:0071456//cellular response to hypoxia;GO:0051897//positive regulation of protein kinase B signaling;GO:0002675//positive regulation of acute inflammatory response;GO:0045785//positive regulation of cell adhesion;GO:0050729//positive regulation of inflammatory response;GO:2000309//positive regulation of tumor necrosis factor (ligand) superfamily member 11 production;GO:0098609//cell-cell adhesi…	K06540//disintegrin and metalloproteinase domain-containing protein 8 [EC:3.4.24.-]	AAH25584.1//A disintegrin and metallopeptidase domain 8 [Mus musculus]
76740	5234	1169.200579	1556.897609	0.413151618	0.269143006	*	0.000792917	Efr3a	GO:0070062//extracellular exosome;GO:0005829//cytosol;GO:0001533//cornified envelope;GO:0005622//intracellular;GO:0005886//plasma membrane	GO:0042803//protein homodimerization activity	GO:0098609//cell-cell adhesion;GO:0072659//protein localization to plasma membrane	K21842//null	NP_598527.2//protein EFR3 homolog A [Mus musculus];BAC97875.1//mKIAA0143 protein, partial [Mus musculus]
70615	3658	891.2884967	433.7387056	-1.039066295	0.274024527	*	0.000833682	Ankrd24	NA	NA	NA	K15502//serine/threonine-protein phosphatase 6 regulatory ankyrin repeat subunit A	EDL31384.1//ankyrin repeat domain 24, isoform CRA_b, partial [Mus musculus]
320557	4550	35.03293431	99.80282222	1.510368781	0.274024527	*	0.000856812	Fam169a	GO:0005637//nuclear inner membrane	NA	NA	K14572//midasin;K11661//helicase SRCAP [EC:3.6.4.-];K12869//crooked neck	BAD32329.1//mKIAA0888 protein, partial [Mus musculus];AAH84589.1//Fam169a protein, partial [Mus musculus]
54394	2377	150.6409522	251.6473994	0.740289665	0.274024527	*	0.000883594	Crlf3	GO:0005829//cytosol;GO:0005886//plasma membrane;GO:0005737//cytoplasm	GO:0042802//identical protein binding	GO:0046427//positive regulation of JAK-STAT cascade;GO:0030308//negative regulation of cell growth;GO:0071158//positive regulation of cell cycle arrest;GO:0045944//positive regulation of transcription from RNA polymerase II promoter;GO:0000082//G1/S transition of mitotic cell cycle;GO:0045893//positive regulation of transcription, DNA-templated	NA	NP_001264035.1//cytokine receptor-like factor 3 isoform 2 [Mus musculus];NP_061246.1//cytokine receptor-like factor 3 isoform 1 [Mus musculus]
75627	2125	144.3462097	218.5504639	0.598433215	0.274024527	*	0.000886622	Snapc1	GO:0005654//nucleoplasm;GO:0019185//snRNA-activating protein complex	GO:0043565//sequence-specific DNA binding	GO:0042795//snRNA transcription from RNA polymerase II promoter;GO:0006355//regulation of transcription, DNA-templated;GO:0042796//snRNA transcription from RNA polymerase III promoter	K15208//snRNA-activating protein complex subunit 1	NP_848479.1//snRNA-activating protein complex subunit 1 [Mus musculus]
74008	3220	102.2418166	61.79427199	-0.726440356	0.274024527	*	0.000891966	Arsg	GO:0005615//extracellular space;GO:0005783//endoplasmic reticulum;GO:0005764//lysosome	GO:0046872//metal ion binding;GO:0004065//arylsulfatase activity	GO:0006790//sulfur compound metabolic process	K12381//arylsulfatase G [EC:3.1.6.-]	NP_001159649.1//arylsulfatase G isoform 2 [Mus musculus];EDL34362.1//arylsulfatase G, partial [Mus musculus]
21954	925	177.2129791	72.18569219	-1.295699454	0.274024527	*	0.000898691	Tnni3	GO:0030016//myofibril;GO:0097512//cardiac myofibril;GO:0043292//contractile fiber;GO:0005861//troponin complex;GO:0030017//sarcomere;GO:0005737//cytoplasm;GO:1990584//cardiac Troponin complex	GO:0051015//actin filament binding;GO:0019855//calcium channel inhibitor activity;GO:0030172//troponin C binding;GO:0019901//protein kinase binding;GO:0003779//actin binding;GO:0046872//metal ion binding;GO:0019904//protein domain specific binding;GO:0048306//calcium-dependent protein binding;GO:0031014//troponin T binding	GO:0010882//regulation of cardiac muscle contraction by calcium ion signaling;GO:0032780//negative regulation of ATPase activity;GO:0007507//heart development;GO:0055010//ventricular cardiac muscle tissue morphogenesis;GO:0006940//regulation of smooth muscle contraction;GO:0006937//regulation of muscle contraction;GO:0001980//regulation of systemic arterial blood pressure by ischemic conditions;G…	K12044//troponin I, cardiac muscle	XP_011232083.2//PREDICTED: troponin I, cardiac muscle [Ailuropoda melanoleuca]
666907	996	19.33798755	47.24820157	1.288821751	0.275453601	*	0.000918689	Ms4a4a	GO:0016021//integral component of membrane	NA	NA	K22190//null	XP_001075321.2//PREDICTED: membrane-spanning 4-domains subfamily A member 4A isoform X1 [Rattus norvegicus]
12660	2605	7371.498733	4015.004281	-0.876556444	0.277134882	*	0.000944879	Chka	GO:0005737//cytoplasm	GO:0004305//ethanolamine kinase activity;GO:0005524//ATP binding;GO:0008144//drug binding;GO:0004103//choline kinase activity;GO:0042803//protein homodimerization activity;GO:0004104//cholinesterase activity;GO:0033265//choline binding	GO:0006646//phosphatidylethanolamine biosynthetic process;GO:0019695//choline metabolic process;GO:1904681//response to 3-methylcholanthrene;GO:0006656//phosphatidylcholine biosynthetic process;GO:0006580//ethanolamine metabolic process;GO:0009636//response to toxic substance	K14156//choline/ethanolamine kinase [EC:2.7.1.32 2.7.1.82]	NP_001258425.1//choline kinase alpha isoform 3 [Mus musculus];NP_038518.2//choline kinase alpha isoform 1 [Mus musculus]
434438	2878	52.41219505	27.13440715	-0.949779143	0.277134882	*	0.000967975	Ccdc36	GO:0000794//condensed nuclear chromosome	NA	GO:0007129//synapsis;GO:0042138//meiotic DNA double-strand break formation;GO:0060629//regulation of homologous chromosome segregation;GO:0048477//oogenesis;GO:0007283//spermatogenesis;GO:0006310//DNA recombination	NA	AAH58624.1//Ccdc36 protein, partial [Mus musculus]
269328	3272	4240.533611	1812.527014	-1.226243321	0.277134882	*	0.000970511	Muc15	GO:0016021//integral component of membrane	NA	NA	K22019//null	NP_001277715.1//mucin-15 isoform b precursor [Mus musculus];NP_766567.1//mucin-15 isoform a precursor [Mus musculus]
75305	1737	16.63286974	5.399441262	-1.623155075	0.282498343	*	0.0010105	Ankrd53	GO:0000922//spindle pole;GO:0005819//spindle;GO:0005737//cytoplasm	NA	GO:0007080//mitotic metaphase plate congression;GO:1902412//regulation of mitotic cytokinesis;GO:0051301//cell division;GO:0060236//regulation of mitotic spindle organization;GO:0031116//positive regulation of microtubule polymerization	K21441//null	NP_083521.2//ankyrin repeat domain-containing protein 53 [Mus musculus]
330938	5647	453.5637963	190.2706645	-1.253252341	0.282498343	*	0.0010207	Dixdc1	GO:0005925//focal adhesion;GO:0005829//cytosol	GO:0003779//actin binding;GO:0043015//gamma-tubulin binding;GO:0019904//protein domain specific binding	GO:0070507//regulation of microtubule cytoskeleton organization;GO:0021799//cerebral cortex radially oriented cell migration;GO:0021869//forebrain ventricular zone progenitor cell division;GO:0032956//regulation of actin cytoskeleton organization;GO:0090263//positive regulation of canonical Wnt signaling pathway;GO:0021846//cell proliferation in forebrain;GO:0021795//cerebral cortex cell migratio…	K02353//segment polarity protein dishevelled	NP_001297998.1//dixin isoform 2 [Mus musculus];NP_835219.1//dixin isoform 1 [Mus musculus]
69807	3193	154.8306288	236.3189723	0.610044562	0.296849953	*	0.001089055	Trim32	GO:0005634//nucleus;GO:0005737//cytoplasm;GO:0005863//striated muscle myosin thick filament	GO:0061630//ubiquitin protein ligase activity;GO:0003723//RNA binding;GO:0042802//identical protein binding;GO:0043621//protein self-association;GO:0031369//translation initiation factor binding;GO:0004842//ubiquitin-protein transferase activity;GO:0043130//ubiquitin binding;GO:0017022//myosin binding;GO:0008270//zinc ion binding	GO:0051155//positive regulation of striated muscle cell differentiation;GO:0045666//positive regulation of neuron differentiation;GO:0030335//positive regulation of cell migration;GO:0016567//protein ubiquitination;GO:0030307//positive regulation of cell growth;GO:0042787//protein ubiquitination involved in ubiquitin-dependent protein catabolic process;GO:1902173//negative regulation of keratinoc…	K10607//tripartite motif-containing protein 32 [EC:2.3.2.27]	EDL31081.1//tripartite motif protein 32, isoform CRA_a, partial [Mus musculus]
51786	5315	450.5985974	665.5885564	0.562787806	0.296876372	*	0.001105654	Cpsf2	GO:0016020//membrane;GO:0005847//mRNA cleavage and polyadenylation specificity factor complex	GO:0003723//RNA binding	GO:0006379//mRNA cleavage;GO:0006398//mRNA 3'-end processing by stem-loop binding and cleavage;GO:0006378//mRNA polyadenylation	K14402//cleavage and polyadenylation specificity factor subunit 2	XP_021034465.1//cleavage and polyadenylation specificity factor subunit 2 isoform X1 [Mus caroli]
71409	5851	402.6912648	696.3073716	0.790050119	0.29693687	*	0.001122385	Fmnl2	GO:0005737//cytoplasm	GO:0003779//actin binding;GO:0017048//Rho GTPase binding;GO:0045296//cadherin binding	GO:0007010//cytoskeleton organization;GO:0030866//cortical actin cytoskeleton organization;GO:0022604//regulation of cell morphogenesis	K04512//dishevelled associated activator of morphogenesis;K05741//diaphanous 2	NP_765997.2//formin-like protein 2 [Mus musculus]
74563	2248	113.0534383	43.57293122	-1.375500795	0.29846868	*	0.001144766	Rasgef1c	GO:0005622//intracellular	GO:0005085//guanyl-nucleotide exchange factor activity	GO:0007264//small GTPase mediated signal transduction	K08020//Rap guanine nucleotide exchange factor 6;K17636//ral guanine nucleotide dissociation stimulator-like 2;K03781//catalase [EC:1.11.1.6];K03099//son of sevenless	NP_001334391.1//ras-GEF domain-containing family member 1C isoform 1 [Mus musculus]
16398	4235	360.6129417	1081.482666	1.584487464	0.300858755	*	0.001177826	Itga2	GO:0030424//axon;GO:0042995//cell projection;GO:0005634//nucleus;GO:0005925//focal adhesion;GO:0009897//external side of plasma membrane;GO:0048471//perinuclear region of cytoplasm;GO:0034666//integrin alpha2-beta1 complex;GO:0009986//cell surface;GO:0043679//axon terminus;GO:0005886//plasma membrane;GO:0045178//basal part of cell	GO:0038064//collagen receptor activity;GO:0046872//metal ion binding;GO:0098639//collagen binding involved in cell-matrix adhesion;GO:0001540//amyloid-beta binding;GO:0005178//integrin binding;GO:0005518//collagen binding;GO:0046982//protein heterodimerization activity;GO:0043236//laminin binding;GO:0032403//protein complex binding	GO:0043589//skin morphogenesis;GO:0051971//positive regulation of transmission of nerve impulse;GO:0060100//positive regulation of phagocytosis, engulfment;GO:0071260//cellular response to mechanical stimulus;GO:0033343//positive regulation of collagen binding;GO:0032967//positive regulation of collagen biosynthetic process;GO:0033627//cell adhesion mediated by integrin;GO:0014850//response to mu…	K06481//integrin alpha 2	NP_032422.2//integrin alpha-2 precursor [Mus musculus]
212632	5658	3113.389253	1790.882103	-0.797815596	0.300858755	*	0.00118738	Iffo2	GO:0005882//intermediate filament	GO:0005198//structural molecule activity	NA	NA	XP_012976741.1//intermediate filament family orphan 2 isoform X3 [Mesocricetus auratus];NP_001192102.1//intermediate filament family orphan 2 isoform 1 [Mus musculus]
75786	6666	869.7646887	1245.883997	0.518472703	0.302330288	*	0.001209993	Ckap5	GO:0016020//membrane;GO:0000922//spindle pole;GO:0035371//microtubule plus-end;GO:0005813//centrosome;GO:0005737//cytoplasm;GO:0000930//gamma-tubulin complex;GO:0043234//protein complex;GO:0000777//condensed chromosome kinetochore;GO:0000776//kinetochore	GO:0051010//microtubule plus-end binding;GO:0043021//ribonucleoprotein complex binding;GO:0008017//microtubule binding;GO:0045296//cadherin binding	GO:0050658//RNA transport;GO:0007051//spindle organization;GO:0007098//centrosome cycle;GO:0030951//establishment or maintenance of microtubule cytoskeleton polarity;GO:0051298//centrosome duplication;GO:0051301//cell division;GO:0046785//microtubule polymerization	K16803//cytoskeleton-associated protein 5	NP_083713.2//cytoskeleton-associated protein 5 isoform 2 [Mus musculus];NP_001159461.1//cytoskeleton-associated protein 5 isoform 1 [Mus musculus]
21917	3615	1109.840638	1656.172558	0.577500462	0.333453261	*	0.001371942	Tmpo	GO:0016020//membrane;GO:0005634//nucleus;GO:0031965//nuclear membrane;GO:0005635//nuclear envelope;GO:0000785//chromatin;GO:0005637//nuclear inner membrane;GO:0016021//integral component of membrane	GO:0003677//DNA binding;GO:0042802//identical protein binding;GO:0045296//cadherin binding	GO:0006355//regulation of transcription, DNA-templated	K15710//E3 ubiquitin-protein ligase SHPRH [EC:3.6.4.- 2.3.2.27];K01958//pyruvate carboxylase [EC:6.4.1.1];K10592//E3 ubiquitin-protein ligase HUWE1 [EC:2.3.2.26];K12569//emerin;K08775//breast cancer 2 susceptibility protein	NP_035735.2//lamina-associated polypeptide 2 isoform alpha [Mus musculus];BAE31457.1//unnamed protein product [Mus musculus];NP_001073598.1//lamina-associated polypeptide 2 isoform epsilon [Mus musculus];NP_001073600.1//lamina-associated polypeptide 2 isoform gamma [Mus musculus];NP_001073601.1//lamina-associated polypeptide 2 isoform beta [Mus musculus];NP_001073599.1//lamina-associated polypept…
68721	1780	327.2147058	196.7232297	-0.734070262	0.333453261	*	0.001374507	1110032A03Rik	GO:0005634//nucleus	NA	NA	K05115//AXL receptor tyrosine kinase [EC:2.7.10.1];K05850//Ca2+ transporting ATPase, plasma membrane [EC:3.6.3.8]	XP_012807776.1//PREDICTED: LOW QUALITY PROTEIN: UPF0686 protein C11orf1-like [Jaculus jaculus];XP_011363713.1//PREDICTED: UPF0686 protein C11orf1 homolog [Pteropus vampyrus]
102866	3141	1805.224336	2896.452164	0.682108706	0.333453261	*	0.00140885	Pls3	GO:0005829//cytosol;GO:0005886//plasma membrane	GO:0003779//actin binding;GO:0005509//calcium ion binding	GO:0060348//bone development	K17336//plastin-3	XP_013005633.1//PREDICTED: LOW QUALITY PROTEIN: plastin-3 [Cavia porcellus];XP_006527794.1//PREDICTED: plastin-3 isoform X1 [Mus musculus]
67897	5018	394.1909284	529.1774834	0.4248571	0.333453261	*	0.001431409	Rnmt	GO:0005634//nucleus;GO:0005654//nucleoplasm;GO:0031533//mRNA cap methyltransferase complex;GO:0005845//mRNA cap binding complex;GO:0001650//fibrillar center;GO:0043235//receptor complex	GO:0003723//RNA binding;GO:0004482//mRNA (guanine-N7-)-methyltransferase activity	GO:1990830//cellular response to leukemia inhibitory factor;GO:0006370//7-methylguanosine mRNA capping;GO:0036265//RNA (guanine-N7)-methylation	K00565//mRNA (guanine-N7-)-methyltransferase [EC:2.1.1.56]	NP_001164424.1//mRNA cap guanine-N7 methyltransferase isoform 2 [Mus musculus];BAC97940.1//mKIAA0398 protein, partial [Mus musculus]
268396	7432	2407.119206	4920.587731	1.031523057	0.333453261	*	0.001435529	Sh3pxd2b	GO:0042995//cell projection;GO:0002102//podosome;GO:0030054//cell junction;GO:0005737//cytoplasm	GO:0016176//superoxide-generating NADPH oxidase activator activity;GO:0080025//phosphatidylinositol-3,5-bisphosphate binding;GO:0070273//phosphatidylinositol-4-phosphate binding;GO:0032266//phosphatidylinositol-3-phosphate binding;GO:0010314//phosphatidylinositol-5-phosphate binding;GO:0042169//SH2 domain binding	GO:0006801//superoxide metabolic process;GO:0072657//protein localization to membrane;GO:0055114//oxidation-reduction process;GO:0060378//regulation of brood size;GO:0048705//skeletal system morphogenesis;GO:0060348//bone development;GO:1904179//positive regulation of adipose tissue development;GO:0071800//podosome assembly;GO:0001654//eye development;GO:0007507//heart development;GO:0045600//pos…	K08011//neutrophil cytosolic factor 1	NP_796338.2//SH3 and PX domain-containing protein 2B [Mus musculus]
83395	3375	30.51289364	78.18489644	1.357470936	0.333453261	*	0.001451061	Sp6	GO:0005634//nucleus;GO:0005829//cytosol	GO:0000981//RNA polymerase II transcription factor activity, sequence-specific DNA binding;GO:0046872//metal ion binding;GO:0003677//DNA binding;GO:0003676//nucleic acid binding	GO:0006357//regulation of transcription from RNA polymerase II promoter;GO:0006366//transcription from RNA polymerase II promoter;GO:0042481//regulation of odontogenesis;GO:0008284//positive regulation of cell proliferation	K09196//transcription factor Sp6	NP_112460.1//transcription factor Sp6 [Mus musculus]
67276	5067	320.4824892	467.133367	0.543588968	0.333453261	*	0.001464303	Eri1	GO:0071204//histone pre-mRNA 3'end processing complex;GO:0005634//nucleus;GO:0005730//nucleolus;GO:0016021//integral component of membrane;GO:0005737//cytoplasm	GO:0043022//ribosome binding;GO:0046872//metal ion binding;GO:0008408//3'-5' exonuclease activity;GO:0071207//histone pre-mRNA stem-loop binding;GO:0003676//nucleic acid binding;GO:0019843//rRNA binding	GO:0031125//rRNA 3'-end processing;GO:0031047//gene silencing by RNA;GO:0006259//DNA metabolic process	K18416//3'-5' exoribonuclease 1 [EC:3.1.-.-]	NP_080343.4//3'-5' exoribonuclease 1 [Mus musculus]
240667	3923	195.3721499	83.40038698	-1.228098844	0.339270721	*	0.001534431	Sec31b	GO:0030120//vesicle coat;GO:0005789//endoplasmic reticulum membrane;GO:0012507//ER to Golgi transport vesicle membrane	NA	GO:0015031//protein transport;GO:0016192//vesicle-mediated transport	K14005//protein transport protein SEC31	NP_001028515.1//protein transport protein Sec31B [Mus musculus]
268932	6190	524.160312	335.3456576	-0.6443592	0.339270721	*	0.001540294	Caskin1	GO:0016020//membrane;GO:0005737//cytoplasm	GO:0019904//protein domain specific binding;GO:0042802//identical protein binding	GO:0007165//signal transduction	K21952//null	NP_082213.2//caskin-1 [Mus musculus]
58909	4300	367.6773256	172.972307	-1.08789913	0.339270721	*	0.001564957	Fam13a	NA	NA	NA	NA	NP_705802.1//protein FAM13A [Mus musculus]
55985	1162	24.38373659	8.429969083	-1.532319978	0.339270721	*	0.001565285	Cxcl13	GO:0005615//extracellular space;GO:0005623//cell;GO:0005576//extracellular region	GO:0031724//CXCR5 chemokine receptor binding;GO:0048248//CXCR3 chemokine receptor binding;GO:0031735//CCR10 chemokine receptor binding;GO:0048018//receptor ligand activity;GO:0046982//protein heterodimerization activity;GO:0008201//heparin binding;GO:0017134//fibroblast growth factor binding;GO:0008009//chemokine activity	GO:0010820//positive regulation of T cell chemotaxis;GO:0042127//regulation of cell proliferation;GO:0035768//endothelial cell chemotaxis to fibroblast growth factor;GO:0032496//response to lipopolysaccharide;GO:0042742//defense response to bacterium;GO:0007166//cell surface receptor signaling pathway;GO:0033634//positive regulation of cell-cell adhesion mediated by integrin;GO:0007186//G-protein…	K10032//C-X-C motif chemokine 13	NP_061354.1//C-X-C motif chemokine 13 precursor [Mus musculus]
207565	4866	291.6527096	428.6524079	0.55555677	0.359377511	*	0.001697	Camkk2	GO:0005634//nucleus;GO:0042995//cell projection;GO:0005829//cytosol;GO:0005622//intracellular;GO:0005737//cytoplasm	GO:0005524//ATP binding;GO:0004683//calmodulin-dependent protein kinase activity;GO:0005509//calcium ion binding;GO:0005516//calmodulin binding	GO:0061762//CAMKK-AMPK signaling cascade;GO:0006468//protein phosphorylation;GO:0035556//intracellular signal transduction;GO:0046777//protein autophosphorylation;GO:0018107//peptidyl-threonine phosphorylation;GO:0018105//peptidyl-serine phosphorylation;GO:0045860//positive regulation of protein kinase activity;GO:0001934//positive regulation of protein phosphorylation	K07359//calcium/calmodulin-dependent protein kinase kinase 2 [EC:2.7.11.17]	NP_663333.1//calcium/calmodulin-dependent protein kinase kinase 2 isoform 2 [Mus musculus];NP_001186605.1//calcium/calmodulin-dependent protein kinase kinase 2 isoform 1 [Mus musculus]
64339	2319	278.1717988	397.7059423	0.515725952	0.359377511	*	0.001698004	Fndc4	GO:0005615//extracellular space;GO:0005783//endoplasmic reticulum;GO:0016021//integral component of membrane;GO:0005886//plasma membrane	NA	GO:0071559//response to transforming growth factor beta;GO:0050728//negative regulation of inflammatory response	K05120//tyrosine kinase receptor 1 [EC:2.7.10.1]	XP_007969312.1//PREDICTED: fibronectin type III domain-containing protein 4 [Chlorocebus sabaeus];XP_011239064.1//PREDICTED: fibronectin type III domain-containing protein 4 isoform X1 [Mus musculus]
71816	3785	27.53081578	71.51980011	1.377295345	0.376107058	*	0.001797955	Rnf180	GO:0005635//nuclear envelope;GO:0016021//integral component of membrane;GO:0031227//intrinsic component of endoplasmic reticulum membrane	GO:0061630//ubiquitin protein ligase activity;GO:0046872//metal ion binding;GO:0031624//ubiquitin conjugating enzyme binding	GO:0031398//positive regulation of protein ubiquitination;GO:0050790//regulation of catalytic activity;GO:0032436//positive regulation of proteasomal ubiquitin-dependent protein catabolic process;GO:1901360//organic cyclic compound metabolic process;GO:0042428//serotonin metabolic process;GO:0030534//adult behavior;GO:0042415//norepinephrine metabolic process;GO:0000209//protein polyubiquitination	K15708//E3 ubiquitin-protein ligase RNF180 [EC:2.3.2.27]	NP_082210.1//E3 ubiquitin-protein ligase RNF180 [Mus musculus]
246747	665	69.84516111	33.95461631	-1.040552439	0.384740171	*	0.001860611	Adig	GO:0005634//nucleus;GO:0005811//lipid droplet;GO:0016021//integral component of membrane;GO:0005737//cytoplasm	NA	GO:0050872//white fat cell differentiation;GO:0045600//positive regulation of fat cell differentiation;GO:0050873//brown fat cell differentiation;GO:0007283//spermatogenesis	K21409//null	EDL06271.1//cDNA sequence BC054059, isoform CRA_b, partial [Mus musculus]
278304	4090	20.48924826	9.139200074	-1.164727253	0.401724301	*	0.001968134	Zfp385c	GO:0005634//nucleus	GO:0003723//RNA binding;GO:0002039//p53 binding;GO:0008270//zinc ion binding	GO:0072332//intrinsic apoptotic signaling pathway by p53 class mediator	K10137//zinc finger, matrin type 3	NP_808458.2//zinc finger protein 385C [Mus musculus]
243312	3835	62.83598445	187.1357993	1.574422681	0.401724301	*	0.002032567	Elfn1	GO:0070062//extracellular exosome;GO:0030425//dendrite;GO:0060076//excitatory synapse;GO:0016021//integral component of membrane	GO:0004864//protein phosphatase inhibitor activity;GO:0019902//phosphatase binding	GO:0010923//negative regulation of phosphatase activity;GO:0050808//synapse organization	K17567//protein phosphatase 1 regulatory subunit 28	NP_780731.1//protein ELFN1 precursor [Mus musculus]
381493	741	11.21879605	35.02229421	1.642355734	0.401724301	*	0.00203547	S100a7a	GO:0005615//extracellular space	GO:0005509//calcium ion binding;GO:0046914//transition metal ion binding;GO:0043621//protein self-association;GO:0042056//chemoattractant activity	GO:0042107//cytokine metabolic process;GO:0006954//inflammatory response	K17533//mitogen-activated protein kinase kinase kinase 19 [EC:2.7.11.25];K21126//protein S100-A7;K21127//protein S100-A8	XP_006501694.1//PREDICTED: protein S100-A15A isoform X1 [Mus musculus]
71111	2690	5.310204646	14.96520913	1.494773074	0.401724301	*	0.002035572	Gpr39	GO:0016021//integral component of membrane	GO:0004930//G-protein coupled receptor activity	NA	K08412//G protein-coupled receptor 39	NP_081953.2//G-protein coupled receptor 39 [Mus musculus]
245128	3466	112.3689991	302.6025752	1.429180192	0.401724301	*	0.002057044	AU018091	GO:0016021//integral component of membrane	GO:0015171//amino acid transmembrane transporter activity	NA	K13865//solute carrier family 7 (cationic amino acid transporter), member 3	NP_001004153.2//cationic amino acid transporter 5 [Mus musculus]
22419	2271	489.6601724	831.7121269	0.764303412	0.401724301	*	0.002092679	Wnt5b	GO:0070062//extracellular exosome;GO:0005788//endoplasmic reticulum lumen;GO:0005615//extracellular space;GO:0009986//cell surface;GO:0005578//proteinaceous extracellular matrix	GO:0005102//receptor binding;GO:0005109//frizzled binding	GO:0045165//cell fate commitment;GO:0030182//neuron differentiation;GO:0007165//signal transduction;GO:0030335//positive regulation of cell migration;GO:0042060//wound healing;GO:0045600//positive regulation of fat cell differentiation;GO:0007267//cell-cell signaling;GO:0090090//negative regulation of canonical Wnt signaling pathway;GO:0009887//animal organ morphogenesis;GO:0002062//chondrocyte d…	K00444//wingless-type MMTV integration site family, member 5	XP_017177009.1//PREDICTED: protein Wnt-5b isoform X1 [Mus musculus]
114741	4491	1122.552527	1498.888264	0.417109886	0.401724301	*	0.0021226	Supt16	GO:0005634//nucleus;GO:0035101//FACT complex;GO:0005694//chromosome	GO:0031491//nucleosome binding;GO:0042393//histone binding;GO:0003723//RNA binding	GO:0006368//transcription elongation from RNA polymerase II promoter;GO:0032968//positive regulation of transcription elongation from RNA polymerase II promoter;GO:0006281//DNA repair;GO:0006260//DNA replication;GO:0034724//DNA replication-independent nucleosome organization	K04494//chromodomain helicase DNA binding protein 8 [EC:3.6.4.12]	XP_012022582.1//PREDICTED: FACT complex subunit SPT16 isoform X2 [Ovis aries musimon]
327766	5123	5.322659937	14.18953361	1.41460787	0.401724301	*	0.002149497	Tmem26	GO:0016021//integral component of membrane	NA	NA	K09291//nucleoprotein TPR	NP_808462.2//transmembrane protein 26 [Mus musculus]
232078	2018	179.5254376	120.93113	-0.57000261	0.401724301	*	0.002157658	Thnsl2	NA	GO:0016829//lyase activity;GO:0030170//pyridoxal phosphate binding;GO:0070905//serine binding	GO:0009071//serine family amino acid catabolic process;GO:0046360//2-oxobutyrate biosynthetic process;GO:0016311//dephosphorylation	NA	NP_848500.3//threonine synthase-like 2 [Mus musculus]
26388	1793	119.4598946	367.081856	1.619575453	0.401724301	*	0.002166051	Ifi202b	GO:0005634//nucleus;GO:0005737//cytoplasm	GO:0003690//double-stranded DNA binding	GO:0045824//negative regulation of innate immune response;GO:0043154//negative regulation of cysteine-type endopeptidase activity involved in apoptotic process;GO:0035458//cellular response to interferon-beta;GO:0045087//innate immune response;GO:0006954//inflammatory response	K12971//interferon-activable protein 202;K20914//gamma-interferon-inducible protein 16	NP_036070.2//interferon-activable protein 202 [Mus musculus]
100041515	1765	3.275248722	9.203201751	1.490531387	0.40421289	*	0.002201938	Gm3383	NA	NA	NA	NA	NP_001278022.1//alpha38-takusan isoform a [Mus musculus]
15930	1506	853.7447511	298.753306	-1.514850126	0.414616241	*	0.002281657	Ido1	GO:0032421//stereocilium bundle;GO:0005829//cytosol;GO:0030485//smooth muscle contractile fiber;GO:0005737//cytoplasm	GO:0046872//metal ion binding;GO:0020037//heme binding;GO:0016597//amino acid binding;GO:0033754//indoleamine 2,3-dioxygenase activity;GO:0019825//oxygen binding;GO:0004833//tryptophan 2,3-dioxygenase activity	GO:0046007//negative regulation of activated T cell proliferation;GO:0034276//kynurenic acid biosynthetic process;GO:0032693//negative regulation of interleukin-10 production;GO:0032496//response to lipopolysaccharide;GO:0043065//positive regulation of apoptotic process;GO:0042130//negative regulation of T cell proliferation;GO:0032735//positive regulation of interleukin-12 production;GO:0002376/…	K00463//indoleamine 2,3-dioxygenase [EC:1.13.11.52]	NP_032350.1//indoleamine 2,3-dioxygenase 1 isoform 1 [Mus musculus]
380654	10079	27.93228746	11.58460864	-1.269724418	0.416379738	*	0.002314507	Cfap54	NA	NA	NA	K16547//protein NEDD1	XP_021061297.1//cilia- and flagella-associated protein 54 [Mus pahari]
242341	2518	12.12902171	35.43305509	1.54663267	0.418358297	*	0.002364505	Atp6v0d2	GO:0033179//proton-transporting V-type ATPase, V0 domain;GO:0016020//membrane;GO:0005765//lysosomal membrane;GO:0070062//extracellular exosome;GO:0016324//apical plasma membrane;GO:0016471//vacuolar proton-transporting V-type ATPase complex;GO:0005769//early endosome	GO:0008553//hydrogen-exporting ATPase activity, phosphorylative mechanism;GO:0046961//proton-transporting ATPase activity, rotational mechanism	GO:0015991//ATP hydrolysis coupled proton transport;GO:0007034//vacuolar transport;GO:0007035//vacuolar acidification	K02146//V-type H+-transporting ATPase subunit d	NP_780615.2//V-type proton ATPase subunit d 2 [Mus musculus]
20309	2127	305.8754747	101.4369919	-1.592360567	0.418358297	*	0.002372015	Cxcl15	NA	NA	NA	K01540//sodium/potassium-transporting ATPase subunit beta;K10034//C-X-C motif chemokine 15	CDQ77565.1//unnamed protein product [Oncorhynchus mykiss]
19215	806	9.789934293	30.12873792	1.621769158	0.419296297	*	0.00240064	Ptgds	GO:0070062//extracellular exosome;GO:0031965//nuclear membrane;GO:0005615//extracellular space;GO:0005635//nuclear envelope;GO:0005791//rough endoplasmic reticulum;GO:0048471//perinuclear region of cytoplasm;GO:0005794//Golgi apparatus;GO:0005576//extracellular region	GO:0004667//prostaglandin-D synthase activity;GO:0005504//fatty acid binding;GO:0005215//transporter activity;GO:0005501//retinoid binding	GO:0006810//transport;GO:2000255//negative regulation of male germ cell proliferation;GO:0051384//response to glucocorticoid;GO:0001516//prostaglandin biosynthetic process;GO:0045187//regulation of circadian sleep/wake cycle, sleep	K01830//prostaglandin-H2 D-isomerase [EC:5.3.99.2]	EDL08248.1//prostaglandin D2 synthase (brain), isoform CRA_a, partial [Mus musculus]
12023	1791	372.9406658	176.8054666	-1.076783237	0.422819233	*	0.002444314	Barx2	GO:0005634//nucleus;GO:0005654//nucleoplasm;GO:0005667//transcription factor complex;GO:0005829//cytosol	GO:0001228//transcriptional activator activity, RNA polymerase II transcription regulatory region sequence-specific DNA binding;GO:0003677//DNA binding;GO:0000977//RNA polymerase II regulatory region sequence-specific DNA binding;GO:0003682//chromatin binding;GO:0043565//sequence-specific DNA binding;GO:0003700//DNA binding transcription factor activity	GO:0000122//negative regulation of transcription from RNA polymerase II promoter;GO:0006357//regulation of transcription from RNA polymerase II promoter;GO:0014902//myotube differentiation;GO:0045944//positive regulation of transcription from RNA polymerase II promoter;GO:0001502//cartilage condensation	K09361//BarH-like homeobox	EDL25349.1//BarH-like homeobox 2, isoform CRA_a, partial [Mus musculus]
233406	3014	333.9853733	614.7776794	0.880279864	0.424642705	*	0.002486756	Prc1	GO:0005856//cytoskeleton;GO:0000922//spindle pole;GO:0005634//nucleus;GO:0005654//nucleoplasm;GO:0005874//microtubule;GO:0015630//microtubule cytoskeleton;GO:0005737//cytoplasm;GO:0030496//midbody;GO:0005819//spindle;GO:0005886//plasma membrane;GO:0070938//contractile ring	GO:0042802//identical protein binding;GO:0019894//kinesin binding;GO:0008017//microtubule binding;GO:0019901//protein kinase binding	GO:0000910//cytokinesis;GO:0001578//microtubule bundle formation;GO:0008284//positive regulation of cell proliferation	K16732//protein regulator of cytokinesis 1	XP_006970063.1//PREDICTED: protein regulator of cytokinesis 1 isoform X2 [Peromyscus maniculatus bairdii];XP_006540920.1//PREDICTED: protein regulator of cytokinesis 1 isoform X3 [Mus musculus];EDL07015.1//protein regulator of cytokinesis 1, isoform CRA_d, partial [Mus musculus]
15117	4262	116.4950217	280.8782618	1.269676669	0.424642705	*	0.002502064	Has2	GO:0005887//integral component of plasma membrane;GO:0005737//cytoplasm	GO:0050501//hyaluronan synthase activity	GO:0030335//positive regulation of cell migration;GO:0001822//kidney development;GO:0071498//cellular response to fluid shear stress;GO:0071356//cellular response to tumor necrosis factor;GO:0044849//estrous cycle;GO:1900026//positive regulation of substrate adhesion-dependent cell spreading;GO:1900625//positive regulation of monocyte aggregation;GO:0045226//extracellular polysaccharide biosynthe…	K00752//hyaluronan synthase [EC:2.4.1.212]	NP_032242.3//hyaluronan synthase 2 [Mus musculus]
29806	4864	999.2403466	1389.449236	0.475609491	0.427803734	*	0.002544469	Limd1	GO:0005634//nucleus;GO:0005925//focal adhesion;GO:0000932//P-body;GO:0005737//cytoplasm;GO:0005912//adherens junction;GO:0005911//cell-cell junction;GO:0005667//transcription factor complex;GO:0016442//RISC complex;GO:0005886//plasma membrane	GO:0046872//metal ion binding;GO:0003714//transcription corepressor activity	GO:0016310//phosphorylation;GO:0016477//cell migration;GO:0035329//hippo signaling;GO:0006355//regulation of transcription, DNA-templated;GO:0090090//negative regulation of canonical Wnt signaling pathway;GO:0045668//negative regulation of osteoblast differentiation;GO:0045892//negative regulation of transcription, DNA-templated;GO:0035331//negative regulation of hippo signaling;GO:0006351//trans…	K16682//LIM domain-containing protein	NP_038888.2//LIM domain-containing protein 1 [Mus musculus]
243197	2508	110.9811179	65.56056415	-0.759414066	0.433049456	*	0.002609479	Mfsd7a	GO:0016021//integral component of membrane	NA	GO:0055085//transmembrane transport	K12306//MFS transporter, FLVCR family, MFS-domain-containing protein 7	NP_766471.1//major facilitator superfamily domain-containing protein 7 [Mus musculus]
21834	6033	119.8825148	62.67792834	-0.935591852	0.433049456	*	0.002637766	Thrb	GO:0070062//extracellular exosome;GO:0005634//nucleus;GO:0016604//nuclear body	GO:0003707//steroid hormone receptor activity;GO:0031490//chromatin DNA binding;GO:0004887//thyroid hormone receptor activity;GO:0070324//thyroid hormone binding;GO:0043565//sequence-specific DNA binding;GO:0008270//zinc ion binding;GO:0019899//enzyme binding;GO:0003700//DNA binding transcription factor activity	GO:0045892//negative regulation of transcription, DNA-templated;GO:0006355//regulation of transcription, DNA-templated;GO:0006351//transcription, DNA-templated;GO:0000122//negative regulation of transcription from RNA polymerase II promoter;GO:0009887//animal organ morphogenesis;GO:0006357//regulation of transcription from RNA polymerase II promoter;GO:0060509//Type I pneumocyte differentiation;G…	K08362//thyroid hormone receptor beta	NP_033406.1//thyroid hormone receptor beta isoform 2 [Mus musculus];NP_001106888.1//thyroid hormone receptor beta isoform 1 [Mus musculus]
16205	1505	178.0765219	108.3631987	-0.716622435	0.433049456	*	0.002647884	Gimap1	GO:0005783//endoplasmic reticulum;GO:0016021//integral component of membrane;GO:0005789//endoplasmic reticulum membrane;GO:0000139//Golgi membrane	GO:0005525//GTP binding	GO:0030217//T cell differentiation;GO:0030183//B cell differentiation	K09228//KRAB domain-containing zinc finger protein;K15261//poly [ADP-ribose] polymerase 10/14/15 [EC:2.4.2.30];K18626//trichohyalin	EDK98568.1//GTPase, IMAP family member 1, isoform CRA_a, partial [Mus musculus]
17189	1069	167.7636715	79.11469374	-1.084412768	0.442156106	*	0.002747202	Mb	GO:0070062//extracellular exosome	GO:0046872//metal ion binding;GO:0020037//heme binding;GO:0005344//oxygen carrier activity;GO:0019825//oxygen binding	GO:0015671//oxygen transport;GO:0031444//slow-twitch skeletal muscle fiber contraction;GO:0043353//enucleate erythrocyte differentiation;GO:0007507//heart development;GO:0009725//response to hormone;GO:0050873//brown fat cell differentiation;GO:0042542//response to hydrogen peroxide;GO:0001666//response to hypoxia	K21892//null	NP_038621.2//myoglobin [Mus musculus]
19133	2632	4.949400915	1.667258385	-1.569776204	0.442156106	*	0.002769722	Prph2	GO:0005887//integral component of plasma membrane;GO:0016021//integral component of membrane;GO:0001750//photoreceptor outer segment	NA	GO:0060041//retina development in camera-type eye;GO:0007155//cell adhesion;GO:0007601//visual perception;GO:0007166//cell surface receptor signaling pathway	K17343//peripherin-2	NP_032964.1//peripherin-2 [Mus musculus]
226250	3918	413.2190273	737.94374	0.836604144	0.442156106	*	0.002814277	Afap1l2	GO:0005829//cytosol;GO:0005886//plasma membrane;GO:0005737//cytoplasm	GO:0035591//signaling adaptor activity;GO:0017124//SH3 domain binding;GO:0042169//SH2 domain binding;GO:0030296//protein tyrosine kinase activator activity	GO:0032675//regulation of interleukin-6 production;GO:0007346//regulation of mitotic cell cycle;GO:0032757//positive regulation of interleukin-8 production;GO:0045742//positive regulation of epidermal growth factor receptor signaling pathway;GO:0045893//positive regulation of transcription, DNA-templated;GO:0006954//inflammatory response	K18616//actin filament associated protein 1	NP_001171267.1//actin filament-associated protein 1-like 2 isoform 1 [Mus musculus];EDL01770.1//expressed sequence AU041783, partial [Mus musculus];BAD90264.1//mKIAA1914 protein, partial [Mus musculus]
16069	2111	67.63369078	22.37677439	-1.595739997	0.442156106	*	0.002823143	Jchain	GO:0071756//pentameric IgM immunoglobulin complex;GO:0070062//extracellular exosome;GO:0005615//extracellular space;GO:0071750//dimeric IgA immunoglobulin complex;GO:0072562//blood microparticle;GO:0071751//secretory IgA immunoglobulin complex;GO:0071748//monomeric IgA immunoglobulin complex;GO:0071752//secretory dimeric IgA immunoglobulin complex	GO:0031210//phosphatidylcholine binding;GO:0030674//protein binding, bridging;GO:0019862//IgA binding;GO:0042834//peptidoglycan binding;GO:0042803//protein homodimerization activity;GO:0003697//single-stranded DNA binding;GO:0034987//immunoglobulin receptor binding;GO:0003823//antigen binding	GO:0032461//positive regulation of protein oligomerization;GO:0060267//positive regulation of respiratory burst;GO:0006959//humoral immune response;GO:0003094//glomerular filtration;GO:0001895//retina homeostasis;GO:0045087//innate immune response;GO:0019731//antibacterial humoral response;GO:0002250//adaptive immune response	NA	NP_690052.2//immunoglobulin J chain precursor [Mus musculus]
16560	8246	90.18548809	223.0322962	1.306285424	0.442156106	*	0.002830088	Kif1a	GO:0030425//dendrite;GO:1904115//axon cytoplasm;GO:0098794//postsynapse;GO:0005874//microtubule;GO:0008021//synaptic vesicle;GO:0043025//neuronal cell body;GO:0005829//cytosol;GO:0043234//protein complex	GO:0005524//ATP binding;GO:0003777//microtubule motor activity;GO:0042803//protein homodimerization activity;GO:0008017//microtubule binding	GO:0098840//protein transport along microtubule;GO:0007018//microtubule-based movement;GO:0008089//anterograde axonal transport;GO:0022027//interkinetic nuclear migration	K10392//kinesin family member 1	NP_032466.2//kinesin-like protein KIF1A isoform a [Mus musculus];NP_001281079.1//kinesin-like protein KIF1A isoform d [Mus musculus];NP_001103785.1//kinesin-like protein KIF1A isoform b [Mus musculus];NP_001281078.1//kinesin-like protein KIF1A isoform c [Mus musculus]
574428	2972	123.9471663	271.1211538	1.129212392	0.442156106	*	0.002851034	Zmynd15	GO:0005634//nucleus;GO:0005737//cytoplasm	GO:0046872//metal ion binding;GO:0042826//histone deacetylase binding	GO:0045892//negative regulation of transcription, DNA-templated;GO:0006351//transcription, DNA-templated;GO:0007286//spermatid development	K12397//AP-3 complex subunit beta	XP_006533892.1//PREDICTED: zinc finger MYND domain-containing protein 15 isoform X1 [Mus musculus];EDL12570.1//zinc finger, MYND-type containing 15, isoform CRA_c, partial [Mus musculus]
545548	623	14.14683905	5.397188868	-1.390199656	0.454007037	*	0.002956564	Lce3a	NA	NA	NA	K09291//nucleoprotein TPR	ELK36279.1//Late cornified envelope protein 3C [Myotis davidii]
18191	7461	111.5004485	37.72524388	-1.563447381	0.454007037	*	0.003039435	Nrxn3	GO:0043234//protein complex;GO:0042734//presynaptic membrane;GO:0016021//integral component of membrane	GO:0005246//calcium channel regulator activity	GO:0007416//synapse assembly;GO:0007269//neurotransmitter secretion;GO:0007155//cell adhesion;GO:0001525//angiogenesis;GO:0007268//chemical synaptic transmission	K07377//neurexin	XP_015349949.1//PREDICTED: neurexin 3 isoform X1 [Marmota marmota marmota];EDL18960.1//mCG6347, isoform CRA_a, partial [Mus musculus];XP_017937950.1//PREDICTED: neurexin 3 isoform X12 [Manacus vitellinus]
81840	5722	485.2509307	957.5008312	0.98054276	0.454007037	*	0.003041201	Sorcs2	GO:0005794//Golgi apparatus;GO:0016021//integral component of membrane	NA	GO:0006810//transport	K12388//sortilin	BAC41477.1//mKIAA1329 protein, partial [Mus musculus]
11740	1317	2695.145509	3611.206095	0.422117593	0.454007037	*	0.003042675	Slc25a5	GO:0016020//membrane;GO:0031012//extracellular matrix;GO:0070062//extracellular exosome;GO:0005634//nucleus;GO:0042645//mitochondrial nucleoid;GO:0043209//myelin sheath;GO:0045121//membrane raft;GO:0071817//MMXD complex;GO:0016021//integral component of membrane;GO:0005743//mitochondrial inner membrane;GO:0005739//mitochondrion	GO:0003723//RNA binding;GO:0005471//ATP:ADP antiporter activity;GO:0031625//ubiquitin protein ligase binding;GO:0005215//transporter activity	GO:0055085//transmembrane transport;GO:1990830//cellular response to leukemia inhibitory factor;GO:0007059//chromosome segregation;GO:0046902//regulation of mitochondrial membrane permeability;GO:1901029//negative regulation of mitochondrial outer membrane permeabilization involved in apoptotic signaling pathway;GO:0008284//positive regulation of cell proliferation	K05863//solute carrier family 25 (mitochondrial adenine nucleotide translocator), member 4/5/6/31	AAH68199.1//SLC25A5 protein, partial [Homo sapiens]
67131	2081	433.298572	263.7646837	-0.716110071	0.454007037	*	0.003071701	Acbd4	GO:0016021//integral component of membrane	GO:0000062//fatty-acyl-CoA binding	NA	K13239//peroxisomal 3,2-trans-enoyl-CoA isomerase [EC:5.3.3.8];K15189//protein HEXIM1/2;K08762//diazepam-binding inhibitor (GABA receptor modulator, acyl-CoA-binding protein)	EDL34171.1//acyl-Coenzyme A binding domain containing 4, isoform CRA_b, partial [Mus musculus]
18000	3222	2701.164857	3674.37181	0.443915928	0.454007037	*	0.003078869	2019-09-02	GO:0060170//ciliary membrane;GO:0097227//sperm annulus;GO:0042995//cell projection;GO:0005938//cell cortex;GO:0035869//ciliary transition zone;GO:0005737//cytoplasm;GO:0097730//non-motile cilium;GO:0030496//midbody;GO:0005730//nucleolus;GO:0005829//cytosol;GO:0015629//actin cytoskeleton;GO:0000777//condensed chromosome kinetochore;GO:0045202//synapse;GO:0005886//plasma membrane;GO:0005876//spindl…	GO:0032947//protein complex scaffold activity;GO:0042802//identical protein binding;GO:0030234//enzyme regulator activity;GO:0005525//GTP binding;GO:0003924//GTPase activity;GO:0045296//cadherin binding	GO:0051258//protein polymerization;GO:0060271//cilium assembly;GO:0030154//cell differentiation;GO:0032880//regulation of protein localization;GO:0002036//regulation of L-glutamate transport;GO:0000910//cytokinesis;GO:0007224//smoothened signaling pathway;GO:0007283//spermatogenesis	K16942//septin 2	XP_011246236.1//PREDICTED: septin-2 isoform X1 [Mus musculus];XP_006529303.1//PREDICTED: septin-2 isoform X2 [Mus musculus]
224814	4899	521.4819937	262.797264	-0.988667183	0.456521574	*	0.003155126	Abcc10	GO:0005765//lysosomal membrane;GO:0005887//integral component of plasma membrane	GO:0005524//ATP binding;GO:0042626//ATPase activity, coupled to transmembrane movement of substances	GO:0055085//transmembrane transport	K05674//ATP-binding cassette, subfamily C (CFTR/MRP), member 10	NP_733780.1//multidrug resistance-associated protein 7 isoform mrp7B [Mus musculus];NP_660122.1//multidrug resistance-associated protein 7 isoform mrp7A [Mus musculus];NP_001334325.1//multidrug resistance-associated protein 7 isoform 3 [Mus musculus]
320982	3967	1291.716877	2571.342233	0.993231748	0.456521574	*	0.003188703	Arl4c	NA	NA	NA	K07945//ADP-ribosylation factor-like protein 4	AAH49804.1//Arl4c protein, partial [Mus musculus]
53872	4941	5323.345759	7350.92064	0.465591672	0.456521574	*	0.003193681	Caprin1	GO:0016020//membrane;GO:0030425//dendrite;GO:0010494//cytoplasmic stress granule;GO:0005829//cytosol;GO:0000932//P-body	GO:0003723//RNA binding	GO:0050775//positive regulation of dendrite morphogenesis;GO:0017148//negative regulation of translation;GO:0061003//positive regulation of dendritic spine morphogenesis	K18743//caprin-1	NP_001104761.1//caprin-1 isoform c [Mus musculus];NP_001104760.1//caprin-1 isoform b [Mus musculus];NP_058019.2//caprin-1 isoform a [Mus musculus];EDL27705.1//GPI-anchored membrane protein 1, isoform CRA_a, partial [Mus musculus]
225579	2598	7.700382624	18.97672749	1.301229184	0.456521574	*	0.003220171	Slc27a6	GO:0005783//endoplasmic reticulum;GO:0016021//integral component of membrane	GO:0004467//long-chain fatty acid-CoA ligase activity;GO:0031957//very long-chain fatty acid-CoA ligase activity	GO:0015908//fatty acid transport;GO:0001676//long-chain fatty acid metabolic process	K08749//solute carrier family 27 (fatty acid transporter), member 6	EDL09851.1//mCG12542, partial [Mus musculus]
14537	4563	136.148388	264.2783784	0.956878497	0.456521574	*	0.003225247	Gcnt1	GO:0005615//extracellular space;GO:0016021//integral component of membrane;GO:0031985//Golgi cisterna;GO:0005802//trans-Golgi network;GO:0000139//Golgi membrane	GO:0003829//beta-1,3-galactosyl-O-glycosyl-glycoprotein beta-1,6-N-acetylglucosaminyltransferase activity	GO:0006486//protein glycosylation;GO:0048729//tissue morphogenesis;GO:0009101//glycoprotein biosynthetic process;GO:0060352//cell adhesion molecule production;GO:0032868//response to insulin;GO:0060993//kidney morphogenesis;GO:0050901//leukocyte tethering or rolling	K00727//beta-1,3-galactosyl-O-glycosyl-glycoprotein beta-1,6-N-acetylglucosaminyltransferase [EC:2.4.1.102]	XP_006526742.1//PREDICTED: beta-1,3-galactosyl-O-glycosyl-glycoprotein beta-1,6-N-acetylglucosaminyltransferase isoform X1 [Mus musculus]
72296	2079	295.7168128	213.450816	-0.470312591	0.456521574	*	0.003253795	Rusc1	GO:0005634//nucleus;GO:0005874//microtubule;GO:0015630//microtubule cytoskeleton;GO:0031410//cytoplasmic vesicle;GO:0030054//cell junction;GO:0014069//postsynaptic density;GO:0005829//cytosol;GO:0005794//Golgi apparatus;GO:0005769//early endosome;GO:0045211//postsynaptic membrane	GO:0003779//actin binding	GO:0000209//protein polyubiquitination	K19475//WAS/WASL-interacting protein;K12384//lysosome membrane protein 2;K02184//formin 2	NP_082464.2//RUN and SH3 domain-containing protein 1 isoform 1 [Mus musculus];NP_001077276.1//RUN and SH3 domain-containing protein 1 isoform 2 [Mus musculus]
26358	2060	11.30746577	28.99560824	1.358558774	0.456521574	*	0.003273557	Aldh1a7	GO:0070062//extracellular exosome;GO:0005634//nucleus;GO:0005829//cytosol;GO:0005737//cytoplasm	GO:0004028//3-chloroallyl aldehyde dehydrogenase activity;GO:0042802//identical protein binding;GO:0001758//retinal dehydrogenase activity;GO:0018479//benzaldehyde dehydrogenase (NAD+) activity;GO:0051287//NAD binding;GO:0004029//aldehyde dehydrogenase (NAD) activity	GO:0014070//response to organic cyclic compound;GO:0002072//optic cup morphogenesis involved in camera-type eye development;GO:0001822//kidney development;GO:0007494//midgut development;GO:0044849//estrous cycle;GO:0055114//oxidation-reduction process;GO:0045471//response to ethanol;GO:0042904//9-cis-retinoic acid biosynthetic process;GO:0042573//retinoic acid metabolic process;GO:0043065//positi…	K07249//retinal dehydrogenase [EC:1.2.1.36]	AAH44729.1//Aldh1a1 protein, partial [Mus musculus]
194856	977	1.367888161	3.849091318	1.492567619	0.460571168	*	0.003344362	Rhox4e	GO:0005634//nucleus	GO:0003677//DNA binding	NA	K08899//lemur tyrosine kinase 3 [EC:2.7.10.1]	NP_957688.2//reproductive homeobox 4E [Mus musculus]
106639	2042	521.3873763	307.2911997	-0.762749202	0.460571168	*	0.003353798	Vmac	GO:0005737//cytoplasm;GO:0045098//type III intermediate filament	NA	NA	K16628//collagen, type VII, alpha;K06236//collagen, type I, alpha;K19720//collagen, type III, alpha	NP_849257.1//vimentin-type intermediate filament-associated coiled-coil protein isoform 1 [Mus musculus]
20741	10417	711.336757	439.7787127	-0.693754941	0.462323502	*	0.003392257	Sptb	GO:0008091//spectrin	GO:0003779//actin binding;GO:0005200//structural constituent of cytoskeleton;GO:0005543//phospholipid binding	GO:0051693//actin filament capping	K06115//spectrin beta	XP_007614644.1//PREDICTED: spectrin beta chain, erythrocytic isoform X2 [Cricetulus griseus]
68743	5421	469.9056524	811.5528258	0.788313884	0.464037504	*	0.00345567	Anln	GO:0005654//nucleoplasm;GO:0032059//bleb;GO:0099738//cell cortex region;GO:0015629//actin cytoskeleton;GO:0005826//actomyosin contractile ring	GO:0003779//actin binding;GO:0045296//cadherin binding	GO:0000281//mitotic cytokinesis;GO:0002244//hematopoietic progenitor cell differentiation;GO:1904172//positive regulation of bleb assembly;GO:0090521//glomerular visceral epithelial cell migration	K18621//actin-binding protein anillin	EDL25274.1//anillin, actin binding protein (scraps homolog, Drosophila), isoform CRA_b, partial [Mus musculus]
436022	2189	305.2023935	195.800297	-0.640383323	0.464037504	*	0.003456422	Dnaaf3	GO:0005737//cytoplasm	NA	GO:0007368//determination of left/right symmetry;GO:0007507//heart development;GO:0070286//axonemal dynein complex assembly;GO:0044458//motile cilium assembly	K19752//dynein assembly factor 3, axonemal	NP_001028720.1//dynein assembly factor 3, axonemal [Mus musculus]
223775	2419	1882.66115	1050.77928	-0.841313703	0.474533516	*	0.003575243	Pim3	GO:0005829//cytosol;GO:0005737//cytoplasm	GO:0004674//protein serine/threonine kinase activity;GO:0005524//ATP binding	GO:0061179//negative regulation of insulin secretion involved in cellular response to glucose stimulus;GO:0007346//regulation of mitotic cell cycle;GO:0006468//protein phosphorylation;GO:0043066//negative regulation of apoptotic process;GO:0046777//protein autophosphorylation;GO:0006915//apoptotic process;GO:0007049//cell cycle;GO:0016572//histone phosphorylation	K08807//proto-oncogene serine/threonine-protein kinase Pim-3 [EC:2.7.11.1]	AAC68900.1//serine threonine kinase [Rattus norvegicus]
66082	2211	87.2110078	173.3987578	0.991511415	0.474533516	*	0.003587357	Abhd6	GO:0070062//extracellular exosome;GO:0016021//integral component of membrane;GO:0005739//mitochondrion;GO:0032281//AMPA glutamate receptor complex	GO:0004620//phospholipase activity;GO:0047372//acylglycerol lipase activity	GO:2000124//regulation of endocannabinoid signaling pathway;GO:0009395//phospholipid catabolic process;GO:0060292//long term synaptic depression;GO:0030336//negative regulation of cell migration;GO:0046464//acylglycerol catabolic process;GO:0046889//positive regulation of lipid biosynthetic process	K13700//abhydrolase domain-containing protein 6 [EC:3.1.1.23]	EDL20579.1//mCG11432, isoform CRA_b, partial [Mus musculus];BAE40616.1//unnamed protein product, partial [Mus musculus]
11522	1413	52.79914453	23.05211204	-1.195615618	0.482706771	*	0.00371989	Adh1	GO:0005829//cytosol;GO:0005622//intracellular;GO:0005739//mitochondrion	GO:0004022//alcohol dehydrogenase (NAD) activity;GO:0004745//retinol dehydrogenase activity;GO:0008144//drug binding;GO:0008270//zinc ion binding;GO:0051287//NAD binding;GO:0042803//protein homodimerization activity;GO:0004024//alcohol dehydrogenase activity, zinc-dependent;GO:0035276//ethanol binding	GO:0031100//animal organ regeneration;GO:0006069//ethanol oxidation;GO:0046186//acetaldehyde biosynthetic process;GO:0042572//retinol metabolic process;GO:0032526//response to retinoic acid;GO:0032570//response to progesterone;GO:0042573//retinoic acid metabolic process;GO:0048545//response to steroid hormone;GO:0001523//retinoid metabolic process;GO:0033574//response to testosterone;GO:0006068//…	K13951//alcohol dehydrogenase 1/7 [EC:1.1.1.1]	XP_021051734.1//alcohol dehydrogenase 1 [Mus pahari]
14430	1996	472.3300233	291.8453421	-0.694591199	0.482706771	*	0.003775785	Galt	GO:0005794//Golgi apparatus	GO:0008108//UDP-glucose:hexose-1-phosphate uridylyltransferase activity;GO:0008270//zinc ion binding;GO:0005536//glucose binding;GO:0005534//galactose binding	GO:0033499//galactose catabolic process via UDP-galactose;GO:0006011//UDP-glucose metabolic process;GO:0006258//UDP-glucose catabolic process;GO:0006012//galactose metabolic process;GO:0061623//glycolytic process from galactose	K00965//UDPglucose--hexose-1-phosphate uridylyltransferase [EC:2.7.7.12]	Q03249.3//RecName: Full=Galactose-1-phosphate uridylyltransferase; Short=Gal-1-P uridylyltransferase; AltName: Full=UDP-glucose--hexose-1-phosphate uridylyltransferase
11992	1345	206.0251048	132.3000009	-0.639007073	0.482706771	*	0.003792884	Auh	GO:0005739//mitochondrion	GO:0003723//RNA binding;GO:0004490//methylglutaconyl-CoA hydratase activity;GO:0003730//mRNA 3'-UTR binding;GO:0004300//enoyl-CoA hydratase activity	GO:0006635//fatty acid beta-oxidation;GO:0008152//metabolic process;GO:0006552//leucine catabolic process;GO:0000288//nuclear-transcribed mRNA catabolic process, deadenylation-dependent decay	K05607//methylglutaconyl-CoA hydratase [EC:4.2.1.18]	EDL41118.1//AU RNA binding protein/enoyl-coenzyme A hydratase, isoform CRA_b, partial [Mus musculus]
433809	2479	232.8263361	99.76614976	-1.222631954	0.482706771	*	0.003806941	Rnf207	GO:0048471//perinuclear region of cytoplasm	GO:0044325//ion channel binding;GO:0008270//zinc ion binding;GO:0030544//Hsp70 protein binding;GO:0051087//chaperone binding	GO:1902261//positive regulation of delayed rectifier potassium channel activity;GO:1903762//positive regulation of voltage-gated potassium channel activity involved in ventricular cardiac muscle cell action potential repolarization;GO:0010628//positive regulation of gene expression	K11997//tripartite motif-containing protein 2/3;K10649//tripartite motif-containing protein 9/67;K12026//tripartite motif-containing protein 56 [EC:2.3.2.27]	NP_001028661.2//RING finger protein 207 [Mus musculus]
18185	2377	11.64921826	4.271114409	-1.447548696	0.482706771	*	0.003888575	Nrl	GO:0005634//nucleus;GO:0005654//nucleoplasm;GO:0005829//cytosol	GO:0003677//DNA binding;GO:0000978//RNA polymerase II proximal promoter sequence-specific DNA binding;GO:1990841//promoter-specific chromatin binding;GO:0001077//transcriptional activator activity, RNA polymerase II proximal promoter sequence-specific DNA binding;GO:0003700//DNA binding transcription factor activity;GO:0043522//leucine zipper domain binding	GO:0046548//retinal rod cell development;GO:0045872//positive regulation of rhodopsin gene expression;GO:0006355//regulation of transcription, DNA-templated;GO:0045944//positive regulation of transcription from RNA polymerase II promoter;GO:0006351//transcription, DNA-templated;GO:0007468//regulation of rhodopsin gene expression	K09038//neural retina-specific leucine zipper protein	NP_032762.1//neural retina-specific leucine zipper protein [Mus musculus]
17844	872	47.94467933	16.65047528	-1.525807362	0.482706771	*	0.003919531	Mup5	GO:0005634//nucleus;GO:0005615//extracellular space;GO:0005829//cytosol	GO:0005009//insulin-activated receptor activity;GO:0005550//pheromone binding;GO:0005215//transporter activity;GO:0036094//small molecule binding	GO:0031649//heat generation;GO:0051897//positive regulation of protein kinase B signaling;GO:0051055//negative regulation of lipid biosynthetic process;GO:0045721//negative regulation of gluconeogenesis;GO:0042593//glucose homeostasis;GO:0006112//energy reserve metabolic process;GO:0070584//mitochondrion morphogenesis;GO:0045834//positive regulation of lipid metabolic process;GO:0071396//cellular…	K01830//prostaglandin-H2 D-isomerase [EC:5.3.99.2]	NP_032675.2//major urinary protein 5 precursor [Mus musculus]
23993	1923	19.61696659	56.49710611	1.526075	0.482706771	*	0.003966195	Klk7	GO:0005615//extracellular space;GO:0097209//epidermal lamellar body	GO:0004252//serine-type endopeptidase activity;GO:0008233//peptidase activity	GO:0002803//positive regulation of antibacterial peptide production	K08668//kallikrein 7 [EC:3.4.21.117]	NP_036002.1//kallikrein-7 preproprotein [Mus musculus]
16475	3503	428.5347737	661.5416105	0.626419626	0.482706771	*	0.003972195	Ajuba	GO:0005634//nucleus;GO:0005654//nucleoplasm;GO:0005815//microtubule organizing center;GO:0005925//focal adhesion;GO:0005912//adherens junction;GO:0000932//P-body;GO:0030027//lamellipodium;GO:0005667//transcription factor complex;GO:0005911//cell-cell junction;GO:0005829//cytosol;GO:0005794//Golgi apparatus;GO:0005886//plasma membrane	GO:0051015//actin filament binding;GO:0046872//metal ion binding;GO:0003714//transcription corepressor activity;GO:0003682//chromatin binding;GO:0045294//alpha-catenin binding	GO:0030032//lamellipodium assembly;GO:0035329//hippo signaling;GO:0006355//regulation of transcription, DNA-templated;GO:0000122//negative regulation of transcription from RNA polymerase II promoter;GO:0030334//regulation of cell migration;GO:0048041//focal adhesion assembly;GO:1900037//regulation of cellular response to hypoxia;GO:0043406//positive regulation of MAP kinase activity;GO:0006351//t…	K16682//LIM domain-containing protein	NP_034720.2//LIM domain-containing protein ajuba [Mus musculus]
14580	2722	199.5285758	570.6077926	1.515904071	0.482706771	*	0.004048503	Gfap	GO:0016020//membrane;GO:0097450//astrocyte end-foot;GO:0042995//cell projection;GO:0045111//intermediate filament cytoskeleton;GO:0043209//myelin sheath;GO:0005622//intracellular;GO:0005882//intermediate filament;GO:0005737//cytoplasm;GO:0044297//cell body;GO:0097386//glial cell projection;GO:0097449//astrocyte projection;GO:0098574//cytoplasmic side of lysosomal membrane	GO:0005178//integrin binding;GO:0042802//identical protein binding;GO:0019900//kinase binding;GO:0005198//structural molecule activity;GO:0005200//structural constituent of cytoskeleton	GO:0060252//positive regulation of glial cell proliferation;GO:0009611//response to wounding;GO:0045109//intermediate filament organization;GO:0045103//intermediate filament-based process;GO:0014002//astrocyte development;GO:0051580//regulation of neurotransmitter uptake;GO:0010977//negative regulation of neuron projection development;GO:0010625//positive regulation of Schwann cell proliferation;…	K05640//glial fibrillary acidic protein	XP_021068230.1//glial fibrillary acidic protein isoform X1 [Mus pahari];NP_001124492.1//glial fibrillary acidic protein isoform 1 [Mus musculus]
71745	4158	399.6274793	509.6063073	0.350727344	0.482706771	*	0.004066703	Cul2	GO:0005654//nucleoplasm;GO:0031462//Cul2-RING ubiquitin ligase complex;GO:0005730//nucleolus;GO:0030891//VCB complex	GO:0031625//ubiquitin protein ligase binding;GO:0032403//protein complex binding	GO:0042787//protein ubiquitination involved in ubiquitin-dependent protein catabolic process;GO:0030163//protein catabolic process	K03870//cullin 2	BAD90212.1//mKIAA4106 protein, partial [Mus musculus]
16885	3295	203.9492528	327.662729	0.684001357	0.482706771	*	0.004072792	Limk1	GO:0016020//membrane;GO:0005634//nucleus;GO:0005925//focal adhesion;GO:0005794//Golgi apparatus;GO:0005829//cytosol;GO:0016607//nuclear speck;GO:0030027//lamellipodium;GO:0005737//cytoplasm;GO:0043005//neuron projection	GO:0046872//metal ion binding;GO:0004674//protein serine/threonine kinase activity;GO:0005524//ATP binding;GO:0004672//protein kinase activity;GO:0031072//heat shock protein binding;GO:0046982//protein heterodimerization activity;GO:0004871//signal transducer activity	GO:0045773//positive regulation of axon extension;GO:0051444//negative regulation of ubiquitin-protein transferase activity;GO:0051496//positive regulation of stress fiber assembly;GO:0032233//positive regulation of actin filament bundle assembly;GO:0006468//protein phosphorylation;GO:0035556//intracellular signal transduction	K05743//LIM domain kinase 1 [EC:2.7.11.1]	NP_034847.1//LIM domain kinase 1 isoform 1 [Mus musculus];NP_001292804.1//LIM domain kinase 1 isoform 2 [Mus musculus]
50799	3130	242.6913226	334.2777117	0.461924639	0.482706771	*	0.004079522	Slc25a13	GO:0005743//mitochondrial inner membrane;GO:0016021//integral component of membrane;GO:0005739//mitochondrion	GO:0005313//L-glutamate transmembrane transporter activity;GO:0005509//calcium ion binding;GO:0015183//L-aspartate transmembrane transporter activity	GO:0006754//ATP biosynthetic process;GO:0015810//aspartate transport;GO:0055085//transmembrane transport;GO:0051592//response to calcium ion;GO:0015813//L-glutamate transport;GO:0043490//malate-aspartate shuttle;GO:0045333//cellular respiration	K15105//solute carrier family 25 (mitochondrial aspartate/glutamate transporter), member 12/13	NP_056644.1//calcium-binding mitochondrial carrier protein Aralar2 isoform 1 [Mus musculus];NP_001171043.1//calcium-binding mitochondrial carrier protein Aralar2 isoform 2 [Mus musculus]
66176	1130	164.6878159	97.51435892	-0.756047249	0.482706771	*	0.004116366	Nat9	GO:0043234//protein complex	GO:0008080//N-acetyltransferase activity	NA	K02975//small subunit ribosomal protein S25e;K00327//NADPH-ferrihemoprotein reductase [EC:1.6.2.4]	NP_079676.1//N-acetyltransferase 9 [Mus musculus]
66643	3124	68.36168977	35.12090903	-0.960857872	0.482706771	*	0.004128455	Lix1	GO:0005737//cytoplasm	NA	GO:0097352//autophagosome maturation	K16673//LIX1-like protein	XP_006927912.1//PREDICTED: protein limb expression 1 homolog isoform X1 [Felis catus]
433904	2510	395.1680634	281.5733367	-0.488955631	0.482706771	*	0.00413002	Ociad2	GO:0005768//endosome;GO:0005743//mitochondrial inner membrane;GO:0005739//mitochondrion	NA	NA	K09614//corin [EC:3.4.21.-];K06467//CD22 antigen	XP_008579992.1//PREDICTED: OCIA domain-containing protein 2 isoform X3 [Galeopterus variegatus];ERE89729.1//OCIA domain-containing protein 2 [Cricetulus griseus]
103844	1080	44.82176175	24.06018581	-0.897551572	0.482706771	*	0.00416678	Inca1	GO:0005634//nucleus;GO:0005654//nucleoplasm;GO:0016604//nuclear body;GO:0005737//cytoplasm	GO:0004861//cyclin-dependent protein serine/threonine kinase inhibitor activity;GO:0032403//protein complex binding;GO:0030332//cyclin binding	GO:2001235//positive regulation of apoptotic signaling pathway;GO:0045736//negative regulation of cyclin-dependent protein serine/threonine kinase activity;GO:0008285//negative regulation of cell proliferation	NA	NP_998894.1//protein INCA1 isoform 1 [Mus musculus]
30049	3470	106.3172167	63.19263396	-0.750546935	0.482706771	*	0.004195086	Scd3	GO:0031090//organelle membrane;GO:0016021//integral component of membrane;GO:0005789//endoplasmic reticulum membrane	GO:0032896//palmitoyl-CoA 9-desaturase activity;GO:0046872//metal ion binding	GO:1903966//monounsaturated fatty acid biosynthetic process	K00507//stearoyl-CoA desaturase (Delta-9 desaturase) [EC:1.14.19.1]	NP_077770.1//acyl-CoA desaturase 3 [Mus musculus]
23945	3661	1516.146576	777.302235	-0.963861666	0.482706771	*	0.004206479	Mgll	GO:0043196//varicosity;GO:0030424//axon;GO:0005654//nucleoplasm;GO:0019898//extrinsic component of membrane;GO:0005829//cytosol;GO:0045202//synapse	GO:0047372//acylglycerol lipase activity;GO:0042803//protein homodimerization activity	GO:0019433//triglyceride catabolic process;GO:2000124//regulation of endocannabinoid signaling pathway;GO:0019369//arachidonic acid metabolic process;GO:0030516//regulation of axon extension;GO:0050727//regulation of inflammatory response;GO:0060292//long term synaptic depression;GO:0051930//regulation of sensory perception of pain;GO:0006633//fatty acid biosynthetic process;GO:0009966//regulatio…	K01054//acylglycerol lipase [EC:3.1.1.23]	EDK99253.1//monoglyceride lipase, isoform CRA_a, partial [Mus musculus];NP_001159722.1//monoglyceride lipase isoform d [Mus musculus];NP_001159721.1//monoglyceride lipase isoform c [Mus musculus]
15476	1685	155.2942904	336.7243989	1.116563474	0.482706771	*	0.004216104	Hs3st1	GO:0005796//Golgi lumen	GO:0008467//[heparan sulfate]-glucosamine 3-sulfotransferase 1 activity	NA	K01024//[heparan sulfate]-glucosamine 3-sulfotransferase 1 [EC:2.8.2.23]	NP_034604.1//heparan sulfate glucosamine 3-O-sulfotransferase 1 precursor [Mus musculus]
66111	1324	2472.170252	1274.811568	-0.955494086	0.482706771	*	0.00422592	Tmed3	GO:0005783//endoplasmic reticulum;GO:0032580//Golgi cisterna membrane;GO:0030126//COPI vesicle coat;GO:0005794//Golgi apparatus;GO:0016021//integral component of membrane;GO:0033116//endoplasmic reticulum-Golgi intermediate compartment membrane;GO:0005793//endoplasmic reticulum-Golgi intermediate compartment;GO:0005789//endoplasmic reticulum membrane	NA	GO:0006810//transport;GO:0015031//protein transport	K20350//p24 family protein gamma-4	NP_079636.2//transmembrane emp24 domain-containing protein 3 precursor [Mus musculus]
338370	7115	5.83497477	16.3611578	1.487476522	0.482706771	*	0.004258498	Nalcn	GO:0016021//integral component of membrane;GO:0005886//plasma membrane	GO:0005244//voltage-gated ion channel activity;GO:0022840//leak channel activity;GO:0005272//sodium channel activity;GO:0005261//cation channel activity	GO:0070588//calcium ion transmembrane transport;GO:0035725//sodium ion transmembrane transport;GO:0086010//membrane depolarization during action potential;GO:0071805//potassium ion transmembrane transport;GO:0060075//regulation of resting membrane potential	K21863//null	XP_017171553.1//PREDICTED: sodium leak channel non-selective protein isoform X4 [Mus musculus]
20531	4185	118.8266679	50.05071014	-1.247396208	0.482706771	*	0.004265265	Slc34a2	GO:0005903//brush border;GO:0016324//apical plasma membrane;GO:0016021//integral component of membrane;GO:0031982//vesicle;GO:0005737//cytoplasm	GO:0042301//phosphate ion binding;GO:0005436//sodium:phosphate symporter activity;GO:0031402//sodium ion binding;GO:0015321//sodium-dependent phosphate transmembrane transporter activity	GO:0006817//phosphate ion transport;GO:0030643//cellular phosphate ion homeostasis;GO:0001701//in utero embryonic development;GO:0043627//response to estrogen	K14683//solute carrier family 34 (sodium-dependent phosphate cotransporter)	XP_006503870.1//PREDICTED: sodium-dependent phosphate transport protein 2B isoform X1 [Mus musculus]
18789	4517	1968.727238	2742.25925	0.478101725	0.482706771	*	0.00426628	Papola	GO:0005634//nucleus;GO:0005654//nucleoplasm;GO:0005737//cytoplasm	GO:0000287//magnesium ion binding;GO:0003723//RNA binding;GO:0004652//polynucleotide adenylyltransferase activity;GO:0005524//ATP binding;GO:0030145//manganese ion binding	GO:0031123//RNA 3'-end processing;GO:0043631//RNA polyadenylation;GO:0006378//mRNA polyadenylation;GO:0031440//regulation of mRNA 3'-end processing	K14376//poly(A) polymerase [EC:2.7.7.19]	NP_035242.1//poly(A) polymerase alpha isoform 1 [Mus musculus];NP_001334369.1//poly(A) polymerase alpha isoform 2 [Mus musculus]
13175	6187	348.1441797	893.4268261	1.359664669	0.494507817	*	0.004425442	Dclk1	GO:0030424//axon;GO:0030426//growth cone;GO:0005622//intracellular;GO:0014069//postsynaptic density	GO:0004674//protein serine/threonine kinase activity;GO:0005524//ATP binding;GO:0016301//kinase activity;GO:0004672//protein kinase activity	GO:0048675//axon extension;GO:0006468//protein phosphorylation;GO:0035556//intracellular signal transduction;GO:0007420//brain development;GO:0048813//dendrite morphogenesis;GO:0007409//axonogenesis;GO:0018107//peptidyl-threonine phosphorylation;GO:0048812//neuron projection morphogenesis;GO:0018105//peptidyl-serine phosphorylation;GO:0001764//neuron migration;GO:0030900//forebrain development;GO…	K08805//doublecortin-like kinase 1/2 [EC:2.7.11.1]	NP_001104522.1//serine/threonine-protein kinase DCLK1 isoform 3 [Mus musculus];NP_001104521.1//serine/threonine-protein kinase DCLK1 isoform 2 [Mus musculus];NP_067595.1//serine/threonine-protein kinase DCLK1 isoform 2 [Rattus norvegicus];XP_006501041.1//PREDICTED: serine/threonine-protein kinase DCLK1 isoform X1 [Mus musculus];NP_001182468.1//serine/threonine-protein kinase DCLK1 isoform 6 [Mus …
11979	4711	6.862414185	19.68161277	1.520060336	0.494507817	*	0.004453674	Atp7b	GO:0016020//membrane;GO:0016323//basolateral plasma membrane;GO:0032588//trans-Golgi network membrane;GO:0005770//late endosome;GO:0005794//Golgi apparatus;GO:0016021//integral component of membrane;GO:0005802//trans-Golgi network;GO:0048471//perinuclear region of cytoplasm	GO:0004008//copper-exporting ATPase activity;GO:0005524//ATP binding;GO:0005507//copper ion binding;GO:0043682//copper-transporting ATPase activity;GO:0005375//copper ion transmembrane transporter activity	GO:0007595//lactation;GO:0006878//cellular copper ion homeostasis;GO:0051208//sequestering of calcium ion;GO:0015680//intracellular copper ion transport;GO:0006882//cellular zinc ion homeostasis;GO:0046688//response to copper ion;GO:0006825//copper ion transport;GO:0015677//copper ion import	K17686//Cu+-exporting ATPase [EC:3.6.3.54]	NP_031537.2//copper-transporting ATPase 2 [Mus musculus]
22003	1662	7712.606114	11054.31901	0.519319813	0.494507817	*	0.004520608	Tpm1	GO:0005856//cytoskeleton;GO:0030016//myofibril;GO:0032587//ruffle membrane;GO:0005737//cytoplasm;GO:0030017//sarcomere;GO:0005884//actin filament;GO:0001725//stress fiber;GO:0032059//bleb;GO:0043234//protein complex;GO:0005829//cytosol;GO:0015629//actin cytoskeleton;GO:0005862//muscle thin filament tropomyosin;GO:0031941//filamentous actin	GO:0051015//actin filament binding;GO:0047485//protein N-terminus binding;GO:0042802//identical protein binding;GO:0008092//cytoskeletal protein binding;GO:0046982//protein heterodimerization activity;GO:0005200//structural constituent of cytoskeleton;GO:0042803//protein homodimerization activity;GO:0003779//actin binding;GO:0097718//disordered domain specific binding;GO:0008307//structural const…	GO:0030049//muscle filament sliding;GO:0034614//cellular response to reactive oxygen species;GO:0003065//positive regulation of heart rate by epinephrine;GO:0045785//positive regulation of cell adhesion;GO:0006937//regulation of muscle contraction;GO:0007015//actin filament organization;GO:0008016//regulation of heart contraction;GO:0060048//cardiac muscle contraction;GO:1904753//negative regulat…	K09290//tropomyosin 3;K10373//tropomyosin 1	XP_005559774.1//PREDICTED: tropomyosin alpha-1 chain isoform X3 [Macaca fascicularis];XP_006920353.1//PREDICTED: tropomyosin alpha-1 chain isoform X7 [Pteropus alecto];NP_001029245.1//tropomyosin alpha-1 chain isoform Tpm1.8cy [Rattus norvegicus];XP_005559778.1//PREDICTED: tropomyosin alpha-1 chain isoform X8 [Macaca fascicularis];NP_001157728.1//tropomyosin alpha-1 chain isoform Tpm1.12br [Mus m…
14282	3750	111947.5595	46435.07434	-1.269536227	0.494507817	*	0.004533027	Fosb	GO:0043231//intracellular membrane-bounded organelle;GO:0005634//nucleus;GO:0005654//nucleoplasm	GO:0000978//RNA polymerase II proximal promoter sequence-specific DNA binding;GO:0003677//DNA binding;GO:0043565//sequence-specific DNA binding;GO:0001077//transcriptional activator activity, RNA polymerase II proximal promoter sequence-specific DNA binding;GO:0003700//DNA binding transcription factor activity;GO:0003690//double-stranded DNA binding	GO:0009612//response to mechanical stimulus;GO:0042493//response to drug;GO:0007565//female pregnancy;GO:0043278//response to morphine;GO:0051591//response to cAMP;GO:0032570//response to progesterone;GO:0032870//cellular response to hormone stimulus;GO:0006366//transcription from RNA polymerase II promoter;GO:0071277//cellular response to calcium ion;GO:0045944//positive regulation of transcript…	K09029//protein FosB	NP_032062.1//protein fosB isoform 1 [Mus musculus];XP_014438515.1//PREDICTED: protein fosB [Tupaia chinensis]
16175	1974	237.0538047	596.1504842	1.330462003	0.494507817	*	0.004575161	Il1a	GO:0009986//cell surface;GO:0005615//extracellular space;GO:0005829//cytosol;GO:0005886//plasma membrane;GO:0005737//cytoplasm	GO:0005125//cytokine activity;GO:0005507//copper ion binding;GO:0005149//interleukin-1 receptor binding	GO:0046330//positive regulation of JNK cascade;GO:0031424//keratinization;GO:0070498//interleukin-1-mediated signaling pathway;GO:0032956//regulation of actin cytoskeleton organization;GO:0032308//positive regulation of prostaglandin secretion;GO:0010332//response to gamma radiation;GO:0045766//positive regulation of angiogenesis;GO:0033591//response to L-ascorbic acid;GO:0008285//negative regula…	K04383//interleukin 1 alpha	EDL28236.1//interleukin 1 alpha, isoform CRA_a, partial [Mus musculus]
109113	3595	911.2193175	1302.461887	0.51537092	0.494507817	*	0.004581563	Uhrf2	GO:0005634//nucleus;GO:0005654//nucleoplasm;GO:0005720//nuclear heterochromatin	GO:0042393//histone binding;GO:0061630//ubiquitin protein ligase activity;GO:0046872//metal ion binding;GO:0003677//DNA binding;GO:0004842//ubiquitin-protein transferase activity	GO:0010216//maintenance of DNA methylation;GO:0071158//positive regulation of cell cycle arrest;GO:0008283//cell proliferation;GO:0030154//cell differentiation;GO:0016567//protein ubiquitination;GO:0051865//protein autoubiquitination;GO:0007049//cell cycle;GO:0090308//regulation of methylation-dependent chromatin silencing	K15713//E3 ubiquitin-protein ligase UHRF2 [EC:2.3.2.27]	NP_659122.2//E3 ubiquitin-protein ligase UHRF2 [Mus musculus]
76905	1372	3750.234035	2014.867186	-0.896295886	0.494507817	*	0.004598196	Lrg1	GO:0043231//intracellular membrane-bounded organelle;GO:0070062//extracellular exosome;GO:0005615//extracellular space	GO:0005160//transforming growth factor beta receptor binding	GO:0050873//brown fat cell differentiation;GO:0001938//positive regulation of endothelial cell proliferation;GO:0045766//positive regulation of angiogenesis;GO:0030511//positive regulation of transforming growth factor beta receptor signaling pathway	K13023//carboxypeptidase N regulatory subunit	NP_084072.1//leucine-rich alpha-2-glycoprotein precursor [Mus musculus]
320782	3342	646.6844349	368.7793079	-0.810304178	0.494507817	*	0.004621788	Tmem154	GO:0016021//integral component of membrane	NA	NA	NA	NP_796234.1//transmembrane protein 154 precursor [Mus musculus]
20430	6470	1706.420846	2487.789078	0.543890679	0.494507817	*	0.004643228	Cyfip1	GO:0060076//excitatory synapse;GO:0090725//peripheral region of growth cone;GO:0005737//cytoplasm;GO:0043025//neuronal cell body;GO:0032433//filopodium tip;GO:0090724//central region of growth cone;GO:0043197//dendritic spine;GO:0070062//extracellular exosome;GO:0031209//SCAR complex;GO:0044295//axonal growth cone;GO:0005925//focal adhesion;GO:0044294//dendritic growth cone;GO:0043195//terminal b…	GO:0051015//actin filament binding;GO:0005522//profilin binding;GO:0048365//Rac GTPase binding;GO:0000340//RNA 7-methylguanosine cap binding;GO:0032403//protein complex binding	GO:0030032//lamellipodium assembly;GO:0048675//axon extension;GO:0051388//positive regulation of neurotrophin TRK receptor signaling pathway;GO:0045773//positive regulation of axon extension;GO:0051602//response to electrical stimulus;GO:0031175//neuron projection development;GO:2000601//positive regulation of Arp2/3 complex-mediated actin nucleation;GO:0031529//ruffle organization;GO:0097484//de…	K05749//cytoplasmic FMR1 interacting protein	EDL21876.1//cytoplasmic FMR1 interacting protein 1, isoform CRA_a, partial [Mus musculus];XP_021536297.1//cytoplasmic FMR1-interacting protein 1 isoform X2 [Neomonachus schauinslandi]
16570	6849	467.491046	776.5898436	0.732214107	0.494507817	*	0.004663815	Kif3c	GO:0005874//microtubule;GO:0005829//cytosol;GO:0071598//neuronal ribonucleoprotein granule;GO:0043025//neuronal cell body;GO:0005871//kinesin complex	GO:0005524//ATP binding;GO:0003777//microtubule motor activity;GO:0008017//microtubule binding;GO:0016887//ATPase activity	GO:0072384//organelle transport along microtubule;GO:0007018//microtubule-based movement	K20197//kinesin family member 3C	BAD90208.1//mKIAA4058 protein, partial [Mus musculus]
22318	2164	2233.644091	1499.57034	-0.574850129	0.494507817	*	0.004689795	Vamp2	NA	NA	NA	K13504//vesicle-associated membrane protein 2	ELK03846.1//Vesicle-associated membrane protein 2 [Pteropus alecto]
230868	2017	3.415897797	9.684544333	1.50341936	0.494507817	*	0.004727242	Igsf21	GO:0005576//extracellular region	NA	NA	NA	NP_941012.1//immunoglobulin superfamily member 21 precursor [Mus musculus]
66264	856	118.061831	60.75590267	-0.958446138	0.494507817	*	0.004727924	Ccdc28b	GO:0005813//centrosome;GO:0005737//cytoplasm	NA	GO:0060271//cilium assembly	K03246//translation initiation factor 3 subunit I	XP_008520121.1//PREDICTED: coiled-coil domain-containing protein 28B [Equus przewalskii]
19253	1587	1123.922489	694.9658077	-0.69352864	0.51301932	*	0.004958778	Ptpn18	GO:0005634//nucleus;GO:0005737//cytoplasm	GO:0004726//non-membrane spanning protein tyrosine phosphatase activity;GO:0004725//protein tyrosine phosphatase activity	NA	K18024//tyrosine-protein phosphatase non-receptor type 12/18/22 [EC:3.1.3.48]	NP_035336.2//tyrosine-protein phosphatase non-receptor type 18 [Mus musculus]
16780	4054	889.3619163	1643.000329	0.885490237	0.51301932	*	0.004961943	Lamb3	GO:0005576//extracellular region;GO:0005610//laminin-5 complex;GO:0005604//basement membrane	GO:0032403//protein complex binding	GO:0022617//extracellular matrix disassembly;GO:0007155//cell adhesion;GO:0006898//receptor-mediated endocytosis;GO:0030198//extracellular matrix organization;GO:0050873//brown fat cell differentiation;GO:0035987//endodermal cell differentiation	K06244//laminin, beta 3	NP_032510.2//laminin subunit beta-3 precursor [Mus musculus]
12815	6541	92.99728064	187.2938018	1.010042721	0.523044348	*	0.005091772	Col11a2	GO:0005581//collagen trimer;GO:0005578//proteinaceous extracellular matrix	GO:0046872//metal ion binding;GO:0005201//extracellular matrix structural constituent	GO:0001649//osteoblast differentiation;GO:0030199//collagen fibril organization;GO:0051216//cartilage development;GO:0060023//soft palate development;GO:0001894//tissue homeostasis;GO:0002062//chondrocyte differentiation;GO:0007605//sensory perception of sound;GO:0060021//palate development;GO:0001501//skeletal system development;GO:0048705//skeletal system morphogenesis	K19721//collagen, type V/XI/XXIV/XXVII, alpha	NP_034056.1//collagen alpha-2(XI) chain isoform 2 precursor [Mus musculus];NP_001304651.1//collagen alpha-2(XI) chain isoform 1 precursor [Mus musculus]
14685	2222	35.4033286	14.2205261	-1.315910168	0.523044348	*	0.005117054	Gnat1	GO:0016020//membrane	GO:0031683//G-protein beta/gamma-subunit complex binding;GO:0004871//signal transducer activity;GO:0005525//GTP binding;GO:0003924//GTPase activity	GO:0009416//response to light stimulus;GO:0007188//adenylate cyclase-modulating G-protein coupled receptor signaling pathway	K04631//guanine nucleotide-binding protein G(t) subunit alpha 1/2	XP_010571201.1//PREDICTED: guanine nucleotide-binding protein G(t) subunit alpha-1 [Haliaeetus leucocephalus]
116903	962	8.981326232	25.28473794	1.493266424	0.523378941	*	0.005178522	Calcb	GO:0005576//extracellular region	GO:0005179//hormone activity	NA	K12332//calcitonin	NP_473425.2//calcitonin gene-related peptide 2 precursor [Mus musculus]
218454	4348	770.1236038	1600.101609	1.055001601	0.523378941	*	0.005230253	Lhfpl2	GO:0016021//integral component of membrane	NA	GO:0046545//development of primary female sexual characteristics;GO:1905516//positive regulation of fertilization;GO:0046546//development of primary male sexual characteristics;GO:0007338//single fertilization	NA	NP_766177.1//lipoma HMGIC fusion partner-like 2 protein [Mus musculus]
20730	422	2.865312972	7.47258686	1.382915031	0.523378941	*	0.005237768	Spink1	GO:0070062//extracellular exosome;GO:0005615//extracellular space;GO:0001669//acrosomal vesicle	GO:0004867//serine-type endopeptidase inhibitor activity;GO:0030414//peptidase inhibitor activity	GO:0060046//regulation of acrosome reaction;GO:0010751//negative regulation of nitric oxide mediated signal transduction;GO:0010466//negative regulation of peptidase activity;GO:0090281//negative regulation of calcium ion import;GO:2001256//regulation of store-operated calcium entry;GO:1900004//negative regulation of serine-type endopeptidase activity;GO:0048240//sperm capacitation;GO:0050732//ne…	NA	NP_033284.1//serine protease inhibitor Kazal-type 1 precursor [Mus musculus]
213989	2066	90.94100836	42.80654542	-1.087099589	0.523378941	*	0.005258099	Tmem82	GO:0016021//integral component of membrane	NA	NA	K13728//mitotic spindle assembly checkpoint protein MAD2B	NP_666099.2//transmembrane protein 82 [Mus musculus]
110351	3221	2064.199203	1230.663994	-0.746145284	0.523378941	*	0.005265791	Rap1gap	GO:0030425//dendrite;GO:0030424//axon;GO:0016020//membrane;GO:0005829//cytosol;GO:0005769//early endosome;GO:0043025//neuronal cell body;GO:0000139//Golgi membrane	GO:0017016//Ras GTPase binding;GO:0042803//protein homodimerization activity;GO:0005096//GTPase activator activity	GO:1990792//cellular response to glial cell derived neurotrophic factor;GO:1903697//negative regulation of microvillus assembly;GO:0043547//positive regulation of GTPase activity;GO:0022409//positive regulation of cell-cell adhesion;GO:1904442//negative regulation of thyroid gland epithelial cell proliferation;GO:0050766//positive regulation of phagocytosis;GO:0045665//negative regulation of neur…	K17700//RAP1 GTPase activating protein 1	XP_015854771.1//PREDICTED: rap1 GTPase-activating protein 1 isoform X5 [Peromyscus maniculatus bairdii];XP_015854770.1//PREDICTED: rap1 GTPase-activating protein 1 isoform X4 [Peromyscus maniculatus bairdii];BAD32233.1//mKIAA0474 protein, partial [Mus musculus];NP_001243147.1//rap1 GTPase-activating protein 1 isoform 2 [Mus musculus]
22436	4623	4261.890703	2677.437865	-0.670640501	0.534345258	*	0.005405828	Xdh	NA	NA	NA	K00106//xanthine dehydrogenase/oxidase [EC:1.17.1.4 1.17.3.2]	EDL38417.1//xanthine dehydrogenase, isoform CRA_a, partial [Mus musculus]
22158	3401	369.2874471	505.1452482	0.451954053	0.534425342	*	0.005442773	Tulp3	NA	NA	NA	K19600//tubby-related protein 1	XP_021020703.1//tubby-related protein 3 [Mus caroli]
106869	3354	305.2815415	565.0644138	0.888274974	0.534425342	*	0.005466051	Tnfaip8	GO:0005737//cytoplasm	GO:0043027//cysteine-type endopeptidase inhibitor activity involved in apoptotic process	GO:0043065//positive regulation of apoptotic process;GO:0050830//defense response to Gram-positive bacterium;GO:0042981//regulation of apoptotic process;GO:0032611//interleukin-1 beta production	K12471//epsin;K13219//splicing factor, proline- and glutamine-rich	NP_001171230.1//tumor necrosis factor alpha-induced protein 8 isoform 2 [Mus musculus];NP_001171231.1//tumor necrosis factor alpha-induced protein 8 isoform 3 [Mus musculus];NP_598892.2//tumor necrosis factor alpha-induced protein 8 isoform 1 [Mus musculus]
11836	2200	1705.597881	1203.137925	-0.503475511	0.537277911	*	0.005525092	Araf	GO:0005829//cytosol;GO:0005739//mitochondrion	GO:0031434//mitogen-activated protein kinase kinase binding;GO:0046872//metal ion binding;GO:0004709//MAP kinase kinase kinase activity;GO:0004674//protein serine/threonine kinase activity;GO:0005524//ATP binding	GO:0032006//regulation of TOR signaling;GO:0032434//regulation of proteasomal ubiquitin-dependent protein catabolic process;GO:0030154//cell differentiation;GO:0009968//negative regulation of signal transduction;GO:0020021//immortalization of host cell;GO:0043066//negative regulation of apoptotic process;GO:0007275//multicellular organism development;GO:0070374//positive regulation of ERK1 and ER…	K08845//A-Raf proto-oncogene serine/threonine-protein kinase [EC:2.7.11.1]	XP_021009780.1//serine/threonine-protein kinase A-Raf isoform X1 [Mus caroli];XP_011245731.1//PREDICTED: serine/threonine-protein kinase A-Raf isoform X1 [Mus musculus]
59012	3083	176.0434846	381.6691173	1.116390622	0.539234715	*	0.005575189	Moxd1	GO:0016020//membrane;GO:0030667//secretory granule membrane;GO:0005615//extracellular space;GO:0016021//integral component of membrane;GO:0005789//endoplasmic reticulum membrane	GO:0005507//copper ion binding;GO:0004500//dopamine beta-monooxygenase activity	GO:0006589//octopamine biosynthetic process;GO:0042421//norepinephrine biosynthetic process;GO:0042420//dopamine catabolic process	K00503//dopamine beta-monooxygenase [EC:1.14.17.1];K15266//dimethyladenosine transferase 1, mitochondrial [EC:2.1.1.-]	NP_067484.2//DBH-like monooxygenase protein 1 precursor [Mus musculus]
236899	4875	38.46620094	72.78859111	0.920120989	0.542769657	*	0.005641908	Pcyt1b	GO:0005783//endoplasmic reticulum	GO:0004105//choline-phosphate cytidylyltransferase activity;GO:0003824//catalytic activity	GO:0009058//biosynthetic process;GO:1904116//response to vasopressin;GO:0007283//spermatogenesis;GO:0001541//ovarian follicle development	K00968//choline-phosphate cytidylyltransferase [EC:2.7.7.15]	NP_997593.1//choline-phosphate cytidylyltransferase B isoform 1 [Mus musculus];XP_006257079.1//PREDICTED: choline-phosphate cytidylyltransferase B isoform X2 [Rattus norvegicus]
329828	4192	142.216616	81.04454509	-0.811303043	0.55358618	*	0.00581527	AI464131	GO:0031965//nuclear membrane;GO:0016021//integral component of membrane;GO:0005789//endoplasmic reticulum membrane	GO:0004553//hydrolase activity, hydrolyzing O-glycosyl compounds	GO:0051897//positive regulation of protein kinase B signaling;GO:0005975//carbohydrate metabolic process;GO:0048741//skeletal muscle fiber development;GO:0043568//positive regulation of insulin-like growth factor receptor signaling pathway	K12047//maltase-glucoamylase [EC:3.2.1.20 3.2.1.3];K01187//alpha-glucosidase [EC:3.2.1.20]	BAD32395.1//mKIAA1161 protein, partial [Mus musculus]
12795	2483	5054.807273	2700.494178	-0.904432649	0.55358618	*	0.005815886	Plk3	GO:0005795//Golgi stack;GO:0030425//dendrite;GO:0005730//nucleolus;GO:0005813//centrosome;GO:0043025//neuronal cell body	GO:0004674//protein serine/threonine kinase activity;GO:0005524//ATP binding;GO:0002039//p53 binding	GO:2000777//positive regulation of proteasomal ubiquitin-dependent protein catabolic process involved in cellular response to hypoxia;GO:0006970//response to osmotic stress;GO:0090316//positive regulation of intracellular protein transport;GO:0043066//negative regulation of apoptotic process;GO:0000302//response to reactive oxygen species;GO:1904716//positive regulation of chaperone-mediated auto…	K08862//polo-like kinase 3 [EC:2.7.11.21]	NP_001300845.1//serine/threonine-protein kinase PLK3 isoform 2 [Mus musculus];NP_038835.2//serine/threonine-protein kinase PLK3 isoform 1 [Mus musculus]
21886	2782	1343.845716	803.7116048	-0.741617697	0.563145249	*	0.005947615	Tle2	GO:0005634//nucleus;GO:0005615//extracellular space;GO:0005925//focal adhesion;GO:0016604//nuclear body	GO:0003714//transcription corepressor activity	GO:0045892//negative regulation of transcription, DNA-templated;GO:0090090//negative regulation of canonical Wnt signaling pathway;GO:0006355//regulation of transcription, DNA-templated;GO:0016055//Wnt signaling pathway;GO:0006351//transcription, DNA-templated	K04497//groucho	NP_001239330.1//transducin-like enhancer protein 2 isoform 2 [Mus musculus];NP_062699.1//transducin-like enhancer protein 2 isoform 1 [Mus musculus]
68180	971	125.249702	76.22202786	-0.716527275	0.56409247	*	0.006036697	Hyi	NA	GO:0008903//hydroxypyruvate isomerase activity	NA	K01816//hydroxypyruvate isomerase [EC:5.3.1.22]	NP_080877.3//putative hydroxypyruvate isomerase [Mus musculus]
66960	2194	362.4194638	499.1311132	0.461758399	0.56409247	*	0.006078095	Mindy3	GO:0005654//nucleoplasm;GO:0031965//nuclear membrane	GO:0016807//cysteine-type carboxypeptidase activity;GO:0036459//thiol-dependent ubiquitinyl hydrolase activity;GO:1990380//Lys48-specific deubiquitinase activity	GO:0006915//apoptotic process	K08742//E3 ubiquitin-protein ligase SIAH2 [EC:2.3.2.27];K20465//oxysterol-binding protein-related protein 9/10/11	EDL08040.1//RIKEN cDNA 2310047O13, isoform CRA_a, partial [Mus musculus];NP_077147.2//ubiquitin carboxyl-terminal hydrolase MINDY-3 isoform a [Mus musculus];NP_001342464.1//ubiquitin carboxyl-terminal hydrolase MINDY-3 isoform b [Mus musculus];NP_001342468.1//ubiquitin carboxyl-terminal hydrolase MINDY-3 isoform e [Mus musculus];EDL08041.1//RIKEN cDNA 2310047O13, isoform CRA_b, partial [Mus muscu…
16508	4562	23.64800199	11.93812908	-0.986141538	0.56409247	*	0.00608235	Kcnd2	GO:0016020//membrane;GO:0030425//dendrite;GO:0031226//intrinsic component of plasma membrane;GO:0097038//perinuclear endoplasmic reticulum;GO:0030054//cell junction;GO:0043025//neuronal cell body;GO:0005901//caveola;GO:0005887//integral component of plasma membrane;GO:0032809//neuronal cell body membrane;GO:0043197//dendritic spine;GO:0034705//potassium channel complex;GO:0005886//plasma membrane…	GO:0005249//voltage-gated potassium channel activity;GO:0046872//metal ion binding;GO:0005216//ion channel activity;GO:0005267//potassium channel activity;GO:0046982//protein heterodimerization activity;GO:0005250//A-type (transient outward) potassium channel activity;GO:1905030//voltage-gated ion channel activity involved in regulation of postsynaptic membrane potential	GO:0051291//protein heterooligomerization;GO:0071456//cellular response to hypoxia;GO:0006813//potassium ion transport;GO:0071260//cellular response to mechanical stimulus;GO:0035690//cellular response to drug;GO:0086001//cardiac muscle cell action potential;GO:0051260//protein homooligomerization;GO:0019228//neuronal action potential;GO:0001508//action potential;GO:0045475//locomotor rhythm;GO:0…	K04892//potassium voltage-gated channel Shal-related subfamily D member 2	BAC41464.1//mKIAA1044 protein, partial [Mus musculus]
72309	1744	421.1779092	204.7526443	-1.040547685	0.56409247	*	0.006083043	Tmem158	GO:0016021//integral component of membrane	GO:0004872//receptor activity;GO:0042277//peptide binding	NA	NA	NP_001002267.2//transmembrane protein 158 precursor [Mus musculus]
17381	3609	385.1375884	1018.371168	1.402817641	0.565797311	*	0.006132878	Mmp12	GO:0031012//extracellular matrix;GO:0005634//nucleus;GO:0005615//extracellular space;GO:0005576//extracellular region;GO:0005737//cytoplasm;GO:0005578//proteinaceous extracellular matrix	GO:0004252//serine-type endopeptidase activity;GO:0004222//metalloendopeptidase activity;GO:0005518//collagen binding;GO:0005509//calcium ion binding;GO:0008270//zinc ion binding;GO:0043565//sequence-specific DNA binding;GO:0001047//core promoter binding	GO:0014070//response to organic cyclic compound;GO:0000122//negative regulation of transcription from RNA polymerase II promoter;GO:1901163//regulation of trophoblast cell migration;GO:0060054//positive regulation of epithelial cell proliferation involved in wound healing;GO:0042493//response to drug;GO:0010628//positive regulation of gene expression;GO:0060340//positive regulation of type I inte…	K01413//matrix metalloproteinase-12 (macrophage elastase) [EC:3.4.24.65]	EDL24933.1//matrix metallopeptidase 12 [Mus musculus];NP_032631.3//macrophage metalloelastase isoform 1 preproprotein [Mus musculus]
18044	3511	682.2488729	1013.096177	0.57040113	0.567128883	*	0.006178836	Nfya	GO:0090575//RNA polymerase II transcription factor complex;GO:0005634//nucleus;GO:0005654//nucleoplasm;GO:0016602//CCAAT-binding factor complex;GO:0032993//protein-DNA complex	GO:0000978//RNA polymerase II proximal promoter sequence-specific DNA binding;GO:0003677//DNA binding;GO:0001046//core promoter sequence-specific DNA binding;GO:0043565//sequence-specific DNA binding;GO:0000980//RNA polymerase II distal enhancer sequence-specific DNA binding;GO:0001077//transcriptional activator activity, RNA polymerase II proximal promoter sequence-specific DNA binding;GO:000370…	GO:2000036//regulation of stem cell population maintenance;GO:2000648//positive regulation of stem cell proliferation;GO:0006355//regulation of transcription, DNA-templated;GO:0045944//positive regulation of transcription from RNA polymerase II promoter;GO:0048511//rhythmic process;GO:0045540//regulation of cholesterol biosynthetic process;GO:0045893//positive regulation of transcription, DNA-tem…	K08064//nuclear transcription factor Y, alpha	NP_001104302.1//nuclear transcription factor Y subunit alpha isoform a [Mus musculus];NP_035043.1//nuclear transcription factor Y subunit alpha isoform b [Mus musculus];NP_001334331.1//nuclear transcription factor Y subunit alpha isoform d [Mus musculus];NP_001334330.1//nuclear transcription factor Y subunit alpha isoform c [Mus musculus]
381463	2765	38.81411781	104.9160227	1.43458162	0.57142853	*	0.006257444	Nr1h5	GO:0005634//nucleus	GO:0003707//steroid hormone receptor activity;GO:0008270//zinc ion binding;GO:0043565//sequence-specific DNA binding;GO:0003700//DNA binding transcription factor activity	GO:0006351//transcription, DNA-templated	K08538//farnesoid X receptor beta	NP_963916.2//nuclear receptor subfamily 1, group H, member 5 isoform 5 [Mus musculus];NP_963913.2//nuclear receptor subfamily 1, group H, member 5 isoform 2 [Mus musculus];NP_941060.2//nuclear receptor subfamily 1, group H, member 5 isoform 1 [Mus musculus]
13078	5128	155.2867373	386.8980035	1.317018667	0.580641539	*	0.006390607	Cyp1b1	GO:0031090//organelle membrane;GO:0005739//mitochondrion;GO:0005789//endoplasmic reticulum membrane	GO:0020037//heme binding;GO:0005506//iron ion binding;GO:0070330//aromatase activity;GO:0004497//monooxygenase activity;GO:0016712//oxidoreductase activity, acting on paired donors, with incorporation or reduction of molecular oxygen, reduced flavin or flavoprotein as one donor, and incorporation of one atom of oxygen	GO:0046466//membrane lipid catabolic process;GO:0019369//arachidonic acid metabolic process;GO:0009404//toxin metabolic process;GO:0061304//retinal blood vessel morphogenesis;GO:0010575//positive regulation of vascular endothelial growth factor production;GO:0042574//retinal metabolic process;GO:0030199//collagen fibril organization;GO:0006725//cellular aromatic compound metabolic process;GO:0009…	K07410//cytochrome P450 family 1 subfamily B polypeptide 1 [EC:1.14.14.1]	NP_034124.1//cytochrome P450 1B1 [Mus musculus]
106572	3476	555.1119343	1003.192564	0.853747944	0.59004185	*	0.006550048	Rab31	GO:0045335//phagocytic vesicle;GO:0032588//trans-Golgi network membrane;GO:0030670//phagocytic vesicle membrane;GO:0005769//early endosome	GO:0019003//GDP binding;GO:0005525//GTP binding;GO:0003924//GTPase activity	GO:0032869//cellular response to insulin stimulus;GO:0090382//phagosome maturation;GO:0045055//regulated exocytosis;GO:0043001//Golgi to plasma membrane protein transport;GO:0031623//receptor internalization	K07891//Ras-related protein Rab-22	NP_598446.2//ras-related protein Rab-31 [Mus musculus]
71640	3497	692.3948395	336.9277848	-1.039155567	0.59004185	*	0.006568754	Zfp949	NA	NA	NA	K09228//KRAB domain-containing zinc finger protein	XP_012804643.1//PREDICTED: zinc finger protein 658B-like [Jaculus jaculus]
18703	3849	2380.453769	1097.396115	-1.117152237	0.59004185	*	0.006592463	Pigr	GO:0070062//extracellular exosome;GO:0055038//recycling endosome membrane;GO:0005615//extracellular space;GO:0030133//transport vesicle;GO:0016021//integral component of membrane;GO:0005886//plasma membrane;GO:0043235//receptor complex	GO:0005154//epidermal growth factor receptor binding;GO:0001792//polymeric immunoglobulin receptor activity	GO:0043113//receptor clustering;GO:0007173//epidermal growth factor receptor signaling pathway;GO:0001895//retina homeostasis;GO:0002415//immunoglobulin transcytosis in epithelial cells mediated by polymeric immunoglobulin receptor;GO:0038093//Fc receptor signaling pathway;GO:0001580//detection of chemical stimulus involved in sensory perception of bitter taste	K13073//polymeric immunoglobulin receptor	XP_021054753.1//polymeric immunoglobulin receptor [Mus pahari]
66353	628	6.316971088	2.368301821	-1.415380017	0.591546052	*	0.006679405	Riiad1	NA	NA	NA	NA	NP_079782.1//RIIa domain-containing protein 1 [Mus musculus]
230612	4370	453.1361852	295.1208211	-0.618638994	0.591546052	*	0.006700512	Slc5a9	NA	NA	NA	K14389//solute carrier family 5 (sodium/glucose cotransporter), member 9	XP_006238660.1//PREDICTED: sodium/glucose cotransporter 4 isoform X1 [Rattus norvegicus]
332221	2614	7.323138692	19.21485196	1.391687837	0.591546052	*	0.006729054	Zscan10	GO:0005634//nucleus	GO:0046872//metal ion binding;GO:0043565//sequence-specific DNA binding;GO:0003700//DNA binding transcription factor activity;GO:0003676//nucleic acid binding	GO:0045892//negative regulation of transcription, DNA-templated;GO:0006351//transcription, DNA-templated	K09228//KRAB domain-containing zinc finger protein;K09229//KRAB and SCAN domains-containing zinc finger protein;K09230//SCAN domain-containing zinc finger protein	XP_005081710.1//zinc finger and SCAN domain-containing protein 10 isoform X1 [Mesocricetus auratus];XP_004627891.1//PREDICTED: zinc finger and SCAN domain-containing protein 10 isoform X1 [Octodon degus];XP_005349276.1//PREDICTED: zinc finger and SCAN domain-containing protein 10 isoform X2 [Microtus ochrogaster];XP_016879281.1//PREDICTED: zinc finger and SCAN domain-containing protein 10 isoform…
12798	1800	1317.326926	2475.628676	0.910181509	0.591546052	*	0.006740797	Cnn2	GO:0005856//cytoskeleton;GO:0016020//membrane;GO:0070062//extracellular exosome;GO:0001725//stress fiber;GO:0005925//focal adhesion	GO:0003779//actin binding;GO:0005516//calmodulin binding;GO:0045296//cadherin binding	GO:0031032//actomyosin structure organization;GO:0071260//cellular response to mechanical stimulus;GO:0042060//wound healing;GO:0042127//regulation of cell proliferation;GO:0030336//negative regulation of cell migration;GO:0010628//positive regulation of gene expression;GO:0032970//regulation of actin filament-based process;GO:0050765//negative regulation of phagocytosis;GO:0030097//hemopoiesis	K07441//beta-1,4-N-acetylglucosaminyltransferase [EC:2.4.1.141];K06712//butyrophilin;K20526//transgelin	NP_031751.1//calponin-2 [Mus musculus]
56524	2180	474.1050893	854.9079038	0.850562132	0.595200476	*	0.006870052	Mpp6	GO:0070062//extracellular exosome;GO:0016021//integral component of membrane;GO:0005886//plasma membrane	GO:0030165//PDZ domain binding;GO:0004385//guanylate kinase activity	NA	K06103//calcium/calmodulin-dependent serine protein kinase [EC:2.7.11.1]	NP_001158205.1//MAGUK p55 subfamily member 6 isoform a [Mus musculus];NP_064323.2//MAGUK p55 subfamily member 6 isoform b [Mus musculus]
66641	2798	249.1213436	353.0286021	0.502936444	0.595200476	*	0.006935399	Sike1	GO:0005737//cytoplasm	NA	NA	K12656//suppressor of IKK-epsilon	NP_079955.1//suppressor of IKBKE 1 [Mus musculus]
26374	5056	831.4487851	1045.666134	0.330722988	0.595200476	*	0.006960479	Cop1	GO:0031464//Cul4A-RING E3 ubiquitin ligase complex;GO:0016607//nuclear speck;GO:0000139//Golgi membrane	GO:0061630//ubiquitin protein ligase activity;GO:0046872//metal ion binding	GO:0010212//response to ionizing radiation;GO:0043161//proteasome-mediated ubiquitin-dependent protein catabolic process;GO:0032436//positive regulation of proteasomal ubiquitin-dependent protein catabolic process	K10143//E3 ubiquitin-protein ligase RFWD2 [EC:2.3.2.27]	NP_036061.1//E3 ubiquitin-protein ligase RFWD2 [Mus musculus]
11595	7355	9.83675884	26.67340114	1.439146857	0.595200476	*	0.007080152	Acan	GO:0005615//extracellular space;GO:0005578//proteinaceous extracellular matrix;GO:0005604//basement membrane	GO:0046872//metal ion binding;GO:0005201//extracellular matrix structural constituent;GO:0030246//carbohydrate binding;GO:0005540//hyaluronic acid binding	GO:0030166//proteoglycan biosynthetic process;GO:0007155//cell adhesion;GO:0007507//heart development;GO:0030199//collagen fibril organization;GO:0002063//chondrocyte development;GO:0001502//cartilage condensation;GO:0007417//central nervous system development	K06792//aggrecan 1	NP_031450.2//aggrecan core protein precursor [Mus musculus]
230991	2169	152.2656473	84.25663001	-0.853728373	0.595200476	*	0.00708611	Fndc10	GO:0016021//integral component of membrane	NA	NA	K15544//RNA polymerase II subunit A C-terminal domain phosphatase SSU72 [EC:3.1.3.16];K11094//U2 small nuclear ribonucleoprotein B''	BAC33472.1//unnamed protein product [Mus musculus]
56459	1998	756.4087167	994.5481683	0.394875257	0.595200476	*	0.007088656	Sae1	GO:0005634//nucleus;GO:0031510//SUMO activating enzyme complex;GO:0005737//cytoplasm	GO:0008022//protein C-terminus binding;GO:0019948//SUMO activating enzyme activity;GO:0046982//protein heterodimerization activity;GO:0043008//ATP-dependent protein binding;GO:0044388//small protein activating enzyme binding	GO:0016925//protein sumoylation;GO:1903955//positive regulation of protein targeting to mitochondrion	K10684//ubiquitin-like 1-activating enzyme E1 A [EC:6.2.1.45]	XP_021074667.1//SUMO-activating enzyme subunit 1 isoform X2 [Mus pahari];NP_062722.1//SUMO-activating enzyme subunit 1 isoform a [Mus musculus]
20787	4289	16061.18814	8477.8221	-0.921813024	0.595200476	*	0.00713914	Srebf1	GO:0016020//membrane;GO:0005634//nucleus;GO:0005654//nucleoplasm;GO:0005783//endoplasmic reticulum;GO:0005737//cytoplasm;GO:0000139//Golgi membrane;GO:0043234//protein complex;GO:0016021//integral component of membrane;GO:0005789//endoplasmic reticulum membrane;GO:0012507//ER to Golgi transport vesicle membrane	GO:0000978//RNA polymerase II proximal promoter sequence-specific DNA binding;GO:0003677//DNA binding;GO:0001077//transcriptional activator activity, RNA polymerase II proximal promoter sequence-specific DNA binding;GO:0044212//transcription regulatory region DNA binding;GO:0004879//nuclear receptor activity;GO:0019901//protein kinase binding;GO:0046983//protein dimerization activity;GO:0000982//…	GO:0010867//positive regulation of triglyceride biosynthetic process;GO:0008286//insulin receptor signaling pathway;GO:0009267//cellular response to starvation;GO:0032570//response to progesterone;GO:0050796//regulation of insulin secretion;GO:0009749//response to glucose;GO:0008610//lipid biosynthetic process;GO:0042493//response to drug;GO:0003062//regulation of heart rate by chemical signal;GO…	K07197//sterol regulatory element-binding transcription factor 1	NP_001300908.1//sterol regulatory element-binding protein 1 isoform 2 [Mus musculus];XP_006532778.1//PREDICTED: sterol regulatory element-binding protein 1 isoform X3 [Mus musculus];NP_035610.1//sterol regulatory element-binding protein 1 isoform 1 precursor [Mus musculus]
17997	3542	227.2943418	334.6527084	0.55810292	0.595200476	*	0.007210927	Nedd1	GO:0036064//ciliary basal body;GO:0005814//centriole;GO:0000922//spindle pole;GO:0000242//pericentriolar material;GO:0005813//centrosome;GO:0000924//gamma-tubulin ring complex, centrosomal;GO:0045177//apical part of cell;GO:0005737//cytoplasm	NA	GO:0071539//protein localization to centrosome;GO:0051301//cell division;GO:0031109//microtubule polymerization or depolymerization;GO:0007019//microtubule depolymerization;GO:0070201//regulation of establishment of protein localization;GO:0007049//cell cycle	K16547//protein NEDD1	XP_006513397.1//PREDICTED: protein NEDD1 isoform X1 [Mus musculus]
13808	1538	111.9157031	61.33306795	-0.867675454	0.595200476	*	0.007231886	Eno3	GO:0016020//membrane;GO:0070062//extracellular exosome;GO:0005615//extracellular space;GO:0005829//cytosol;GO:0000015//phosphopyruvate hydratase complex;GO:0005886//plasma membrane	GO:0000287//magnesium ion binding;GO:0004634//phosphopyruvate hydratase activity;GO:0046982//protein heterodimerization activity;GO:0042803//protein homodimerization activity	GO:0042493//response to drug;GO:0043403//skeletal muscle tissue regeneration;GO:0006096//glycolytic process;GO:0007568//aging	K01689//enolase [EC:4.2.1.11]	EDL12600.1//enolase 3, beta muscle, isoform CRA_a, partial [Mus musculus];XP_006532224.1//PREDICTED: beta-enolase isoform X1 [Mus musculus]
67920	1857	540.7831552	756.9345823	0.485118407	0.595200476	*	0.007263088	Mak16	GO:0005730//nucleolus	NA	NA	K14831//protein MAK16	XP_007610479.1//PREDICTED: protein MAK16 homolog [Cricetulus griseus]
63913	3956	287.2813875	532.0915032	0.88920984	0.595200476	*	0.007308979	Fam129a	GO:0016020//membrane;GO:0070062//extracellular exosome;GO:0005829//cytosol;GO:0005886//plasma membrane;GO:0005737//cytoplasm	NA	GO:0001933//negative regulation of protein phosphorylation;GO:0034976//response to endoplasmic reticulum stress;GO:0001934//positive regulation of protein phosphorylation;GO:0045727//positive regulation of translation	NA	NP_071301.2//protein Niban [Mus musculus]
12558	4858	55.36574761	139.268955	1.330808073	0.595200476	*	0.007322429	Cdh2	GO:0031012//extracellular matrix;GO:0070062//extracellular exosome;GO:0016323//basolateral plasma membrane;GO:0005925//focal adhesion;GO:0016324//apical plasma membrane;GO:0044853//plasma membrane raft;GO:0014069//postsynaptic density;GO:0030027//lamellipodium;GO:0016342//catenin complex;GO:0005916//fascia adherens;GO:0009986//cell surface;GO:0030864//cortical actin cytoskeleton;GO:0042383//sarco…	GO:0045295//gamma-catenin binding;GO:0042802//identical protein binding;GO:0005509//calcium ion binding;GO:0019903//protein phosphatase binding;GO:0045294//alpha-catenin binding;GO:0019901//protein kinase binding;GO:0008013//beta-catenin binding	GO:0051146//striated muscle cell differentiation;GO:0016477//cell migration;GO:0044331//cell-cell adhesion mediated by cadherin;GO:1902897//regulation of postsynaptic density protein 95 clustering;GO:0090090//negative regulation of canonical Wnt signaling pathway;GO:0021987//cerebral cortex development;GO:2000809//positive regulation of synaptic vesicle clustering;GO:0070445//regulation of oligod…	K06736//cadherin 2, type 1, N-cadherin	XP_010585099.1//PREDICTED: cadherin-2 [Loxodonta africana]
22275	1489	417.831689	319.2579157	-0.388199522	0.595200476	*	0.007325467	Urod	GO:0005654//nucleoplasm;GO:0005829//cytosol	GO:0004853//uroporphyrinogen decarboxylase activity	GO:0006782//protoporphyrinogen IX biosynthetic process	K01599//uroporphyrinogen decarboxylase [EC:4.1.1.37]	XP_005370083.1//PREDICTED: uroporphyrinogen decarboxylase [Microtus ochrogaster]
70417	7514	30.95429049	83.40859859	1.430056728	0.595200476	*	0.007331464	Megf10	GO:0042995//cell projection;GO:0016021//integral component of membrane;GO:0005886//plasma membrane;GO:0001891//phagocytic cup	GO:0005044//scavenger receptor activity;GO:0005112//Notch binding;GO:0001849//complement component C1q binding	GO:0042552//myelination;GO:0048641//regulation of skeletal muscle tissue development;GO:0055001//muscle cell development;GO:0043652//engulfment of apoptotic cell;GO:1902742//apoptotic process involved in development;GO:0014841//skeletal muscle satellite cell proliferation;GO:0043654//recognition of apoptotic cell;GO:0014719//skeletal muscle satellite cell activation;GO:0033002//muscle cell prolif…	K02258//cytochrome c oxidase assembly protein subunit 11;K02599//Notch 1	NP_001001979.1//multiple epidermal growth factor-like domains protein 10 precursor [Mus musculus]
239463	2089	316.6602467	586.3358415	0.888791485	0.595200476	*	0.007347903	Fam83a	GO:0005737//cytoplasm	GO:0036312//phosphatidylinositol 3-kinase regulatory subunit binding;GO:0019901//protein kinase binding	GO:0008283//cell proliferation;GO:0007173//epidermal growth factor receptor signaling pathway	K16805//protein FAM83D	NP_776287.2//protein FAM83A [Mus musculus]
11491	4451	901.1475315	1285.843444	0.512879779	0.595200476	*	0.007399388	Adam17	GO:0016020//membrane;GO:0005615//extracellular space;GO:0005925//focal adhesion;GO:0016324//apical plasma membrane;GO:0032587//ruffle membrane;GO:0005737//cytoplasm;GO:0009986//cell surface;GO:0045121//membrane raft;GO:0005887//integral component of plasma membrane;GO:0005911//cell-cell junction;GO:0005829//cytosol;GO:0015629//actin cytoskeleton;GO:0005576//extracellular region;GO:0005886//plasma…	GO:0004252//serine-type endopeptidase activity;GO:0004222//metalloendopeptidase activity;GO:0005138//interleukin-6 receptor binding;GO:0046872//metal ion binding;GO:0005178//integrin binding;GO:0008237//metallopeptidase activity;GO:0005112//Notch binding;GO:0030165//PDZ domain binding;GO:0017124//SH3 domain binding	GO:0010820//positive regulation of T cell chemotaxis;GO:0006509//membrane protein ectodomain proteolysis;GO:0030335//positive regulation of cell migration;GO:0033627//cell adhesion mediated by integrin;GO:0007173//epidermal growth factor receptor signaling pathway;GO:0042493//response to drug;GO:0002532//production of molecular mediator involved in inflammatory response;GO:0001666//response to hy…	K06059//disintegrin and metalloproteinase domain-containing protein 17 [EC:3.4.24.86]	NP_033745.4//disintegrin and metalloproteinase domain-containing protein 17 isoform 1 preproprotein [Mus musculus];AAI45271.1//A disintegrin and metallopeptidase domain 17 [Mus musculus];NP_001264195.1//disintegrin and metalloproteinase domain-containing protein 17 isoform 2 precursor [Mus musculus]
12354	1511	23.77336052	10.22054216	-1.217874124	0.595200476	*	0.00739984	Car7	GO:0005829//cytosol	GO:0008270//zinc ion binding;GO:0004089//carbonate dehydratase activity	GO:2001225//regulation of chloride transport;GO:0032230//positive regulation of synaptic transmission, GABAergic;GO:0006730//one-carbon metabolic process;GO:0032849//positive regulation of cellular pH reduction	K01672//carbonic anhydrase [EC:4.2.1.1]	NP_444300.1//carbonic anhydrase 7 isoform a [Mus musculus];XP_006978559.1//PREDICTED: carbonic anhydrase 7 isoform X1 [Peromyscus maniculatus bairdii];AAG16230.1//carbonic anhydrase VII, partial [Mus musculus]
15194	13237	1174.508478	1484.925801	0.338333718	0.595200476	*	0.0074241	Htt	GO:0030425//dendrite;GO:0030424//axon;GO:0005654//nucleoplasm;GO:0005783//endoplasmic reticulum;GO:0005770//late endosome;GO:0016234//inclusion body;GO:0048471//perinuclear region of cytoplasm;GO:0005814//centriole;GO:0043234//protein complex;GO:0005829//cytosol;GO:0005794//Golgi apparatus;GO:0005776//autophagosome;GO:0030659//cytoplasmic vesicle membrane	GO:0045505//dynein intermediate chain binding;GO:0034452//dynactin binding;GO:0002039//p53 binding;GO:0042802//identical protein binding;GO:0031072//heat shock protein binding;GO:0005522//profilin binding;GO:0044325//ion channel binding;GO:0048487//beta-tubulin binding;GO:0019900//kinase binding	GO:0000132//establishment of mitotic spindle orientation;GO:1904504//positive regulation of lipophagy;GO:0043666//regulation of phosphoprotein phosphatase activity;GO:1903599//positive regulation of autophagy of mitochondrion;GO:0006890//retrograde vesicle-mediated transport, Golgi to ER;GO:0007030//Golgi organization;GO:0045724//positive regulation of cilium assembly;GO:1905337//positive regulat…	K04533//huntingtin	EDL37468.1//Huntington disease gene homolog, isoform CRA_b, partial [Mus musculus]
20775	2748	893.9350296	1294.535133	0.534192233	0.595200476	*	0.007448045	Sqle	GO:0043231//intracellular membrane-bounded organelle;GO:0005783//endoplasmic reticulum;GO:0031090//organelle membrane;GO:0016021//integral component of membrane;GO:0005789//endoplasmic reticulum membrane	GO:0050660//flavin adenine dinucleotide binding;GO:0004506//squalene monooxygenase activity	GO:0016126//sterol biosynthetic process;GO:0008203//cholesterol metabolic process;GO:0010033//response to organic substance;GO:0006725//cellular aromatic compound metabolic process	K00511//squalene monooxygenase [EC:1.14.14.17]	NP_033296.1//squalene monooxygenase [Mus musculus]
100198	4722	751.4621377	1475.980904	0.973901735	0.595200476	*	0.007465738	H6pd	GO:0005788//endoplasmic reticulum lumen;GO:0005739//mitochondrion	GO:0050661//NADP binding;GO:0030246//carbohydrate binding;GO:0017057//6-phosphogluconolactonase activity;GO:0004345//glucose-6-phosphate dehydrogenase activity;GO:0047936//glucose 1-dehydrogenase [NAD(P)] activity	GO:0006006//glucose metabolic process;GO:0006098//pentose-phosphate shunt;GO:0097305//response to alcohol	K13937//hexose-6-phosphate dehydrogenase [EC:1.1.1.47 3.1.1.31]	NP_775547.2//GDH/6PGL endoplasmic bifunctional protein isoform 1 precursor [Mus musculus]
69926	14889	110.367632	70.61763837	-0.64421665	0.595200476	*	0.007546671	Dnah17	GO:0030286//dynein complex	GO:0005524//ATP binding;GO:0003777//microtubule motor activity;GO:0016887//ATPase activity	GO:0007018//microtubule-based movement	K10408//dynein heavy chain, axonemal	XP_021069296.1//dynein heavy chain 17, axonemal isoform X1 [Mus pahari]
67426	2650	206.8161452	109.3815329	-0.91897963	0.595200476	*	0.007567787	Coq8a	GO:0016021//integral component of membrane;GO:0005739//mitochondrion	GO:0043531//ADP binding;GO:0005524//ATP binding;GO:0016301//kinase activity	GO:0016310//phosphorylation;GO:0006744//ubiquinone biosynthetic process	K08869//aarF domain-containing kinase	XP_006497026.1//PREDICTED: atypical kinase ADCK3, mitochondrial isoform X2 [Mus musculus];NP_075830.2//atypical kinase COQ8A, mitochondrial [Mus musculus]
19259	3049	100.4084637	37.39659109	-1.424902212	0.595200476	*	0.00760808	Ptpn5	GO:0016021//integral component of membrane;GO:0005789//endoplasmic reticulum membrane	GO:0001784//phosphotyrosine residue binding;GO:0004725//protein tyrosine phosphatase activity	GO:0006470//protein dephosphorylation	K18018//tyrosine-protein phosphatase non-receptor type 5 [EC:3.1.3.48]	EDL22957.1//protein tyrosine phosphatase, non-receptor type 5, isoform CRA_c, partial [Mus musculus]
17879	6058	13.28629318	5.044612423	-1.397123319	0.595200476	*	0.007651932	Myh1	GO:0016459//myosin complex	GO:0051015//actin filament binding;GO:0005524//ATP binding;GO:0003774//motor activity	NA	K10352//myosin heavy chain	XP_012868614.1//PREDICTED: myosin-1 isoform X1 [Dipodomys ordii]
320571	4474	78.26954716	38.5530182	-1.021607289	0.595200476	*	0.007657731	Atp8b5	NA	NA	NA	K01530//phospholipid-translocating ATPase [EC:3.6.3.1]	XP_017458484.1//PREDICTED: phospholipid-transporting ATPase FetA [Rattus norvegicus]
69269	888	259.5091491	173.8868808	-0.577636312	0.595200476	*	0.007692071	Scnm1	GO:0005634//nucleus;GO:0016607//nuclear speck	GO:0046872//metal ion binding;GO:0019899//enzyme binding	GO:0006397//mRNA processing;GO:0008380//RNA splicing	NA	NP_001157045.1//sodium channel modifier 1 isoform 2 [Mus musculus];Q8K136.1//RecName: Full=Sodium channel modifier 1
68631	1410	279.8201402	200.4185852	-0.481483507	0.595200476	*	0.007703232	Cryl1	GO:0070062//extracellular exosome;GO:0005829//cytosol	GO:0070403//NAD+ binding;GO:0003857//3-hydroxyacyl-CoA dehydrogenase activity;GO:0042803//protein homodimerization activity;GO:0050104//L-gulonate 3-dehydrogenase activity	GO:0006631//fatty acid metabolic process	K13247//L-gulonate 3-dehydrogenase [EC:1.1.1.45]	NP_084280.2//lambda-crystallin homolog [Mus musculus]
319504	7362	65.81215072	164.1969886	1.319001794	0.595200476	*	0.007708822	Nrcam	NA	NA	NA	K06756//neuronal cell adhesion molecule	XP_017170591.1//PREDICTED: neuronal cell adhesion molecule isoform X32 [Mus musculus];XP_017170581.1//PREDICTED: neuronal cell adhesion molecule isoform X15 [Mus musculus]
74153	3162	977.2363389	551.4701234	-0.825424784	0.598761365	*	0.007788225	Uba7	GO:0005737//cytoplasm	GO:0005524//ATP binding;GO:0019782//ISG15 activating enzyme activity;GO:0004842//ubiquitin-protein transferase activity;GO:0004839//ubiquitin activating enzyme activity	GO:0006511//ubiquitin-dependent protein catabolic process;GO:0032020//ISG15-protein conjugation;GO:0006464//cellular protein modification process;GO:0019941//modification-dependent protein catabolic process;GO:0006974//cellular response to DNA damage stimulus	K10698//ubiquitin-activating enzyme E1-like [EC:6.2.1.45]	NP_076227.1//ubiquitin-like modifier-activating enzyme 7 [Mus musculus]
271844	3125	74.48738903	39.51761607	-0.914500275	0.598969559	*	0.007861603	Pla2g4f	GO:0005765//lysosomal membrane;GO:0005829//cytosol;GO:0032587//ruffle membrane;GO:0031982//vesicle;GO:0005737//cytoplasm	GO:0004622//lysophospholipase activity;GO:0046872//metal ion binding;GO:0102567//phospholipase A2 activity (consuming 1,2-dipalmitoylphosphatidylcholine);GO:0047498//calcium-dependent phospholipase A2 activity;GO:0102568//phospholipase A2 activity consuming 1,2-dioleoylphosphatidylethanolamine);GO:0004623//phospholipase A2 activity	GO:0009395//phospholipid catabolic process;GO:0050482//arachidonic acid secretion;GO:0015908//fatty acid transport;GO:0071407//cellular response to organic cyclic compound;GO:0071236//cellular response to antibiotic;GO:0001516//prostaglandin biosynthetic process	K16342//cytosolic phospholipase A2 [EC:3.1.1.4]	NP_001019316.1//cytosolic phospholipase A2 zeta [Mus musculus]
330830	2832	5.576587089	2.086237514	-1.418479037	0.598969559	*	0.007876843	Drc7	GO:0005856//cytoskeleton;GO:0031514//motile cilium;GO:0005737//cytoplasm	NA	GO:0030154//cell differentiation;GO:0007283//spermatogenesis	K18402//PHD finger protein 20	NP_001036180.2//dynein regulatory complex subunit 7 [Mus musculus]
18604	2279	692.4722462	381.8109793	-0.858897661	0.598969559	*	0.007909658	Pdk2	GO:0005654//nucleoplasm;GO:0005829//cytosol;GO:0005739//mitochondrion;GO:0005967//mitochondrial pyruvate dehydrogenase complex	GO:0005524//ATP binding;GO:0016301//kinase activity;GO:0004740//pyruvate dehydrogenase (acetyl-transferring) kinase activity;GO:0042803//protein homodimerization activity	GO:0010565//regulation of cellular ketone metabolic process;GO:0072332//intrinsic apoptotic signaling pathway by p53 class mediator;GO:0006006//glucose metabolic process;GO:0008286//insulin receptor signaling pathway;GO:0034614//cellular response to reactive oxygen species;GO:0006885//regulation of pH;GO:0006111//regulation of gluconeogenesis;GO:0010510//regulation of acetyl-CoA biosynthetic proc…	K00898//pyruvate dehydrogenase kinase 2/3/4 [EC:2.7.11.2]	NP_598428.2//pyruvate dehydrogenase kinase, isoenzyme 2 [Mus musculus]
19062	2660	906.4565841	669.2097169	-0.437779529	0.598969559	*	0.007924111	Inpp5k	GO:0016020//membrane;GO:0005634//nucleus;GO:0005783//endoplasmic reticulum;GO:0032587//ruffle membrane;GO:0005802//trans-Golgi network;GO:0005737//cytoplasm;GO:0048471//perinuclear region of cytoplasm;GO:0043005//neuron projection;GO:0001726//ruffle;GO:0005829//cytosol;GO:0005886//plasma membrane	GO:0005000//vasopressin receptor activity;GO:0004445//inositol-polyphosphate 5-phosphatase activity;GO:0034485//phosphatidylinositol-3,4,5-trisphosphate 5-phosphatase activity;GO:0046030//inositol trisphosphate phosphatase activity;GO:0052659//inositol-1,3,4,5-tetrakisphosphate 5-phosphatase activity;GO:0004439//phosphatidylinositol-4,5-bisphosphate 5-phosphatase activity;GO:0034595//phosphatidyl…	GO:0043407//negative regulation of MAP kinase activity;GO:0071356//cellular response to tumor necrosis factor;GO:0042593//glucose homeostasis;GO:0097178//ruffle assembly;GO:0046627//negative regulation of insulin receptor signaling pathway;GO:0043922//negative regulation by host of viral transcription;GO:0051898//negative regulation of protein kinase B signaling;GO:0045892//negative regulation of…	K01106//inositol-1,4,5-trisphosphate 5-phosphatase [EC:3.1.3.56]	NP_032942.1//inositol polyphosphate 5-phosphatase K [Mus musculus]
17181	3564	211.5245596	553.6526847	1.388156053	0.604441628	*	0.008031052	Matn2	GO:0031012//extracellular matrix;GO:0005615//extracellular space;GO:0005578//proteinaceous extracellular matrix;GO:0005604//basement membrane	GO:0005509//calcium ion binding	GO:0001764//neuron migration;GO:0008347//glial cell migration;GO:0048678//response to axon injury;GO:0031175//neuron projection development;GO:0031104//dendrite regeneration;GO:0007411//axon guidance	K19467//matrilin-3	NP_058042.2//matrilin-2 precursor [Mus musculus];XP_006520086.1//PREDICTED: matrilin-2 isoform X1 [Mus musculus]
77777	1819	16.46718311	33.88207555	1.040928467	0.604441628	*	0.008072663	Ulbp1	GO:0005887//integral component of plasma membrane;GO:0009897//external side of plasma membrane;GO:0005829//cytosol;GO:0015629//actin cytoskeleton;GO:0046658//anchored component of plasma membrane;GO:0005886//plasma membrane	GO:0046703//natural killer cell lectin-like receptor binding	GO:0001913//T cell mediated cytotoxicity;GO:0002839//positive regulation of immune response to tumor cell;GO:0043032//positive regulation of macrophage activation;GO:0042267//natural killer cell mediated cytotoxicity;GO:0042271//susceptibility to natural killer cell mediated cytotoxicity;GO:0030101//natural killer cell activation;GO:0032816//positive regulation of natural killer cell activation;G…	K07986//UL16 binding protein	NP_084251.1//NKG2D ligand 1 precursor [Mus musculus]
227059	5070	534.5801839	1011.963735	0.920679325	0.604441628	*	0.0080973	Slc39a10	GO:0005887//integral component of plasma membrane;GO:0005886//plasma membrane	GO:0005385//zinc ion transmembrane transporter activity	GO:0071578//zinc II ion transmembrane import;GO:0030890//positive regulation of B cell proliferation;GO:0002903//negative regulation of B cell apoptotic process;GO:1903615//positive regulation of protein tyrosine phosphatase activity;GO:0006882//cellular zinc ion homeostasis;GO:0050861//positive regulation of B cell receptor signaling pathway	K14716//solute carrier family 39 (zinc transporter), member 10	XP_006495995.1//PREDICTED: zinc transporter ZIP10 isoform X1 [Mus musculus]
12310	940	72.19503598	179.0359178	1.310277499	0.607705908	*	0.00817481	Calca	GO:0030424//axon;GO:0005634//nucleus;GO:0005615//extracellular space;GO:0005622//intracellular;GO:0043195//terminal bouton;GO:0005737//cytoplasm;GO:0043025//neuronal cell body;GO:0043005//neuron projection;GO:0005576//extracellular region	GO:0042802//identical protein binding;GO:0005102//receptor binding;GO:0031716//calcitonin receptor binding;GO:0005184//neuropeptide hormone activity;GO:0032403//protein complex binding;GO:0005179//hormone activity	GO:0051482//positive regulation of cytosolic calcium ion concentration involved in phospholipase C-activating G-protein coupled signaling pathway;GO:0007159//leukocyte cell-cell adhesion;GO:0031623//receptor internalization;GO:0071356//cellular response to tumor necrosis factor;GO:0051480//regulation of cytosolic calcium ion concentration;GO:0007566//embryo implantation;GO:0045778//positive regul…	K12332//calcitonin	AAH30071.1//Calcitonin/calcitonin-related polypeptide, alpha [Mus musculus];NP_001029126.1//calcitonin gene-related peptide 1 isoform Cgrp preproprotein [Mus musculus];EGV99308.1//Calcitonin [Cricetulus griseus]
108961	3705	94.88347676	163.4543382	0.784658888	0.608326124	*	0.008216968	E2f8	GO:0005634//nucleus;GO:0005730//nucleolus;GO:0005667//transcription factor complex;GO:0005829//cytosol	GO:0000978//RNA polymerase II proximal promoter sequence-specific DNA binding;GO:0003677//DNA binding;GO:0003714//transcription corepressor activity;GO:0042802//identical protein binding;GO:0042803//protein homodimerization activity;GO:0001078//transcriptional repressor activity, RNA polymerase II proximal promoter sequence-specific DNA binding;GO:0003700//DNA binding transcription factor activit…	GO:0070365//hepatocyte differentiation;GO:0060718//chorionic trophoblast cell differentiation;GO:0006351//transcription, DNA-templated;GO:0001890//placenta development;GO:0060707//trophoblast giant cell differentiation;GO:0000122//negative regulation of transcription from RNA polymerase II promoter;GO:0032877//positive regulation of DNA endoreduplication;GO:0033301//cell cycle comprising mitosis …	K09391//transcription factor E2F7/8	EDL22968.1//E2F transcription factor 8, partial [Mus musculus]
68837	5032	656.3236444	880.3474645	0.423665646	0.615749772	*	0.008399449	Foxk2	GO:0005634//nucleus	GO:0000287//magnesium ion binding;GO:0000981//RNA polymerase II transcription factor activity, sequence-specific DNA binding;GO:0000978//RNA polymerase II proximal promoter sequence-specific DNA binding;GO:0043565//sequence-specific DNA binding;GO:0001077//transcriptional activator activity, RNA polymerase II proximal promoter sequence-specific DNA binding	GO:0009653//anatomical structure morphogenesis;GO:0030154//cell differentiation;GO:0045944//positive regulation of transcription from RNA polymerase II promoter	K09404//forkhead box protein K	NP_001074401.2//forkhead box protein K2 [Mus musculus]
16855	1465	232.0365274	117.8388206	-0.977537037	0.615749772	*	0.008421333	Lgals4	GO:0005615//extracellular space	GO:0030246//carbohydrate binding;GO:0016936//galactoside binding	NA	K10091//galectin-4	NP_034836.1//galectin-4 [Mus musculus]
78286	11236	800.7953501	1114.344268	0.476689509	0.615749772	*	0.008445736	Nav2	GO:0005654//nucleoplasm;GO:0005614//interstitial matrix;GO:0005578//proteinaceous extracellular matrix	GO:0008201//heparin binding	GO:0007608//sensory perception of smell;GO:0007626//locomotory behavior;GO:0007605//sensory perception of sound;GO:0021564//vagus nerve development;GO:0021554//optic nerve development;GO:0021563//glossopharyngeal nerve development;GO:0003025//regulation of systemic arterial blood pressure by baroreceptor feedback	K19483//neuron navigator 2 [EC:3.6.4.12]	NP_001104486.1//neuron navigator 2 isoform 2 [Mus musculus];NP_780481.2//neuron navigator 2 isoform 1 [Mus musculus]
279766	1923	154.7077367	102.9524811	-0.587566748	0.615749772	*	0.008490418	Rhbdd3	GO:0005622//intracellular;GO:0016021//integral component of membrane	GO:0004252//serine-type endopeptidase activity	GO:0002673//regulation of acute inflammatory response;GO:0000165//MAPK cascade;GO:0001889//liver development;GO:0045732//positive regulation of protein catabolic process;GO:0009410//response to xenobiotic stimulus;GO:0050708//regulation of protein secretion;GO:0032815//negative regulation of natural killer cell activation	K09652//rhomboid domain-containing protein 2	EDL40521.1//rhomboid domain containing 3, isoform CRA_b, partial [Mus musculus];NP_796344.1//rhomboid domain-containing protein 3 isoform a [Mus musculus]
58203	1200	800.1509502	428.7059639	-0.900283706	0.615749772	*	0.008501461	Zbp1	GO:0005634//nucleus;GO:0005829//cytosol;GO:0005737//cytoplasm	GO:0003723//RNA binding;GO:0003677//DNA binding;GO:0003726//double-stranded RNA adenosine deaminase activity;GO:0003692//left-handed Z-DNA binding	GO:0051607//defense response to virus;GO:0016032//viral process;GO:0045087//innate immune response;GO:0060340//positive regulation of type I interferon-mediated signaling pathway	K12965//Z-DNA binding protein 1	NP_001132991.1//Z-DNA-binding protein 1 isoform 2 [Mus musculus];NP_067369.2//Z-DNA-binding protein 1 isoform 1 [Mus musculus]
22152	1758	16.61865684	41.15704023	1.308335452	0.615749772	*	0.008533805	Tubb3	GO:0005874//microtubule;GO:0016021//integral component of membrane	GO:0005200//structural constituent of cytoskeleton;GO:0005525//GTP binding;GO:0003924//GTPase activity;GO:0004930//G-protein coupled receptor activity	GO:0007017//microtubule-based process	K07375//tubulin beta	XP_007468545.1//PREDICTED: uncharacterized protein LOC103082376 [Lipotes vexillifer]
16197	3214	96.10836184	227.4437718	1.242776067	0.615749772	*	0.008556834	Il7r	GO:0009897//external side of plasma membrane;GO:0016021//integral component of membrane;GO:0005886//plasma membrane	GO:0004896//cytokine receptor activity	GO:0048872//homeostasis of number of cells;GO:0000902//cell morphogenesis;GO:0008361//regulation of cell size;GO:0033089//positive regulation of T cell differentiation in thymus;GO:0002377//immunoglobulin production;GO:0048535//lymph node development;GO:0010628//positive regulation of gene expression;GO:0016049//cell growth;GO:0038111//interleukin-7-mediated signaling pathway;GO:0043029//T cell h…	K05072//interleukin 7 receptor	AAA39304.1//interleukin-7 receptor precursor [Mus musculus];NP_032398.3//interleukin-7 receptor subunit alpha precursor [Mus musculus]
16427	3044	12.40114206	5.316860844	-1.221826376	0.616402016	*	0.008600162	Itih4	NA	NA	NA	K19014//inter-alpha-trypsin inhibitor heavy chain H1	XP_021036894.1//inter-alpha-trypsin inhibitor heavy chain H4 isoform X2 [Mus caroli];XP_021036893.1//inter-alpha-trypsin inhibitor heavy chain H4 isoform X1 [Mus caroli];XP_021036895.1//inter-alpha-trypsin inhibitor heavy chain H4 isoform X3 [Mus caroli]
11937	3486	193.4285909	73.23435623	-1.401208537	0.621470987	*	0.008709458	Atp2a1	GO:0016020//membrane;GO:0005783//endoplasmic reticulum;GO:0031673//H zone;GO:0005793//endoplasmic reticulum-Golgi intermediate compartment;GO:0016529//sarcoplasmic reticulum;GO:0048471//perinuclear region of cytoplasm;GO:0031674//I band;GO:0016021//integral component of membrane;GO:0005789//endoplasmic reticulum membrane;GO:0033017//sarcoplasmic reticulum membrane	GO:0005524//ATP binding;GO:0005388//calcium-transporting ATPase activity;GO:0005509//calcium ion binding;GO:0016887//ATPase activity	GO:0045988//negative regulation of striated muscle contraction;GO:0031448//positive regulation of fast-twitch skeletal muscle fiber contraction;GO:0006816//calcium ion transport;GO:0006942//regulation of striated muscle contraction	K05853//Ca2+ transporting ATPase, sarcoplasmic/endoplasmic reticulum [EC:3.6.3.8]	CAD97631.1//hypothetical protein, partial [Homo sapiens]
66175	1194	159.3011826	83.33405254	-0.934778931	0.621470987	*	0.008766664	Mustn1	GO:0005634//nucleus;GO:0005654//nucleoplasm	NA	GO:1902732//positive regulation of chondrocyte proliferation;GO:0042246//tissue regeneration;GO:0010628//positive regulation of gene expression;GO:0030326//embryonic limb morphogenesis;GO:0032332//positive regulation of chondrocyte differentiation;GO:0035988//chondrocyte proliferation;GO:1902730//positive regulation of proteoglycan biosynthetic process;GO:0002062//chondrocyte differentiation	NA	EDL24767.1//musculoskeletal, embryonic nuclear protein 1, partial [Mus musculus]
19242	2021	1880.347086	782.3718849	-1.265072556	0.621470987	*	0.008790163	Ptn	GO:0005615//extracellular space;GO:0005783//endoplasmic reticulum;GO:0043234//protein complex	GO:0008083//growth factor activity;GO:0035374//chondroitin sulfate binding;GO:0008201//heparin binding;GO:0019901//protein kinase binding	GO:0030282//bone mineralization;GO:0007612//learning;GO:0008284//positive regulation of cell proliferation	K16642//pleiotrophin	XP_008695600.1//PREDICTED: pleiotrophin [Ursus maritimus]
244745	4753	184.797623	296.8636035	0.683854025	0.621470987	*	0.008905304	Dpy19l1	GO:0016020//membrane;GO:0005637//nuclear inner membrane;GO:0016021//integral component of membrane	GO:0000030//mannosyltransferase activity	GO:0018406//protein C-linked glycosylation via 2'-alpha-mannosyl-L-tryptophan	NA	NP_001178720.1//probable C-mannosyltransferase DPY19L1 [Rattus norvegicus]
226144	3170	462.3900718	604.8623892	0.387496534	0.621470987	*	0.00890833	Erlin1	GO:0005783//endoplasmic reticulum;GO:0043234//protein complex;GO:0016021//integral component of membrane;GO:0005789//endoplasmic reticulum membrane	GO:0015485//cholesterol binding;GO:0031625//ubiquitin protein ligase binding	GO:0045541//negative regulation of cholesterol biosynthetic process;GO:0008203//cholesterol metabolic process;GO:0045717//negative regulation of fatty acid biosynthetic process;GO:0030433//ubiquitin-dependent ERAD pathway;GO:0032933//SREBP signaling pathway	K17497//phosphomannomutase [EC:5.4.2.8]	EDL41919.1//SPFH domain family, member 1, isoform CRA_b, partial [Mus musculus]
269389	1675	416.7532596	179.5435983	-1.214859269	0.621470987	*	0.008919117	Tox2	GO:0005654//nucleoplasm	GO:0000978//RNA polymerase II proximal promoter sequence-specific DNA binding;GO:0001077//transcriptional activator activity, RNA polymerase II proximal promoter sequence-specific DNA binding	GO:0045944//positive regulation of transcription from RNA polymerase II promoter	K09272//structure-specific recognition protein 1;K18808//toll-like receptor 13	NP_001092269.1//TOX high mobility group box family member 2 [Mus musculus]
76580	3980	851.7357624	527.5555242	-0.691082984	0.621470987	*	0.008954984	Mib2	GO:0000151//ubiquitin ligase complex;GO:0005769//early endosome	GO:0003779//actin binding;GO:0061630//ubiquitin protein ligase activity;GO:0008270//zinc ion binding;GO:0004871//signal transducer activity;GO:0004842//ubiquitin-protein transferase activity	GO:0043123//positive regulation of I-kappaB kinase/NF-kappaB signaling;GO:0016567//protein ubiquitination;GO:0007219//Notch signaling pathway	K10645//E3 ubiquitin-protein ligase mind-bomb [EC:2.3.2.27]	NP_660106.2//E3 ubiquitin-protein ligase MIB2 isoform 2 [Mus musculus];NP_001243036.1//E3 ubiquitin-protein ligase MIB2 isoform 1 [Mus musculus]
77577	1819	192.0032855	99.38253591	-0.950066738	0.621470987	*	0.008964111	Spns3	GO:0005765//lysosomal membrane;GO:0016021//integral component of membrane;GO:0031982//vesicle	GO:0046624//sphingolipid transporter activity	GO:0003376//sphingosine-1-phosphate signaling pathway;GO:0055085//transmembrane transport;GO:0040011//locomotion	K20225//capicua transcriptional repressor;K14156//choline/ethanolamine kinase [EC:2.7.1.32 2.7.1.82]	NP_084208.1//protein spinster homolog 3 [Mus musculus]
100044509	1075	77.23085156	36.43915809	-1.083687652	0.621470987	*	0.009008766	Tgfbr3l	NA	NA	NA	K05843//transforming growth factor, beta receptor III	XP_021024983.1//dual specificity mitogen-activated protein kinase kinase 7 isoform X6 [Mus caroli]
68859	3431	258.3876121	159.1086026	-0.699525063	0.621470987	*	0.009016338	Smim1	GO:0070062//extracellular exosome;GO:0016021//integral component of membrane;GO:0005886//plasma membrane	NA	NA	NA	BAE38102.1//unnamed protein product [Mus musculus]
53413	3352	1033.005204	804.4601572	-0.360754647	0.625801442	*	0.009113951	Exoc7	GO:0016020//membrane;GO:0005815//microtubule organizing center;GO:0034451//centriolar satellite;GO:0030496//midbody;GO:0032584//growth cone membrane;GO:0000145//exocyst;GO:0005829//cytosol;GO:0005886//plasma membrane	NA	GO:2000535//regulation of entry of bacterium into host cell;GO:0015031//protein transport;GO:0061024//membrane organization;GO:0006887//exocytosis	K07195//exocyst complex component 7	NP_001334565.1//exocyst complex component 7 isoform 3 [Mus musculus];NP_058553.2//exocyst complex component 7 isoform 1 [Mus musculus];BAD32372.1//mKIAA1067 protein, partial [Mus musculus]
380924	2768	8.658410842	3.317449344	-1.384027822	0.62622262	*	0.009154894	Olfm4	NA	NA	NA	K22254//null;K04593//latrophilin 2;K04592//latrophilin 1;K04594//latrophilin 3	NP_001338876.1//olfactomedin-4 precursor [Mus musculus]
78806	2380	12.87322654	5.422863153	-1.247247026	0.63122614	*	0.009283204	Stpg1	GO:0005634//nucleus;GO:0005622//intracellular;GO:0005739//mitochondrion	NA	GO:0043065//positive regulation of apoptotic process;GO:0090073//positive regulation of protein homodimerization activity;GO:1902110//positive regulation of mitochondrial membrane permeability involved in apoptotic process	NA	NP_084465.1//O(6)-methylguanine-induced apoptosis 2 [Mus musculus]
68067	1168	61.91789644	35.62599266	-0.797426246	0.63122614	*	0.009346512	Mrnip	GO:0005634//nucleus;GO:0005654//nucleoplasm;GO:0030870//Mre11 complex	GO:0003682//chromatin binding	GO:0010212//response to ionizing radiation;GO:0071168//protein localization to chromatin;GO:0007095//mitotic G2 DNA damage checkpoint;GO:0006281//DNA repair;GO:2001032//regulation of double-strand break repair via nonhomologous end joining;GO:1905168//positive regulation of double-strand break repair via homologous recombination;GO:0045860//positive regulation of protein kinase activity;GO:000697…	NA	NP_080819.2//MRN complex-interacting protein [Mus musculus]
224674	3151	345.5032755	215.8732271	-0.678515058	0.63122614	*	0.009370249	Slc37a1	GO:0016020//membrane;GO:0030176//integral component of endoplasmic reticulum membrane	GO:0061513//glucose 6-phosphate:inorganic phosphate antiporter activity	GO:0008643//carbohydrate transport;GO:0015760//glucose-6-phosphate transport;GO:0035435//phosphate ion transmembrane transport	K13783//MFS transporter, OPA family, solute carrier family 37 (glycerol-3-phosphate transporter), member 1/2	NP_694702.1//glucose-6-phosphate exchanger SLC37A1 [Mus musculus]
373864	7635	226.6573369	532.071984	1.231108579	0.63122614	*	0.009457937	Col27a1	GO:0005583//fibrillar collagen trimer	GO:0046872//metal ion binding;GO:0005201//extracellular matrix structural constituent	GO:0030198//extracellular matrix organization;GO:0003431//growth plate cartilage chondrocyte development	K19721//collagen, type V/XI/XXIV/XXVII, alpha	NP_079961.3//collagen alpha-1(XXVII) chain preproprotein [Mus musculus]
227699	5670	827.3200201	1150.276061	0.475462743	0.63122614	*	0.009513178	Nup188	GO:0016020//membrane;GO:0044611//nuclear pore inner ring	GO:0017056//structural constituent of nuclear pore	GO:0006606//protein import into nucleus;GO:0006405//RNA export from nucleus;GO:0051028//mRNA transport;GO:0090521//glomerular visceral epithelial cell migration	K14311//nuclear pore complex protein Nup188	BAC97883.1//mKIAA0169 protein, partial [Mus musculus]
320655	2424	514.4133664	380.1146257	-0.436493593	0.63122614	*	0.009540332	Pgap3	GO:0016021//integral component of membrane;GO:0031227//intrinsic component of endoplasmic reticulum membrane;GO:0000139//Golgi membrane	GO:0016788//hydrolase activity, acting on ester bonds	GO:0006506//GPI anchor biosynthetic process;GO:0006505//GPI anchor metabolic process	NA	NP_001028709.2//post-GPI attachment to proteins factor 3 precursor [Mus musculus]
23797	4735	438.8164941	608.6277805	0.471942432	0.63122614	*	0.009564852	Akt3	GO:0016020//membrane;GO:0005634//nucleus;GO:0005622//intracellular;GO:0005886//plasma membrane;GO:0005737//cytoplasm	GO:0004674//protein serine/threonine kinase activity;GO:0005524//ATP binding;GO:0004672//protein kinase activity	GO:0007165//signal transduction;GO:0048854//brain morphogenesis;GO:0006468//protein phosphorylation;GO:0035556//intracellular signal transduction;GO:0048873//homeostasis of number of cells within a tissue;GO:0010765//positive regulation of sodium ion transport;GO:0032008//positive regulation of TOR signaling;GO:0045793//positive regulation of cell size;GO:0018107//peptidyl-threonine phosphorylati…	K04456//RAC serine/threonine-protein kinase [EC:2.7.11.1]	NP_035915.3//RAC-gamma serine/threonine-protein kinase [Mus musculus]
101943	4299	2090.468659	2752.331169	0.396827656	0.63122614	*	0.009585101	Sf3b3	GO:0005654//nucleoplasm;GO:0005634//nucleus;GO:0005681//spliceosomal complex;GO:0005730//nucleolus;GO:0030532//small nuclear ribonucleoprotein complex;GO:0005689//U12-type spliceosomal complex;GO:0071013//catalytic step 2 spliceosome	GO:0003723//RNA binding;GO:0003676//nucleic acid binding;GO:0032403//protein complex binding	GO:0006397//mRNA processing;GO:0000398//mRNA splicing, via spliceosome;GO:0042177//negative regulation of protein catabolic process;GO:0008380//RNA splicing;GO:0006461//protein complex assembly;GO:0000375//RNA splicing, via transesterification reactions	K12830//splicing factor 3B subunit 3	NP_598714.1//splicing factor 3B subunit 3 [Mus musculus]
67480	3326	929.316678	727.2569757	-0.35370507	0.63122614	*	0.009594046	Cwc25	GO:0016607//nuclear speck	NA	NA	K12811//ATP-dependent RNA helicase DDX46/PRP5 [EC:3.6.4.13];K12182//hepatocyte growth factor-regulated tyrosine kinase substrate;K06066//CBF1 interacting corepressor	NP_080462.2//pre-mRNA-splicing factor CWC25 homolog [Mus musculus]
104776	3420	599.6746086	441.7818209	-0.440845834	0.63122614	*	0.009611838	Aldh6a1	GO:0070062//extracellular exosome;GO:0005654//nucleoplasm;GO:0005739//mitochondrion	GO:0003723//RNA binding;GO:0004491//methylmalonate-semialdehyde dehydrogenase (acylating) activity;GO:0018478//malonate-semialdehyde dehydrogenase (acetylating) activity	GO:0006574//valine catabolic process;GO:0050873//brown fat cell differentiation;GO:0006210//thymine catabolic process	K00140//malonate-semialdehyde dehydrogenase (acetylating) / methylmalonate-semialdehyde dehydrogenase [EC:1.2.1.18 1.2.1.27]	NP_598803.1//methylmalonate-semialdehyde dehydrogenase [acylating], mitochondrial isoform 1 precursor [Mus musculus];EDL02803.1//aldehyde dehydrogenase family 6, subfamily A1, isoform CRA_a, partial [Mus musculus]
17002	2742	15632.26201	7651.515153	-1.03070919	0.63122614	*	0.009667882	Ltf	GO:0044218//other organism cell membrane;GO:0070062//extracellular exosome;GO:0005634//nucleus;GO:0005615//extracellular space;GO:0042581//specific granule;GO:0005737//cytoplasm;GO:0009986//cell surface;GO:0030141//secretory granule;GO:0043234//protein complex	GO:0004252//serine-type endopeptidase activity;GO:0001530//lipopolysaccharide binding;GO:0008233//peptidase activity;GO:0005506//iron ion binding;GO:0043539//protein serine/threonine kinase activator activity;GO:0008201//heparin binding;GO:0004869//cysteine-type endopeptidase inhibitor activity	GO:0048525//negative regulation of viral process;GO:0061844//antimicrobial humoral immune response mediated by antimicrobial peptide;GO:1900229//negative regulation of single-species biofilm formation in or on host organism;GO:0050829//defense response to Gram-negative bacterium;GO:1902732//positive regulation of chondrocyte proliferation;GO:0031665//negative regulation of lipopolysaccharide-medi…	K17283//lactotransferrin [EC:3.4.21.-]	NP_032548.2//lactotransferrin precursor [Mus musculus]
232371	3010	96.04730413	51.42204385	-0.901358167	0.63122614	*	0.009730818	C1rl	GO:0070062//extracellular exosome;GO:0005615//extracellular space	GO:0004252//serine-type endopeptidase activity	GO:0006958//complement activation, classical pathway;GO:0045087//innate immune response	K01330//complement component 1, r subcomponent [EC:3.4.21.41]	NP_851989.3//complement C1r subcomponent-like protein precursor [Mus musculus]
16160	2505	37.99676232	92.03686044	1.276335279	0.63122614	*	0.009740322	Il12b	GO:0016020//membrane;GO:0005788//endoplasmic reticulum lumen;GO:0005615//extracellular space;GO:0043514//interleukin-12 complex;GO:0005737//cytoplasm;GO:0005796//Golgi lumen;GO:0005576//extracellular region;GO:0031904//endosome lumen;GO:0070743//interleukin-23 complex	GO:0008083//growth factor activity;GO:0045519//interleukin-23 receptor binding;GO:0005125//cytokine activity;GO:0042802//identical protein binding;GO:0046982//protein heterodimerization activity;GO:0004896//cytokine receptor activity;GO:0042803//protein homodimerization activity;GO:0042164//interleukin-12 alpha subunit binding	GO:0016477//cell migration;GO:0042102//positive regulation of T cell proliferation;GO:0071222//cellular response to lipopolysaccharide;GO:0032740//positive regulation of interleukin-17 production;GO:0007166//cell surface receptor signaling pathway;GO:0042509//regulation of tyrosine phosphorylation of STAT protein;GO:0045672//positive regulation of osteoclast differentiation;GO:0071346//cellular r…	K05425//interleukin 12B	NP_001290173.1//interleukin-12 subunit beta precursor [Mus musculus]
56410	4723	107.0989199	64.72092579	-0.726639781	0.63122614	*	0.009774452	Cbln3	GO:0005615//extracellular space;GO:0005783//endoplasmic reticulum;GO:0005794//Golgi apparatus;GO:0030054//cell junction;GO:0045202//synapse	NA	NA	K18744//caprin-2	EDL36232.1//cerebellin 3 precursor protein, isoform CRA_b, partial [Mus musculus]
270097	3655	4.487889766	1.727740275	-1.377150882	0.63122614	*	0.009802752	Vat1l	NA	GO:0008270//zinc ion binding;GO:0016491//oxidoreductase activity	NA	K00344//NADPH2:quinone reductase [EC:1.6.5.5];K10133//tumor protein p53-inducible protein 3 [EC:1.-.-.-]	BAC65809.1//mKIAA1576 protein, partial [Mus musculus]
68268	8784	664.5029804	937.3384489	0.496294392	0.63122614	*	0.009820812	Zdhhc21	GO:0005794//Golgi apparatus;GO:0016021//integral component of membrane;GO:0005886//plasma membrane	GO:0019706//protein-cysteine S-palmitoyltransferase activity	GO:0018230//peptidyl-L-cysteine S-palmitoylation;GO:0001942//hair follicle development;GO:0048733//sebaceous gland development	K18932//palmitoyltransferase [EC:2.3.1.225]	EDL31033.1//zinc finger, DHHC domain containing 21 [Mus musculus]
108067	1683	188.1752525	246.6474492	0.39037346	0.63122614	*	0.009824531	Eif2b3	GO:0005851//eukaryotic translation initiation factor 2B complex;GO:0005737//cytoplasm	GO:0003743//translation initiation factor activity;GO:0016779//nucleotidyltransferase activity;GO:0005085//guanyl-nucleotide exchange factor activity	GO:0051716//cellular response to stimulus;GO:0021766//hippocampus development;GO:0043434//response to peptide hormone;GO:0009408//response to heat;GO:0006413//translational initiation;GO:0065009//regulation of molecular function;GO:0014003//oligodendrocyte development;GO:0009749//response to glucose;GO:0006412//translation	K03241//translation initiation factor eIF-2B subunit gamma	NP_001104747.1//translation initiation factor eIF-2B subunit gamma isoform 1 [Mus musculus];NP_780344.2//translation initiation factor eIF-2B subunit gamma isoform 2 [Mus musculus];AAI15658.1//Eif2b3 protein [Mus musculus]
74770	1870	6.59468674	17.12679901	1.376879502	0.631786712	*	0.009868375	Hhatl	GO:0005783//endoplasmic reticulum;GO:0016021//integral component of membrane;GO:0005789//endoplasmic reticulum membrane;GO:0048471//perinuclear region of cytoplasm	NA	GO:0060262//negative regulation of N-terminal protein palmitoylation	NA	XP_021063141.1//protein-cysteine N-palmitoyltransferase HHAT-like protein isoform X2 [Mus pahari]
192176	8353	10343.91271	16240.2648	0.650793151	0.634168852	*	0.009954383	Flna	GO:0016020//membrane;GO:0005938//cell cortex;GO:0005903//brush border;GO:0005737//cytoplasm;GO:0043025//neuronal cell body;GO:0030863//cortical cytoskeleton;GO:0030426//growth cone;GO:0030018//Z disc;GO:0005730//nucleolus;GO:0005911//cell-cell junction;GO:0005829//cytosol;GO:0015629//actin cytoskeleton;GO:0032432//actin filament bundle;GO:0005886//plasma membrane;GO:0070062//extracellular exosome…	GO:0031267//small GTPase binding;GO:0051015//actin filament binding;GO:0003723//RNA binding;GO:0017048//Rho GTPase binding;GO:0048365//Rac GTPase binding;GO:0034988//Fc-gamma receptor I complex binding;GO:0019900//kinase binding;GO:0004871//signal transducer activity;GO:0017160//Ral GTPase binding;GO:0031852//mu-type opioid receptor binding;GO:0015459//potassium channel regulator activity;GO:0042…	GO:0043433//negative regulation of DNA binding transcription factor activity;GO:0042177//negative regulation of protein catabolic process;GO:1905000//regulation of membrane repolarization during atrial cardiac muscle cell action potential;GO:0045216//cell-cell junction organization;GO:0060271//cilium assembly;GO:0021987//cerebral cortex development;GO:0001837//epithelial to mesenchymal transition…	K04437//filamin	EDL29838.1//mCG21234, isoform CRA_a, partial [Mus musculus];NP_034357.2//filamin-A isoform 1 [Mus musculus]
56069	692	47.08264167	116.8340487	1.311193604	0.634168852	*	0.009976086	Il17b	GO:0005615//extracellular space	GO:0005125//cytokine activity;GO:0005102//receptor binding	GO:0030593//neutrophil chemotaxis;GO:1900017//positive regulation of cytokine production involved in inflammatory response;GO:0006954//inflammatory response	K05490//interleukin 17B	ERE85210.1//interleukin-17B-like protein [Cricetulus griseus]
241452	2817	25.84545814	64.56228809	1.320780933	0.636634973	*	0.010064123	Dhrs9	GO:0031090//organelle membrane;GO:0030176//integral component of endoplasmic reticulum membrane	GO:0004022//alcohol dehydrogenase (NAD) activity;GO:0004745//retinol dehydrogenase activity;GO:0047035//testosterone dehydrogenase (NAD+) activity	GO:0042904//9-cis-retinoic acid biosynthetic process;GO:0042448//progesterone metabolic process;GO:0008209//androgen metabolic process	K11149//dehydrogenase/reductase SDR family member 9 [EC:1.1.-.-]	NP_780721.1//dehydrogenase/reductase SDR family member 9 precursor [Mus musculus]
545291	2175	29.33976969	74.21572993	1.33886745	0.636634973	*	0.010113979	Hpse2	GO:0016020//membrane;GO:0005622//intracellular;GO:0005578//proteinaceous extracellular matrix	GO:0043395//heparan sulfate proteoglycan binding;GO:0016798//hydrolase activity, acting on glycosyl bonds	GO:0030198//extracellular matrix organization;GO:0008284//positive regulation of cell proliferation	K07965//heparanase 2 [EC:3.2.1.-]	NP_001074726.1//inactive heparanase-2 precursor [Mus musculus]
74197	3095	147.7402303	222.9693028	0.593782369	0.636634973	*	0.010121045	Gtf2e1	GO:0097550//transcriptional preinitiation complex;GO:0005634//nucleus;GO:0005829//cytosol;GO:0005669//transcription factor TFIID complex	GO:0046872//metal ion binding;GO:0043565//sequence-specific DNA binding	GO:0006355//regulation of transcription, DNA-templated;GO:0006367//transcription initiation from RNA polymerase II promoter	K03136//transcription initiation factor TFIIE subunit alpha	NP_083088.1//general transcription factor IIE subunit 1 [Mus musculus]
100042150	2839	213.8114489	107.9792769	-0.985584646	0.637251302	*	0.010166461	Nrg2	GO:0016021//integral component of membrane	NA	NA	K05456//neuregulin 2	NP_001161363.1//pro-neuregulin-2, membrane-bound isoform [Mus musculus]
52829	1699	650.790352	926.7924936	0.510053496	0.637251302	*	0.010212844	Lurap1l	NA	NA	NA	NA	EDL31045.1//DNA segment, Chr 4, Brigham & Women's Genetics 0951 expressed, partial [Mus musculus]
11474	2887	48.85141084	18.87188245	-1.37216189	0.637251302	*	0.010246105	Actn3	NA	NA	NA	K21073//actinin alpha 2/3	XP_004759496.1//PREDICTED: alpha-actinin-3 [Mustela putorius furo]
85308	805	49.92580399	28.9040429	-0.788514359	0.637251302	*	0.010306405	Emc9	GO:0072546//ER membrane protein complex;GO:0005737//cytoplasm	NA	NA	K06697//proteasome activator subunit 2 (PA28 beta)	NP_149158.1//ER membrane protein complex subunit 9 [Mus musculus]
20678	7316	267.9340084	151.6771778	-0.820873686	0.637251302	*	0.010318824	Sox5	GO:0005634//nucleus;GO:0044798//nuclear transcription factor complex	GO:0000981//RNA polymerase II transcription factor activity, sequence-specific DNA binding;GO:0003677//DNA binding;GO:0046982//protein heterodimerization activity;GO:0044212//transcription regulatory region DNA binding;GO:0003700//DNA binding transcription factor activity	GO:0045892//negative regulation of transcription, DNA-templated;GO:0045165//cell fate commitment;GO:0061036//positive regulation of cartilage development;GO:2000741//positive regulation of mesenchymal stem cell differentiation;GO:0060164//regulation of timing of neuron differentiation;GO:0048709//oligodendrocyte differentiation;GO:0001701//in utero embryonic development;GO:0051216//cartilage deve…	K09269//transcription factor SOX5/6/13 (SOX group D);K09268//transcription factor SOX4/11/12 (SOX group C)	ERE65955.1//transcription factor SOX-5 isoform 2 [Cricetulus griseus];NP_035574.2//transcription factor SOX-5 isoform a [Mus musculus];XP_020008770.1//transcription factor SOX-5 [Castor canadensis];EDL10668.1//SRY-box containing gene 5, isoform CRA_a, partial [Mus musculus]
52123	3829	193.300733	272.9634628	0.497860746	0.637251302	*	0.010343379	Agpat5	GO:0005635//nuclear envelope;GO:0016021//integral component of membrane;GO:0005739//mitochondrion;GO:0005789//endoplasmic reticulum membrane	GO:0003841//1-acylglycerol-3-phosphate O-acyltransferase activity	GO:0002244//hematopoietic progenitor cell differentiation;GO:0016024//CDP-diacylglycerol biosynthetic process;GO:0006639//acylglycerol metabolic process	K19007//lysophosphatidiate acyltransferase [EC:2.3.1.51]	NP_081068.1//1-acyl-sn-glycerol-3-phosphate acyltransferase epsilon [Mus musculus]
66403	2192	187.0879932	242.6943546	0.375423576	0.63739307	*	0.010394092	Asf1a	GO:0005634//nucleus;GO:0005654//nucleoplasm;GO:0043234//protein complex;GO:0000790//nuclear chromatin	GO:0042393//histone binding;GO:0003682//chromatin binding	GO:0006333//chromatin assembly or disassembly;GO:0001649//osteoblast differentiation;GO:0006281//DNA repair;GO:0006355//regulation of transcription, DNA-templated;GO:0006334//nucleosome assembly;GO:0031936//negative regulation of chromatin silencing;GO:0006351//transcription, DNA-templated;GO:0006335//DNA replication-dependent nucleosome assembly;GO:0042692//muscle cell differentiation;GO:0016569…	K10753//histone chaperone ASF1	NP_079817.1//histone chaperone ASF1A [Mus musculus]
12411	2461	42.04336291	87.70017601	1.060701668	0.63739307	*	0.01041654	Cbs	GO:0005634//nucleus;GO:0005829//cytosol;GO:0005737//cytoplasm	GO:0020037//heme binding;GO:0072341//modified amino acid binding;GO:0042802//identical protein binding;GO:0031625//ubiquitin protein ligase binding;GO:1904047//S-adenosyl-L-methionine binding;GO:0070026//nitric oxide binding;GO:0042803//protein homodimerization activity;GO:0019825//oxygen binding;GO:0050421//nitrite reductase (NO-forming) activity;GO:0046872//metal ion binding;GO:0070025//carbon …	GO:0006801//superoxide metabolic process;GO:0043418//homocysteine catabolic process;GO:0021587//cerebellum morphogenesis;GO:0071456//cellular response to hypoxia;GO:0019346//transsulfuration;GO:0060135//maternal process involved in female pregnancy;GO:0050880//regulation of blood vessel size;GO:0030823//regulation of cGMP metabolic process;GO:0060351//cartilage development involved in endochondra…	K01697//cystathionine beta-synthase [EC:4.2.1.22]	EDL40349.1//cystathionine beta-synthase, isoform CRA_c, partial [Mus musculus]
21943	2243	12.42069603	32.00848677	1.365708452	0.641178753	*	0.010546184	Tnfsf11	GO:0005615//extracellular space;GO:0016021//integral component of membrane;GO:0005886//plasma membrane;GO:0005737//cytoplasm	GO:0005164//tumor necrosis factor receptor binding;GO:0005125//cytokine activity;GO:0032813//tumor necrosis factor receptor superfamily binding	GO:0046330//positive regulation of JNK cascade;GO:0002158//osteoclast proliferation;GO:0030316//osteoclast differentiation;GO:0051260//protein homooligomerization;GO:0045672//positive regulation of osteoclast differentiation;GO:0070371//ERK1 and ERK2 cascade;GO:1902533//positive regulation of intracellular signal transduction;GO:0038001//paracrine signaling;GO:0019722//calcium-mediated signaling;…	K05473//tumor necrosis factor ligand superfamily member 11	NP_035743.2//tumor necrosis factor ligand superfamily member 11 [Mus musculus]
381260	3519	36.13799851	15.78055452	-1.195368704	0.641178753	*	0.010549689	Gm973	NA	NA	NA	K12484//Rab11 family-interacting protein 1/2/5;K18626//trichohyalin	XP_017176836.1//PREDICTED: uncharacterized protein KIAA2012 homolog isoform X13 [Mus musculus];NP_001013793.2//uncharacterized protein KIAA2012 homolog [Mus musculus]
110877	3118	34.80919983	20.5600942	-0.759621776	0.648272483	*	0.010737947	Slc18a1	GO:0005887//integral component of plasma membrane;GO:0016021//integral component of membrane;GO:0098793//presynapse;GO:0005737//cytoplasm;GO:0030659//cytoplasmic vesicle membrane	GO:0015238//drug transmembrane transporter activity;GO:0019899//enzyme binding;GO:0015222//serotonin transmembrane transporter activity	GO:0051612//negative regulation of serotonin uptake;GO:0015842//aminergic neurotransmitter loading into synaptic vesicle;GO:0051610//serotonin uptake;GO:0033603//positive regulation of dopamine secretion;GO:0071285//cellular response to lithium ion	K08155//MFS transporter, DHA1 family, solute carrier family 18 (vesicular amine transporter), member 1/2	XP_006253055.1//PREDICTED: chromaffin granule amine transporter isoform X1 [Rattus norvegicus]
268291	2873	232.8383389	387.6049538	0.735258379	0.648272483	*	0.010738477	Rnf217	GO:0000151//ubiquitin ligase complex;GO:0016021//integral component of membrane;GO:0005737//cytoplasm	GO:0061630//ubiquitin protein ligase activity;GO:0046872//metal ion binding;GO:0004842//ubiquitin-protein transferase activity;GO:0031624//ubiquitin conjugating enzyme binding	GO:0042787//protein ubiquitination involved in ubiquitin-dependent protein catabolic process;GO:0032436//positive regulation of proteasomal ubiquitin-dependent protein catabolic process;GO:0000209//protein polyubiquitination	K11977//E3 ubiquitin-protein ligase RNF217 [EC:2.3.2.27]	NP_001139821.1//probable E3 ubiquitin-protein ligase RNF217 [Mus musculus]
20614	2135	14.76459946	5.74750531	-1.36113442	0.648758047	*	0.010782582	Snap25	GO:0016020//membrane;GO:0030054//cell junction;GO:0031982//vesicle;GO:0005737//cytoplasm;GO:0043025//neuronal cell body;GO:0030426//growth cone;GO:0031234//extrinsic component of cytoplasmic side of plasma membrane;GO:0042734//presynaptic membrane;GO:0070821//tertiary granule membrane;GO:0008021//synaptic vesicle;GO:0043209//myelin sheath;GO:0030027//lamellipodium;GO:0030175//filopodium;GO:004300…	GO:0000149//SNARE binding;GO:0017075//syntaxin-1 binding;GO:0005484//SNAP receptor activity;GO:0005249//voltage-gated potassium channel activity;GO:0047485//protein N-terminus binding;GO:0044325//ion channel binding;GO:0019904//protein domain specific binding;GO:0017022//myosin binding;GO:0048306//calcium-dependent protein binding	GO:0032024//positive regulation of insulin secretion;GO:0048791//calcium ion-regulated exocytosis of neurotransmitter;GO:0051963//regulation of synapse assembly;GO:0007616//long-term memory;GO:0050796//regulation of insulin secretion;GO:0030252//growth hormone secretion;GO:0016079//synaptic vesicle exocytosis;GO:0007269//neurotransmitter secretion;GO:0060291//long-term synaptic potentiation;GO:00…	K18211//synaptosomal-associated protein 25	ERE71497.1//synaptosomal-associated protein 25 [Cricetulus griseus];ERE71496.1//synaptosomal-associated protein 25 [Cricetulus griseus]
14699	963	16.66476512	6.886486851	-1.2749609	0.654207479	*	0.010909519	Gngt1	NA	NA	NA	K04548//guanine nucleotide-binding protein G(T) subunit gamma-T1	XP_017176876.1//PREDICTED: guanine nucleotide-binding protein G(T) subunit gamma-T1 isoform X1 [Mus musculus]
72640	5776	819.1046349	1370.879768	0.742982383	0.656367858	*	0.010993458	Mex3a	GO:0005829//cytosol	GO:0003723//RNA binding	NA	K15686//RNA-binding protein MEX3 [EC:2.3.2.27]	NP_001025061.2//RNA-binding protein MEX3A [Mus musculus]
67369	2100	342.8001739	247.0469692	-0.472582484	0.656367858	*	0.011018515	Qpctl	GO:0016020//membrane;GO:0005794//Golgi apparatus;GO:0016021//integral component of membrane;GO:0000139//Golgi membrane	GO:0008270//zinc ion binding;GO:0016603//glutaminyl-peptide cyclotransferase activity	GO:0017186//peptidyl-pyroglutamic acid biosynthetic process, using glutaminyl-peptide cyclotransferase	K00683//glutaminyl-peptide cyclotransferase [EC:2.3.2.5]	NP_080387.2//glutaminyl-peptide cyclotransferase-like protein [Mus musculus]
68468	960	286.5199816	732.4106878	1.35401709	0.659717557	*	0.011111419	Ly6g6c	NA	NA	NA	K06846//lymphocyte antigen 6 complex locus protein D/E/G6/H	XP_007098847.1//PREDICTED: lymphocyte antigen 6 complex locus protein G6c [Panthera tigris altaica]
17901	1003	60.63622261	23.69642026	-1.35551075	0.660691981	*	0.011197366	Myl1	GO:0016459//myosin complex;GO:0030016//myofibril;GO:0043292//contractile fiber	GO:0005509//calcium ion binding	GO:0006936//muscle contraction;GO:0060048//cardiac muscle contraction	K05738//myosin light chain 1	NP_067260.1//myosin light chain 1/3, skeletal muscle isoform isoform 1f [Mus musculus];XP_005070601.2//myosin light chain 1/3, skeletal muscle isoform isoform X1 [Mesocricetus auratus]
72121	4050	486.3779147	308.479417	-0.656903491	0.660691981	*	0.011223983	Dennd2d	GO:0005654//nucleoplasm;GO:0005829//cytosol	GO:0017112//Rab guanyl-nucleotide exchange factor activity	NA	K20161//DENN domain-containing protein 2	EDL01870.1//DENN/MADD domain containing 2D, isoform CRA_a, partial [Mus musculus];BAE34027.1//unnamed protein product, partial [Mus musculus];NP_001087223.1//DENN domain-containing protein 2D isoform 2 [Mus musculus]
76044	6604	187.5773332	342.1787347	0.8672646	0.660691981	*	0.011366817	Ncapg2	GO:0016020//membrane;GO:0005634//nucleus;GO:0000796//condensin complex;GO:0016607//nuclear speck	GO:0043425//bHLH transcription factor binding;GO:0035064//methylated histone binding	GO:0030261//chromosome condensation;GO:0001833//inner cell mass cell proliferation;GO:0051301//cell division;GO:0007049//cell cycle	K11492//condensin-2 complex subunit G2	NP_598523.3//condensin-2 complex subunit G2 [Mus musculus]
54123	1818	3237.320099	1743.196844	-0.893064534	0.660691981	*	0.01136797	Irf7	GO:0005634//nucleus;GO:0005654//nucleoplasm;GO:0005829//cytosol;GO:0005737//cytoplasm	GO:0000982//transcription factor activity, RNA polymerase II proximal promoter sequence-specific DNA binding;GO:0003677//DNA binding;GO:0000979//RNA polymerase II core promoter sequence-specific DNA binding;GO:0003700//DNA binding transcription factor activity	GO:0034124//regulation of MyD88-dependent toll-like receptor signaling pathway;GO:0032481//positive regulation of type I interferon production;GO:0016064//immunoglobulin mediated immune response;GO:0032607//interferon-alpha production;GO:0045893//positive regulation of transcription, DNA-templated;GO:0045087//innate immune response;GO:0032728//positive regulation of interferon-beta production;GO:…	K09447//interferon regulatory factor 7	NP_058546.1//interferon regulatory factor 7 isoform 1 [Mus musculus];NP_001239530.1//interferon regulatory factor 7 isoform 3 [Mus musculus];NP_001239529.1//interferon regulatory factor 7 isoform 2 [Mus musculus]
269016	4784	53.48743153	26.61882363	-1.006753111	0.660691981	*	0.011378698	Sh3rf2	GO:0005654//nucleoplasm	GO:0004864//protein phosphatase inhibitor activity;GO:0046872//metal ion binding;GO:0019902//phosphatase binding;GO:0016740//transferase activity;GO:0008157//protein phosphatase 1 binding	GO:0016567//protein ubiquitination;GO:0010923//negative regulation of phosphatase activity	K12171//E3 ubiquitin-protein ligase SH3RF [EC:2.3.2.27]	EDL10046.1//SH3 domain containing ring finger 2, isoform CRA_c, partial [Mus musculus];EDL10045.1//SH3 domain containing ring finger 2, isoform CRA_b, partial [Mus musculus]
98404	3476	157.4193064	228.6710518	0.538661253	0.660691981	*	0.011431841	AI597479	GO:0072669//tRNA-splicing ligase complex	NA	GO:0048598//embryonic morphogenesis	K15432//ashwin	NP_598579.1//ashwin [Mus musculus]
68159	1205	40.88010955	23.72644897	-0.784902868	0.660691981	*	0.011447346	Stx19	GO:0008021//synaptic vesicle;GO:0031201//SNARE complex;GO:0016021//integral component of membrane;GO:0005886//plasma membrane	GO:0000149//SNARE binding;GO:0005484//SNAP receptor activity	GO:0006886//intracellular protein transport;GO:0031629//synaptic vesicle fusion to presynaptic active zone membrane;GO:0048278//vesicle docking	K08487//syntaxin 11	NP_080864.1//syntaxin-19 [Mus musculus]
11639	4911	98.03067241	220.7134611	1.170869497	0.660691981	*	0.011644954	Ak4	GO:0005759//mitochondrial matrix;GO:0070062//extracellular exosome;GO:0005739//mitochondrion	GO:0005524//ATP binding;GO:0005525//GTP binding;GO:0004550//nucleoside diphosphate kinase activity;GO:0004017//adenylate kinase activity;GO:0046899//nucleoside triphosphate adenylate kinase activity	GO:0046034//ATP metabolic process;GO:0042493//response to drug;GO:0001889//liver development;GO:0006165//nucleoside diphosphate phosphorylation;GO:0046033//AMP metabolic process;GO:0006172//ADP biosynthetic process;GO:0046039//GTP metabolic process;GO:0007420//brain development;GO:0009142//nucleoside triphosphate biosynthetic process	K00939//adenylate kinase [EC:2.7.4.3]	NP_033777.1//adenylate kinase 4, mitochondrial [Mus musculus]
14137	3717	849.1428742	1095.065926	0.366938504	0.660691981	*	0.011664038	Fdft1	GO:0005783//endoplasmic reticulum;GO:0016021//integral component of membrane;GO:0005789//endoplasmic reticulum membrane	GO:0004310//farnesyl-diphosphate farnesyltransferase activity;GO:0051996//squalene synthase activity;GO:0016491//oxidoreductase activity	GO:0008299//isoprenoid biosynthetic process;GO:0006696//ergosterol biosynthetic process;GO:0006695//cholesterol biosynthetic process;GO:0045338//farnesyl diphosphate metabolic process	K00801//farnesyl-diphosphate farnesyltransferase [EC:2.5.1.21]	NP_034321.2//squalene synthase [Mus musculus]
231296	3116	7.326903353	18.62345164	1.345844994	0.660691981	*	0.011715987	Lrrc66	GO:0016021//integral component of membrane;GO:0005737//cytoplasm	GO:0004860//protein kinase inhibitor activity	GO:0006469//negative regulation of protein kinase activity;GO:0046426//negative regulation of JAK-STAT cascade;GO:0019221//cytokine-mediated signaling pathway	K13023//carboxypeptidase N regulatory subunit;K06839//slit 2	NP_705796.1//leucine-rich repeat-containing protein 66 [Mus musculus]
52389	4777	15.64401241	33.89761295	1.115573097	0.660691981	*	0.011746704	Adgra1	GO:0016021//integral component of membrane	GO:0004930//G-protein coupled receptor activity	GO:0007166//cell surface receptor signaling pathway	K08460//G protein-coupled receptor 123	BAD14309.1//mKIAA1828 protein, partial [Mus musculus]
29863	5103	416.4078915	210.62306	-0.983334012	0.660691981	*	0.011789133	Pde7b	NA	NA	NA	K18436//high affinity cAMP-specific 3',5'-cyclic phosphodiesterase 7 [EC:3.1.4.53]	EDL93805.1//phosphodiesterase 7B, isoform CRA_b [Rattus norvegicus];EHH53362.1//hypothetical protein EGM_13990, partial [Macaca fascicularis]
331524	2898	25.30571988	11.13562403	-1.184281109	0.660691981	*	0.011801273	Xkrx	GO:0016021//integral component of membrane	NA	NA	K19522//membrane transport protein XK	XP_006164916.1//PREDICTED: XK-related protein 2 [Tupaia chinensis]
17758	5717	2329.19886	3951.312423	0.762498104	0.660691981	*	0.011806334	Map4	GO:0072686//mitotic spindle;GO:0070062//extracellular exosome;GO:0005874//microtubule;GO:0014069//postsynaptic density;GO:0005737//cytoplasm;GO:0043005//neuron projection;GO:0005875//microtubule associated complex;GO:0005930//axoneme	GO:0015631//tubulin binding;GO:0003723//RNA binding;GO:0008017//microtubule binding	GO:0051012//microtubule sliding;GO:0051294//establishment of spindle orientation;GO:0051301//cell division;GO:0031175//neuron projection development;GO:0007052//mitotic spindle organization;GO:1902856//negative regulation of non-motile cilium assembly	K10431//microtubule-associated protein 4	NP_001298093.1//microtubule-associated protein 4 isoform 6 [Mus musculus];BAE27434.1//unnamed protein product, partial [Mus musculus];EDL09030.1//microtubule-associated protein 4, isoform CRA_c, partial [Mus musculus];EDL09029.1//microtubule-associated protein 4, isoform CRA_b, partial [Mus musculus]
74268	1316	99.99063904	148.4597823	0.570207215	0.660691981	*	0.011840426	Aven	GO:0016020//membrane;GO:0012505//endomembrane system;GO:0005622//intracellular	NA	GO:0043066//negative regulation of apoptotic process;GO:0006915//apoptotic process	K03165//DNA topoisomerase III [EC:5.99.1.2];K11128//H/ACA ribonucleoprotein complex subunit 1;K05925//mRNA (2'-O-methyladenosine-N6-)-methyltransferase [EC:2.1.1.62]	NP_001159407.1//cell death regulator Aven isoform 2 [Mus musculus];NP_001342559.1//cell death regulator Aven isoform 3 [Mus musculus];NP_083120.2//cell death regulator Aven isoform 1 [Mus musculus];NP_001342560.1//cell death regulator Aven isoform 4 [Mus musculus]
53880	4841	3.432984644	1.408835759	-1.284959971	0.660691981	*	0.011862375	Naip7	GO:0005634//nucleus;GO:0072557//IPAF inflammasome complex	GO:0046872//metal ion binding;GO:0043027//cysteine-type endopeptidase inhibitor activity involved in apoptotic process;GO:0005524//ATP binding;GO:0004842//ubiquitin-protein transferase activity	GO:0016045//detection of bacterium;GO:0070269//pyroptosis;GO:0050829//defense response to Gram-negative bacterium;GO:1990001//inhibition of cysteine-type endopeptidase activity involved in apoptotic process;GO:0042742//defense response to bacterium;GO:0045087//innate immune response;GO:0090263//positive regulation of canonical Wnt signaling pathway;GO:0006954//inflammatory response	K12807//baculoviral IAP repeat-containing protein 1	Q9R016.2//RecName: Full=Baculoviral IAP repeat-containing protein 1e; AltName: Full=Neuronal apoptosis inhibitory protein 5
215748	3448	684.3732705	478.5348936	-0.516159287	0.660691981	*	0.01186251	Cnksr3	GO:0016020//membrane;GO:0005737//cytoplasm	NA	GO:0070373//negative regulation of ERK1 and ERK2 cascade;GO:0033137//negative regulation of peptidyl-serine phosphorylation;GO:0010765//positive regulation of sodium ion transport;GO:2000651//positive regulation of sodium ion transmembrane transporter activity	K17536//connector enhancer of kinase suppressor of Ras 2	NP_766134.1//connector enhancer of kinase suppressor of ras 3 [Mus musculus]
320119	4034	218.0714778	342.6973131	0.652133792	0.660691981	*	0.011868475	Rps6kc1	GO:0016020//membrane;GO:0005769//early endosome;GO:0005737//cytoplasm	GO:0004674//protein serine/threonine kinase activity;GO:0005524//ATP binding;GO:0004672//protein kinase activity;GO:0035091//phosphatidylinositol binding	GO:0007165//signal transduction	K20839//ribosomal protein S6 kinase delta [EC:2.7.11.1]	NP_848890.3//ribosomal protein S6 kinase delta-1 [Mus musculus]
73234	560	65.61046476	26.63833846	-1.300421842	0.660691981	*	0.01188827	3110079O15Rik	GO:0016021//integral component of membrane;GO:0071944//cell periphery	NA	NA	NA	NP_082749.1//uncharacterized protein C2orf82 homolog precursor [Mus musculus];XP_021054941.1//uncharacterized protein C2orf82 homolog isoform X2 [Mus pahari]
21894	8560	4070.157318	5784.317846	0.507062272	0.660691981	*	0.011890989	Tln1	NA	NA	NA	K06271//talin	XP_008532562.1//PREDICTED: talin-1 isoform X4 [Equus przewalskii]
229588	1470	32.48312677	16.55388794	-0.972520414	0.660691981	*	0.011899066	Gm128	GO:0005576//extracellular region	NA	NA	NA	NP_001020012.1//protein MENT precursor [Mus musculus]
12387	3482	8951.78255	12631.90182	0.496824967	0.660861086	*	0.011938847	Ctnnb1	GO:0016323//basolateral plasma membrane;GO:0005938//cell cortex;GO:0030877//beta-catenin destruction complex;GO:0005913//cell-cell adherens junction;GO:0005829//cytosol;GO:0005923//bicellular tight junction;GO:0016328//lateral plasma membrane;GO:0043296//apical junction complex;GO:0070062//extracellular exosome;GO:0005925//focal adhesion;GO:0070369//beta-catenin-TCF7L2 complex;GO:0005813//centros…	GO:0000978//RNA polymerase II proximal promoter sequence-specific DNA binding;GO:0030331//estrogen receptor binding;GO:0019903//protein phosphatase binding;GO:0045296//cadherin binding;GO:0044325//ion channel binding;GO:0003713//transcription coactivator activity;GO:0008022//protein C-terminus binding;GO:0050681//androgen receptor binding;GO:0003682//chromatin binding;GO:0019900//kinase binding;G…	GO:1904886//beta-catenin destruction complex disassembly;GO:0048660//regulation of smooth muscle cell proliferation;GO:0030521//androgen receptor signaling pathway;GO:0090279//regulation of calcium ion import;GO:0033234//negative regulation of protein sumoylation;GO:2000008//regulation of protein localization to cell surface;GO:0098609//cell-cell adhesion;GO:0032355//response to estradiol;GO:0051…	K02105//catenin beta 1	NP_031640.1//catenin beta-1 [Mus musculus]
67092	2357	175.8538564	337.9460732	0.942416078	0.661212812	*	0.011981955	Gatm	GO:0070062//extracellular exosome;GO:0005758//mitochondrial intermembrane space;GO:0005743//mitochondrial inner membrane;GO:0005739//mitochondrion	GO:0015067//amidinotransferase activity;GO:0015068//glycine amidinotransferase activity	GO:0007275//multicellular organism development;GO:0006600//creatine metabolic process;GO:0014889//muscle atrophy;GO:0007611//learning or memory;GO:0006601//creatine biosynthetic process	K00613//glycine amidinotransferase [EC:2.1.4.1]	NP_080237.1//glycine amidinotransferase, mitochondrial precursor [Mus musculus]
68554	1391	140.7991153	92.56936325	-0.605031566	0.662579718	*	0.012060032	Cebpzos	GO:0016021//integral component of membrane;GO:0031966//mitochondrial membrane	NA	NA	K14832//ribosome biogenesis protein MAK21	EDL38471.1//mCG146121, partial [Mus musculus];NP_001170873.1//protein CEBPZOS [Mus musculus]
80976	3751	27.7585044	68.54806868	1.30418618	0.662579718	*	0.012199018	Syt13	GO:0043231//intracellular membrane-bounded organelle;GO:0005887//integral component of plasma membrane;GO:0030133//transport vesicle;GO:0098793//presynapse;GO:0030659//cytoplasmic vesicle membrane	GO:0005544//calcium-dependent phospholipid binding;GO:0030276//clathrin binding;GO:0005509//calcium ion binding;GO:0019905//syntaxin binding	GO:0006906//vesicle fusion;GO:0048791//calcium ion-regulated exocytosis of neurotransmitter;GO:0017158//regulation of calcium ion-dependent exocytosis;GO:0016192//vesicle-mediated transport	K19913//synaptotagmin-13	BAC98167.1//mKIAA1427 protein, partial [Mus musculus]
353190	3343	338.4127808	477.1330696	0.495607626	0.662579718	*	0.012232666	Edc3	GO:0016020//membrane;GO:0036464//cytoplasmic ribonucleoprotein granule;GO:0000932//P-body	GO:1990174//phosphodiesterase decapping endonuclease activity;GO:0003729//mRNA binding;GO:0042802//identical protein binding	GO:0031087//deadenylation-independent decapping of nuclear-transcribed mRNA;GO:0033962//cytoplasmic mRNA processing body assembly	K12615//enhancer of mRNA-decapping protein 3	NP_722494.1//enhancer of mRNA-decapping protein 3 [Mus musculus]
17153	2735	367.18339	729.101717	0.989619301	0.662579718	*	0.012246904	Mal	GO:0005783//endoplasmic reticulum;GO:0016324//apical plasma membrane;GO:0120003//hinge region between urothelial plaques of apical plasma membrane;GO:0019898//extrinsic component of membrane;GO:0044853//plasma membrane raft;GO:0000139//Golgi membrane;GO:0045121//membrane raft;GO:0016021//integral component of membrane	GO:0019911//structural constituent of myelin sheath	GO:0006886//intracellular protein transport;GO:0042552//myelination;GO:1902043//positive regulation of extrinsic apoptotic signaling pathway via death domain receptors;GO:0001766//membrane raft polarization;GO:0098737//protein insertion into plasma membrane;GO:0002175//protein localization to paranode region of axon	NA	NP_001164658.1//myelin and lymphocyte protein isoform 2 [Mus musculus];NP_034892.1//myelin and lymphocyte protein isoform 1 [Mus musculus]
330660	3459	116.9211559	78.017984	-0.583657373	0.662579718	*	0.012288136	Btbd16	GO:0005634//nucleus;GO:0000151//ubiquitin ligase complex	NA	NA	K10487//BTB/POZ domain-containing protein 16	XP_008758125.1//PREDICTED: BTB/POZ domain-containing protein 16 isoform X3 [Rattus norvegicus]
238023	1996	228.8184171	139.6415014	-0.712475402	0.662579718	*	0.012308104	Hexdc	GO:0005634//nucleus;GO:0005737//cytoplasm	GO:0102148//N-acetyl-beta-D-galactosaminidase activity;GO:0004563//beta-N-acetylhexosaminidase activity;GO:0015929//hexosaminidase activity	GO:0005975//carbohydrate metabolic process	K14459//hexosaminidase [EC:3.2.1.52]	NP_001139545.1//hexosaminidase D isoform 1 [Mus musculus];XP_021032100.1//hexosaminidase D [Mus caroli]
14417	5625	52.55729215	27.47597845	-0.935720089	0.662579718	*	0.012338522	Gad2	GO:0030424//axon;GO:0045202//synapse;GO:0005737//cytoplasm	GO:0016831//carboxy-lyase activity;GO:0030170//pyridoxal phosphate binding	GO:0019752//carboxylic acid metabolic process	K01580//glutamate decarboxylase [EC:4.1.1.15]	XP_021006689.1//glutamate decarboxylase 2 [Mus caroli]
66910	1113	65.70462574	40.54149219	-0.696595753	0.662579718	*	0.01234841	Tmem107	GO:0035869//ciliary transition zone;GO:0016021//integral component of membrane	NA	GO:0060271//cilium assembly;GO:1905515//non-motile cilium assembly;GO:1904491//protein localization to ciliary transition zone;GO:0021532//neural tube patterning;GO:0042733//embryonic digit morphogenesis	NA	EDL10476.1//RIKEN cDNA 1110004B13, isoform CRA_b, partial [Mus musculus];NP_080114.1//transmembrane protein 107 isoform 1 [Mus musculus]
194952	4445	302.2240807	231.814182	-0.382649786	0.662579718	*	0.012363452	Jmjd4	NA	NA	NA	K17500//integrin-linked kinase-associated serine/threonine phosphatase 2C [EC:3.1.3.16];K14253//null;K11323//histone arginine demethylase JMJD6 [EC:1.14.11.-]	NP_001191997.1//jmjC domain-containing protein 4 isoform 2 [Mus musculus];NP_848774.1//jmjC domain-containing protein 4 isoform 1 [Mus musculus]
21426	1779	4.28933983	10.65064166	1.312112824	0.662579718	*	0.01237503	Tfec	GO:0005654//nucleoplasm	GO:0000978//RNA polymerase II proximal promoter sequence-specific DNA binding;GO:0001077//transcriptional activator activity, RNA polymerase II proximal promoter sequence-specific DNA binding;GO:0046983//protein dimerization activity	GO:0034605//cellular response to heat	K15591//transcription factor EC	XP_006505098.1//PREDICTED: transcription factor EC isoform X1 [Mus musculus]
76757	4514	10.09733325	4.168472225	-1.276383694	0.664323065	*	0.012444518	Trdn	GO:0043231//intracellular membrane-bounded organelle;GO:0016020//membrane;GO:0005783//endoplasmic reticulum;GO:0030314//junctional membrane complex;GO:0014701//junctional sarcoplasmic reticulum membrane;GO:0016529//sarcoplasmic reticulum;GO:0005829//cytosol;GO:0042383//sarcolemma;GO:0016021//integral component of membrane;GO:0005886//plasma membrane	GO:0044325//ion channel binding;GO:0005102//receptor binding	GO:0014808//release of sequestered calcium ion into cytosol by sarcoplasmic reticulum;GO:0014070//response to organic cyclic compound;GO:0090158//endoplasmic reticulum membrane organization;GO:0014902//myotube differentiation;GO:0010649//regulation of cell communication by electrical coupling;GO:0006936//muscle contraction;GO:0051281//positive regulation of release of sequestered calcium ion into…	K04574//neurofilament heavy polypeptide	NP_084002.2//triadin [Mus musculus]
22004	2293	1033.076709	1652.18607	0.677428791	0.676578546	*	0.012711704	Tpm2	GO:0005884//actin filament;GO:0005829//cytosol;GO:0015629//actin cytoskeleton;GO:0005862//muscle thin filament tropomyosin;GO:0005737//cytoplasm	GO:0003779//actin binding;GO:0051015//actin filament binding;GO:0042802//identical protein binding;GO:0046982//protein heterodimerization activity;GO:0005200//structural constituent of cytoskeleton;GO:0008307//structural constituent of muscle;GO:0042803//protein homodimerization activity	GO:0007015//actin filament organization;GO:0030049//muscle filament sliding;GO:0006936//muscle contraction;GO:0043462//regulation of ATPase activity	K10374//tropomyosin 2	NP_001019516.1//tropomyosin beta chain isoform Tpm2.1sm/cy [Rattus norvegicus];NP_033442.2//tropomyosin beta chain isoform Tpm2.2st [Mus musculus];NP_001264804.1//tropomyosin beta chain isoform Tpm2.3 [Mus musculus]
78894	3175	401.7564809	539.8070572	0.426122541	0.681108894	*	0.01287497	Aacs	GO:0005829//cytosol	GO:0030729//acetoacetate-CoA ligase activity;GO:0047760//butyrate-CoA ligase activity;GO:0005524//ATP binding	GO:0042493//response to drug;GO:0032024//positive regulation of insulin secretion;GO:0001889//liver development;GO:0071394//cellular response to testosterone stimulus;GO:0050872//white fat cell differentiation;GO:0014074//response to purine-containing compound;GO:0060612//adipose tissue development;GO:0045471//response to ethanol;GO:0071397//cellular response to cholesterol;GO:0071333//cellular r…	K01907//acetoacetyl-CoA synthetase [EC:6.2.1.16]	NP_084486.1//acetoacetyl-CoA synthetase [Mus musculus]
76469	11850	101.5398382	46.26898135	-1.133928624	0.681108894	*	0.012876696	Cmya5	NA	NA	NA	K09228//KRAB domain-containing zinc finger protein;K04574//neurofilament heavy polypeptide	NP_076310.2//cardiomyopathy-associated protein 5 [Mus musculus]
233726	3117	1677.032797	2610.902609	0.63863774	0.681108894	*	0.012969358	Ipo7	NA	NA	NA	K20223//importin-7	XP_005153310.1//PREDICTED: importin-7 [Melopsittacus undulatus]
75104	2159	6.239799046	15.5440803	1.316793787	0.681108894	*	0.013017063	Mmd2	GO:0016021//integral component of membrane;GO:0048471//perinuclear region of cytoplasm;GO:0000139//Golgi membrane	GO:0004672//protein kinase activity	GO:0046579//positive regulation of Ras protein signal transduction;GO:0045666//positive regulation of neuron differentiation;GO:0019835//cytolysis;GO:0032880//regulation of protein localization;GO:0045860//positive regulation of protein kinase activity	K11064//monocyte to macrophage differentiation protein	NP_780426.1//monocyte to macrophage differentiation factor 2 [Mus musculus]
19355	3020	412.6310026	271.0437676	-0.606326387	0.681108894	*	0.01302082	Rad1	GO:0043231//intracellular membrane-bounded organelle;GO:0005654//nucleoplasm;GO:0005694//chromosome;GO:0030896//checkpoint clamp complex	GO:0008408//3'-5' exonuclease activity;GO:0003684//damaged DNA binding;GO:0008853//exodeoxyribonuclease III activity	GO:0021762//substantia nigra development;GO:0006281//DNA repair;GO:0000077//DNA damage checkpoint;GO:0071479//cellular response to ionizing radiation;GO:0051598//meiotic recombination checkpoint	K02830//cell cycle checkpoint protein [EC:3.1.11.2]	NP_035362.2//cell cycle checkpoint protein RAD1 isoform 1 [Mus musculus];NP_001276377.1//cell cycle checkpoint protein RAD1 isoform 2 [Mus musculus]
212032	3130	48.76917472	109.3022315	1.164281391	0.681108894	*	0.013070945	Hk3	GO:0005623//cell;GO:0005829//cytosol;GO:0005739//mitochondrion	GO:0019158//mannokinase activity;GO:0005524//ATP binding;GO:0004340//glucokinase activity;GO:0008865//fructokinase activity;GO:0004396//hexokinase activity;GO:0005536//glucose binding	GO:0001678//cellular glucose homeostasis;GO:0006096//glycolytic process;GO:0019318//hexose metabolic process	K00844//hexokinase [EC:2.7.1.1]	NP_001028417.1//hexokinase-3 isoform 1 [Mus musculus];NP_001193320.1//hexokinase-3 isoform 2 [Mus musculus]
239673	2534	1.78433064	4.093208122	1.197849049	0.681108894	*	0.013073451	Krt90	GO:0045095//keratin filament	GO:0005198//structural molecule activity	NA	K07605//type II keratin, basic	EDL04037.1//RIKEN cDNA 4732456N10, partial [Mus musculus]
74493	6503	3287.176457	4140.84102	0.333074911	0.681108894	*	0.013105579	Tnks2	NA	NA	NA	K10799//tankyrase [EC:2.4.2.30]	XP_003753462.1//PREDICTED: LOW QUALITY PROTEIN: tankyrase-2 [Rattus norvegicus]
76051	4818	240.2667067	140.0012674	-0.779196863	0.681108894	*	0.013148887	Ganc	NA	GO:0030246//carbohydrate binding;GO:0004558//alpha-1,4-glucosidase activity	GO:0005975//carbohydrate metabolic process	K12317//neutral alpha-glucosidase C [EC:3.2.1.20]	XP_021038095.1//neutral alpha-glucosidase C isoform X1 [Mus caroli]
74525	4225	1150.494754	689.0811918	-0.739508519	0.681108894	*	0.013213186	Fam234b	GO:0016021//integral component of membrane	NA	NA	K17258//integrin alpha FG-GAP repeat containing protein 3	XP_021045699.1//protein FAM234B isoform X1 [Mus pahari]
13612	5337	62.70959518	144.8973358	1.208272957	0.681108894	*	0.013265811	Edil3	GO:0031012//extracellular matrix;GO:0070062//extracellular exosome;GO:1903561//extracellular vesicle	GO:0005178//integrin binding;GO:0005509//calcium ion binding	GO:0007155//cell adhesion;GO:0007275//multicellular organism development;GO:0010811//positive regulation of cell-substrate adhesion	K17253//lactadherin	NP_001033076.1//EGF-like repeat and discoidin I-like domain-containing protein 3 isoform a precursor [Mus musculus];NP_034233.1//EGF-like repeat and discoidin I-like domain-containing protein 3 isoform b precursor [Mus musculus]
16478	2894	33743.93685	20651.45133	-0.708385126	0.681108894	*	0.013272914	Jund	GO:0035976//transcription factor AP-1 complex;GO:0005634//nucleus;GO:0043234//protein complex;GO:0005667//transcription factor complex;GO:0032993//protein-DNA complex;GO:0000790//nuclear chromatin	GO:0000981//RNA polymerase II transcription factor activity, sequence-specific DNA binding;GO:0000978//RNA polymerase II proximal promoter sequence-specific DNA binding;GO:0003677//DNA binding;GO:0001077//transcriptional activator activity, RNA polymerase II proximal promoter sequence-specific DNA binding;GO:0003690//double-stranded DNA binding;GO:0044212//transcription regulatory region DNA bind…	GO:0014070//response to organic cyclic compound;GO:0010941//regulation of cell death;GO:0006355//regulation of transcription, DNA-templated;GO:0009416//response to light stimulus;GO:0034097//response to cytokine;GO:0042127//regulation of cell proliferation;GO:0032496//response to lipopolysaccharide;GO:0000122//negative regulation of transcription from RNA polymerase II promoter;GO:0071277//cellul…	K04449//transcription factor jun-D	NP_034722.1//transcription factor jun-D isoform JunD-FL [Mus musculus]
215085	4973	22.21404322	54.84929045	1.304000953	0.681108894	*	0.013357783	Slc35f1	NA	NA	NA	K15287//solute carrier family 35, member F1/2	BAE38004.1//unnamed protein product [Mus musculus]
20965	3392	247.6049259	101.6632598	-1.28424162	0.681108894	*	0.013422075	Syn2	GO:0008021//synaptic vesicle;GO:0043209//myelin sheath;GO:0030054//cell junction;GO:0043195//terminal bouton;GO:0014069//postsynaptic density;GO:0030672//synaptic vesicle membrane;GO:0031201//SNARE complex;GO:0005886//plasma membrane;GO:0045202//synapse	GO:0005524//ATP binding;GO:0008092//cytoskeletal protein binding;GO:0048306//calcium-dependent protein binding;GO:0003824//catalytic activity;GO:0046983//protein dimerization activity	GO:0007269//neurotransmitter secretion;GO:0046928//regulation of neurotransmitter secretion	K19941//synapsin	NP_001313489.1//synapsin-2 isoform IIc [Mus musculus];NP_001104485.1//synapsin-2 isoform IIa [Mus musculus];NP_038709.1//synapsin-2 isoform IIb [Mus musculus]
18655	1840	2454.552918	4018.012724	0.711021863	0.681108894	*	0.013441129	Pgk1	GO:0016020//membrane;GO:0070062//extracellular exosome;GO:0005615//extracellular space;GO:0045121//membrane raft;GO:0005737//cytoplasm	GO:0047134//protein-disulfide reductase activity;GO:0005524//ATP binding;GO:0004618//phosphoglycerate kinase activity	GO:0071456//cellular response to hypoxia;GO:0016310//phosphorylation;GO:0016525//negative regulation of angiogenesis;GO:0006096//glycolytic process;GO:0031639//plasminogen activation;GO:0030855//epithelial cell differentiation	K00927//phosphoglycerate kinase [EC:2.7.2.3]	NP_032854.2//phosphoglycerate kinase 1 [Mus musculus]
15220	2821	82.17647349	38.00454898	-1.112553307	0.681108894	*	0.013490414	Foxq1	GO:0005634//nucleus	GO:0000978//RNA polymerase II proximal promoter sequence-specific DNA binding;GO:0001078//transcriptional repressor activity, RNA polymerase II proximal promoter sequence-specific DNA binding	GO:0000122//negative regulation of transcription from RNA polymerase II promoter;GO:0031069//hair follicle morphogenesis;GO:0030154//cell differentiation;GO:0006351//transcription, DNA-templated	K09410//forkhead box protein Q	NP_032265.3//forkhead box protein Q1 [Mus musculus]
17250	5959	662.8325607	1005.945566	0.60183586	0.681108894	*	0.013500996	Abcc1	GO:0016020//membrane;GO:0070062//extracellular exosome;GO:0016323//basolateral plasma membrane;GO:0005887//integral component of plasma membrane;GO:0016021//integral component of membrane;GO:0005886//plasma membrane	GO:0015431//glutathione S-conjugate-exporting ATPase activity;GO:0046623//sphingolipid-translocating ATPase activity;GO:0005524//ATP binding;GO:0034634//glutathione transmembrane transporter activity;GO:0042626//ATPase activity, coupled to transmembrane movement of substances;GO:0008559//xenobiotic transmembrane transporting ATPase activity;GO:0004012//phospholipid-translocating ATPase activity;G…	GO:0045332//phospholipid translocation;GO:0099039//sphingolipid translocation;GO:0034775//glutathione transmembrane transport;GO:0042908//xenobiotic transport;GO:0006855//drug transmembrane transport	K05665//ATP-binding cassette, subfamily C (CFTR/MRP), member 1	NP_032602.1//multidrug resistance-associated protein 1 [Mus musculus]
71805	2913	336.3179788	479.8656922	0.512804768	0.681108894	*	0.013515281	Nup93	GO:0016020//membrane;GO:0005643//nuclear pore;GO:0031965//nuclear membrane;GO:0034399//nuclear periphery;GO:0005635//nuclear envelope	GO:0017056//structural constituent of nuclear pore	GO:0060391//positive regulation of SMAD protein import into nucleus;GO:0016973//poly(A)+ mRNA export from nucleus;GO:0060395//SMAD protein signal transduction;GO:1903206//negative regulation of hydrogen peroxide-induced cell death;GO:0072001//renal system development;GO:0072015//glomerular visceral epithelial cell development;GO:0090521//glomerular visceral epithelial cell migration;GO:0006998//n…	K14309//nuclear pore complex protein Nup93	EDL11121.1//nucleoporin 93, isoform CRA_b [Mus musculus];EDL11120.1//nucleoporin 93, isoform CRA_a, partial [Mus musculus]
74007	4867	162.4080287	223.4177415	0.4601208	0.681108894	*	0.013516169	Btbd11	GO:0016021//integral component of membrane;GO:0005737//cytoplasm;GO:0019005//SCF ubiquitin ligase complex	GO:0031625//ubiquitin protein ligase binding;GO:0046982//protein heterodimerization activity	GO:0060395//SMAD protein signal transduction;GO:0043161//proteasome-mediated ubiquitin-dependent protein catabolic process;GO:0030162//regulation of proteolysis;GO:0042787//protein ubiquitination involved in ubiquitin-dependent protein catabolic process	K10483//BTB/POZ domain-containing protein 11	NP_082985.2//ankyrin repeat and BTB/POZ domain-containing protein BTBD11 isoform 1 [Mus musculus];NP_001017525.1//ankyrin repeat and BTB/POZ domain-containing protein BTBD11 isoform 2 [Mus musculus]
16403	5988	5601.444783	9040.130435	0.690544599	0.682379772	*	0.01357932	Itga6	GO:0008305//integrin complex	NA	GO:0007155//cell adhesion;GO:0007229//integrin-mediated signaling pathway	K06485//integrin alpha 6	AAH49132.1//Itga6 protein, partial [Mus musculus];NP_032423.2//integrin alpha-6 isoform 1 precursor [Mus musculus]
330010	2307	180.7056443	103.1554905	-0.808820958	0.683746031	*	0.013648774	Ttll10	GO:0005929//cilium;GO:0005874//microtubule;GO:0015630//microtubule cytoskeleton;GO:0005737//cytoplasm;GO:0005930//axoneme	GO:0070737//protein-glycine ligase activity, elongating;GO:0005524//ATP binding;GO:0070735//protein-glycine ligase activity	GO:0006464//cellular protein modification process;GO:0018094//protein polyglycylation	K16770//centriolin;K17335//nuclear factor of activated T-cells 5;K17568//protein phosphatase 1 regulatory subunit 29	XP_006239621.1//PREDICTED: protein polyglycylase TTLL10 isoform X1 [Rattus norvegicus]
13605	4044	157.6430964	302.3491789	0.939553669	0.683746031	*	0.013682522	Ect2	GO:0072686//mitotic spindle;GO:0005634//nucleus;GO:0032154//cleavage furrow;GO:0097149//centralspindlin complex;GO:0005829//cytosol;GO:0005911//cell-cell junction;GO:0005923//bicellular tight junction;GO:0005737//cytoplasm;GO:0030496//midbody	GO:0017048//Rho GTPase binding;GO:0004871//signal transducer activity;GO:0042803//protein homodimerization activity;GO:0005089//Rho guanyl-nucleotide exchange factor activity;GO:0005096//GTPase activator activity	GO:0045859//regulation of protein kinase activity;GO:0045666//positive regulation of neuron differentiation;GO:0051260//protein homooligomerization;GO:0043547//positive regulation of GTPase activity;GO:0035556//intracellular signal transduction;GO:0043065//positive regulation of apoptotic process;GO:0071277//cellular response to calcium ion;GO:0000281//mitotic cytokinesis;GO:0051988//regulation o…	K20704//protein ECT2	NP_031926.2//protein ECT2 isoform 1 [Mus musculus];BAD90277.1//mKIAA4037 protein, partial [Mus musculus]
435811	1828	89.44256641	53.57825636	-0.739313953	0.686733401	*	0.013780476	Ldlrad2	GO:0016021//integral component of membrane	NA	NA	K06255//heparan sulfate proteoglycan 2 (perlecan)	XP_006539076.1//PREDICTED: low-density lipoprotein receptor class A domain-containing protein 2 isoform X1 [Mus musculus]
74249	3657	70.57655559	39.16432586	-0.849648897	0.688593669	*	0.013893848	Lrrc2	NA	NA	GO:1990830//cellular response to leukemia inhibitory factor	K16175//protein scribble	NP_083114.2//leucine-rich repeat-containing protein 2 [Mus musculus]
243168	1730	38.68777698	18.49836033	-1.064480436	0.688593669	*	0.013894358	Hsd17b13	GO:0005811//lipid droplet;GO:0005576//extracellular region	GO:0016491//oxidoreductase activity	GO:0046889//positive regulation of lipid biosynthetic process	K15734//all-trans-retinol dehydrogenase (NAD+) [EC:1.1.1.105]	NP_001156958.1//17-beta-hydroxysteroid dehydrogenase 13 isoform 1 precursor [Mus musculus];NP_932147.2//17-beta-hydroxysteroid dehydrogenase 13 isoform 2 precursor [Mus musculus]
665211	1731	84.81787607	55.77963528	-0.604629855	0.694178575	*	0.014082552	Gm14326	GO:0005622//intracellular	GO:0046872//metal ion binding;GO:0000976//transcription regulatory region sequence-specific DNA binding;GO:0003700//DNA binding transcription factor activity;GO:0003676//nucleic acid binding	GO:0006355//regulation of transcription, DNA-templated	K09228//KRAB domain-containing zinc finger protein	NP_001177231.1//novel KRAB box and zinc finger, C2H2 type domain containing protein isoform 1 [Mus musculus];XP_021037455.1//zinc finger protein 120-like isoform X2 [Mus caroli]
50934	4064	253.2913528	524.303745	1.049605026	0.694178575	*	0.014084223	Slc7a8	GO:0070062//extracellular exosome;GO:0016323//basolateral plasma membrane;GO:0005887//integral component of plasma membrane;GO:0005886//plasma membrane;GO:0005737//cytoplasm	GO:0019534//toxin transmembrane transporter activity;GO:0015175//neutral amino acid transmembrane transporter activity;GO:0042605//peptide antigen binding;GO:0015101//organic cation transmembrane transporter activity;GO:0015179//L-amino acid transmembrane transporter activity;GO:0015297//antiporter activity;GO:0015171//amino acid transmembrane transporter activity	GO:0015807//L-amino acid transport;GO:0006865//amino acid transport;GO:0015804//neutral amino acid transport	K13781//solute carrier family 7 (L-type amino acid transporter), member 8	XP_021037305.1//large neutral amino acids transporter small subunit 2 isoform X1 [Mus caroli]
76478	1685	108.7866312	148.5235443	0.449190374	0.695852193	*	0.014193446	Haus8	GO:0000922//spindle pole;GO:0005874//microtubule;GO:0070652//HAUS complex;GO:0005813//centrosome;GO:0005737//cytoplasm	NA	GO:0007098//centrosome cycle;GO:0051225//spindle assembly;GO:0051301//cell division	K16591//HAUS augmin-like complex subunit 8	NP_001156514.1//HAUS augmin-like complex subunit 8 isoform 1 [Mus musculus];NP_083897.2//HAUS augmin-like complex subunit 8 isoform 2 [Mus musculus]
11468	1341	81.59118017	201.3573052	1.303272701	0.695852193	*	0.014211084	Actg2	NA	NA	NA	K12315//actin, gamma-enteric smooth muscle	OBS57962.1//hypothetical protein A6R68_10896, partial [Neotoma lepida]
20807	4093	3817.664226	2635.057786	-0.534855619	0.695852193	*	0.014255827	Srf	GO:0005634//nucleus;GO:0000790//nuclear chromatin;GO:0005737//cytoplasm	GO:0003677//DNA binding;GO:0042826//histone deacetylase binding;GO:0003682//chromatin binding;GO:0031490//chromatin DNA binding	GO:0007015//actin filament organization;GO:0070830//bicellular tight junction assembly;GO:0030036//actin cytoskeleton organization;GO:0008306//associative learning	K04378//serum response factor	NP_065239.1//serum response factor [Mus musculus]
237403	3456	9.058017236	22.04045104	1.282886558	0.695852193	*	0.014297991	Lingo3	NA	NA	NA	K16360//netrin-G3 ligand	EDL31485.1//mCG55384, partial [Mus musculus]
228801	1653	99.06523859	40.80570842	-1.279607924	0.695852193	*	0.014311579	Bpifb1	GO:0070062//extracellular exosome;GO:0005576//extracellular region	GO:0008289//lipid binding	GO:0034144//negative regulation of toll-like receptor 4 signaling pathway;GO:0002227//innate immune response in mucosa	NA	NP_700467.2//BPI fold-containing family B member 1 isoform 2 precursor [Mus musculus]
100317	4368	1346.255163	981.5373646	-0.455836784	0.698855277	*	0.014460883	AU040320	GO:0070062//extracellular exosome;GO:0031410//cytoplasmic vesicle;GO:0016021//integral component of membrane;GO:0005886//plasma membrane;GO:0000139//Golgi membrane	NA	NA	K15619//Kunitz-type protease inhibitor 1	NP_001030602.1//dyslexia-associated protein KIAA0319-like protein isoform 1 [Mus musculus];NP_001342125.1//dyslexia-associated protein KIAA0319-like protein isoform 3 [Mus musculus];EDL30274.1//expressed sequence AU040320, isoform CRA_b, partial [Mus musculus]
330959	781	232.4925397	160.2505303	-0.536855293	0.698855277	*	0.014507777	Snapc5	GO:0005634//nucleus;GO:0005730//nucleolus;GO:0016604//nuclear body	GO:0003700//DNA binding transcription factor activity	GO:0006384//transcription initiation from RNA polymerase III promoter;GO:0006366//transcription from RNA polymerase II promoter	K15211//snRNA-activating protein complex subunit 5	EDL26057.1//small nuclear RNA activating complex, polypeptide 5, partial [Mus musculus]
100039192	1269	359.018076	167.129899	-1.103086633	0.698855277	*	0.014556075	Tmem254c	GO:0016021//integral component of membrane	NA	NA	NA	NP_080955.1//transmembrane protein 254 isoform 1 [Mus musculus];XP_021059294.1//transmembrane protein 254 isoform X1 [Mus pahari]
69736	1282	62.91463552	102.9945252	0.711100083	0.698855277	*	0.014577829	Nup37	GO:0005634//nucleus;GO:0005654//nucleoplasm;GO:0031080//nuclear pore outer ring;GO:0000777//condensed chromosome kinetochore	NA	GO:0007059//chromosome segregation;GO:0051301//cell division;GO:0015031//protein transport;GO:0007049//cell cycle;GO:0051028//mRNA transport	K14302//nuclear pore complex protein Nup37	NP_082610.1//nucleoporin Nup37 [Mus musculus]
209039	4761	979.7801809	547.5311166	-0.839517152	0.698855277	*	0.014585331	Tns2	GO:0005925//focal adhesion;GO:0005622//intracellular;GO:0005886//plasma membrane	GO:0046872//metal ion binding;GO:0004721//phosphoprotein phosphatase activity;GO:0019900//kinase binding;GO:0005102//receptor binding;GO:0019901//protein kinase binding	GO:0001822//kidney development;GO:0035556//intracellular signal transduction;GO:0035264//multicellular organism growth;GO:0032963//collagen metabolic process;GO:0014850//response to muscle activity;GO:0019725//cellular homeostasis;GO:0048871//multicellular organismal homeostasis;GO:0008285//negative regulation of cell proliferation	K18080//tensin	EDL04007.1//tensin like C1 domain-containing phosphatase, isoform CRA_a, partial [Mus musculus]
57249	4943	1.12396076	2.688068416	1.257978188	0.698855277	*	0.014670114	Gabrq	GO:0030054//cell junction;GO:0034707//chloride channel complex;GO:1902711//GABA-A receptor complex;GO:0043235//receptor complex;GO:0005887//integral component of plasma membrane;GO:0016021//integral component of membrane;GO:0045202//synapse;GO:0005886//plasma membrane;GO:0045211//postsynaptic membrane	GO:0005230//extracellular ligand-gated ion channel activity;GO:0004890//GABA-A receptor activity;GO:0005254//chloride channel activity	GO:0006821//chloride transport;GO:0007214//gamma-aminobutyric acid signaling pathway	K05192//gamma-aminobutyric acid receptor subunit theta	NP_065234.1//gamma-aminobutyric acid receptor subunit theta isoform b precursor [Mus musculus];NP_001277364.1//gamma-aminobutyric acid receptor subunit theta isoform a precursor [Mus musculus]
69066	1100	14.87352694	7.124702282	-1.061845158	0.698855277	*	0.014733201	1810010H24Rik	GO:0005576//extracellular region	NA	NA	NA	XP_006534160.2//PREDICTED: UPF0450 protein C17orf58 homolog isoform X2 [Mus musculus]
210762	1453	101.1620616	65.05663845	-0.63690016	0.698855277	*	0.014828413	Ppp1r36	NA	GO:0004864//protein phosphatase inhibitor activity;GO:0019902//phosphatase binding	GO:0010923//negative regulation of phosphatase activity	K17575//protein phosphatase 1 regulatory subunit 36	NP_001156575.1//protein phosphatase 1 regulatory subunit 36 [Mus musculus]
20652	4785	298.897743	461.9273144	0.628013854	0.698855277	*	0.014838665	Soat1	GO:0016020//membrane;GO:0005783//endoplasmic reticulum;GO:0016021//integral component of membrane;GO:0005789//endoplasmic reticulum membrane	GO:0004772//sterol O-acyltransferase activity;GO:0015485//cholesterol binding;GO:0000062//fatty-acyl-CoA binding;GO:0034736//cholesterol O-acyltransferase activity	GO:0042986//positive regulation of amyloid precursor protein biosynthetic process;GO:0010878//cholesterol storage;GO:0008203//cholesterol metabolic process;GO:0034435//cholesterol esterification;GO:0033344//cholesterol efflux;GO:0034379//very-low-density lipoprotein particle assembly;GO:0010742//macrophage derived foam cell differentiation;GO:0042632//cholesterol homeostasis	K00637//sterol O-acyltransferase [EC:2.3.1.26]	NP_033256.2//sterol O-acyltransferase 1 [Mus musculus]
13653	3072	42932.41208	22450.09001	-0.935346001	0.698855277	*	0.014861511	Egr1	GO:0005634//nucleus;GO:0005654//nucleoplasm;GO:0005737//cytoplasm	GO:0003677//DNA binding;GO:0010385//double-stranded methylated DNA binding;GO:0001077//transcriptional activator activity, RNA polymerase II proximal promoter sequence-specific DNA binding;GO:0000976//transcription regulatory region sequence-specific DNA binding;GO:0044212//transcription regulatory region DNA binding;GO:0044729//hemi-methylated DNA-binding;GO:0000982//transcription factor activit…	GO:0070498//interleukin-1-mediated signaling pathway;GO:0044849//estrous cycle;GO:0098759//cellular response to interleukin-8;GO:0071310//cellular response to organic substance;GO:0090090//negative regulation of canonical Wnt signaling pathway;GO:0050725//positive regulation of interleukin-1 beta biosynthetic process;GO:0009749//response to glucose;GO:0002931//response to ischemia;GO:0030509//BMP…	K09203//early growth response protein 1	NP_031939.1//early growth response protein 1 [Mus musculus]
22695	1765	45041.98414	23973.9498	-0.909802763	0.698855277	*	0.015024298	Zfp36	GO:0010494//cytoplasmic stress granule;GO:0005634//nucleus;GO:0000932//P-body;GO:0005737//cytoplasm;GO:0030014//CCR4-NOT complex;GO:1990904//ribonucleoprotein complex;GO:0005829//cytosol;GO:0030529//intracellular ribonucleoprotein complex	GO:0003723//RNA binding;GO:0003729//mRNA binding;GO:0003677//DNA binding;GO:0017091//AU-rich element binding;GO:0031072//heat shock protein binding;GO:0019957//C-C chemokine binding;GO:0003730//mRNA 3'-UTR binding;GO:0019901//protein kinase binding;GO:0071889//14-3-3 protein binding;GO:0046872//metal ion binding;GO:0070063//RNA polymerase binding;GO:0035925//mRNA 3'-UTR AU-rich region binding;GO:…	GO:0050779//RNA destabilization;GO:0038066//p38MAPK cascade;GO:0010837//regulation of keratinocyte proliferation;GO:0071222//cellular response to lipopolysaccharide;GO:0032680//regulation of tumor necrosis factor production;GO:0071356//cellular response to tumor necrosis factor;GO:1900153//positive regulation of nuclear-transcribed mRNA catabolic process, deadenylation-dependent decay;GO:0050728/…	K15308//tristetraprolin	XP_021068632.1//mRNA decay activator protein ZFP36 [Mus pahari]
26456	4310	239.4483597	139.5760838	-0.778662794	0.698855277	*	0.015043201	Sema4g	GO:0005615//extracellular space;GO:0016021//integral component of membrane;GO:0005886//plasma membrane	NA	GO:0007399//nervous system development;GO:0030154//cell differentiation;GO:0050919//negative chemotaxis	K06521//semaphorin 4	NP_036106.1//semaphorin-4G precursor [Mus musculus]
11931	2590	1392.819398	1888.046112	0.438885799	0.698855277	*	0.015048485	Atp1b1	GO:0016020//membrane;GO:0070062//extracellular exosome;GO:0016323//basolateral plasma membrane;GO:0016324//apical plasma membrane;GO:0043209//myelin sheath;GO:0005622//intracellular;GO:1903561//extracellular vesicle;GO:0005890//sodium:potassium-exchanging ATPase complex;GO:0005901//caveola;GO:0042383//sarcolemma;GO:0014704//intercalated disc;GO:0005886//plasma membrane	GO:0001671//ATPase activator activity;GO:0005524//ATP binding;GO:0051117//ATPase binding;GO:0031402//sodium ion binding;GO:0019901//protein kinase binding;GO:0023026//MHC class II protein complex binding;GO:0005391//sodium:potassium-exchanging ATPase activity;GO:0030955//potassium ion binding;GO:0008022//protein C-terminus binding;GO:0008144//drug binding	GO:0010882//regulation of cardiac muscle contraction by calcium ion signaling;GO:0046034//ATP metabolic process;GO:0010468//regulation of gene expression;GO:0086009//membrane repolarization;GO:1903281//positive regulation of calcium:sodium antiporter activity;GO:0030007//cellular potassium ion homeostasis;GO:1903288//positive regulation of potassium ion import;GO:0060048//cardiac muscle contracti…	K01540//sodium/potassium-transporting ATPase subunit beta	NP_033851.1//sodium/potassium-transporting ATPase subunit beta-1 [Mus musculus]
77519	6303	716.3221013	954.4616839	0.414078828	0.698855277	*	0.015087181	Zfp266	NA	NA	NA	K09228//KRAB domain-containing zinc finger protein	EHB03705.1//Zinc finger protein 26 [Heterocephalus glaber]
109314	1183	4.355240458	10.35048576	1.248874197	0.698855277	*	0.015088217	Prr9	GO:0001533//cornified envelope;GO:0005737//cytoplasm	GO:0005198//structural molecule activity	GO:0018149//peptide cross-linking;GO:0030216//keratinocyte differentiation	NA	NP_780633.1//proline-rich protein 9 [Mus musculus]
21411	7264	803.6638626	1130.214313	0.491932248	0.698855277	*	0.015158651	Tcf20	GO:0005634//nucleus;GO:0005654//nucleoplasm;GO:0016604//nuclear body	GO:0000978//RNA polymerase II proximal promoter sequence-specific DNA binding;GO:0003723//RNA binding;GO:0046872//metal ion binding;GO:0001077//transcriptional activator activity, RNA polymerase II proximal promoter sequence-specific DNA binding;GO:0044212//transcription regulatory region DNA binding;GO:0003700//DNA binding transcription factor activity	GO:0045944//positive regulation of transcription from RNA polymerase II promoter	K19749//retinoic acid-induced protein 1	NP_038864.3//transcription factor 20 isoform b [Mus musculus];NP_001107612.1//transcription factor 20 isoform a [Mus musculus]
226499	3250	676.6360012	503.4668083	-0.42648327	0.698855277	*	0.015211022	BC003331	GO:0016021//integral component of membrane	NA	NA	K09291//nucleoprotein TPR	EDL39481.1//cDNA sequence BC003331, isoform CRA_b, partial [Mus musculus];NP_001070705.1//protein odr-4 homolog isoform 2 [Mus musculus]
18218	4839	3108.141354	1841.67756	-0.75503162	0.698855277	*	0.015218504	Dusp8	GO:0005634//nucleus;GO:0005737//cytoplasm	GO:0017017//MAP kinase tyrosine/serine/threonine phosphatase activity;GO:0004725//protein tyrosine phosphatase activity;GO:0016791//phosphatase activity	GO:0016311//dephosphorylation;GO:0000188//inactivation of MAPK activity	K04459//dual specificity MAP kinase phosphatase [EC:3.1.3.16 3.1.3.48]	NP_032774.1//dual specificity protein phosphatase 8 [Mus musculus]
56744	615	27.91738587	67.14095544	1.26602921	0.698855277	*	0.015318992	Pf4	GO:0005615//extracellular space;GO:0031091//platelet alpha granule;GO:0043234//protein complex;GO:0020005//symbiont-containing vacuole membrane;GO:0031982//vesicle;GO:0005737//cytoplasm;GO:0097679//other organism cytoplasm	GO:0048248//CXCR3 chemokine receptor binding;GO:0045236//CXCR chemokine receptor binding;GO:0008201//heparin binding;GO:0008009//chemokine activity	GO:0010744//positive regulation of macrophage derived foam cell differentiation;GO:2001240//negative regulation of extrinsic apoptotic signaling pathway in absence of ligand;GO:0061844//antimicrobial humoral immune response mediated by antimicrobial peptide;GO:0045347//negative regulation of MHC class II biosynthetic process;GO:0042127//regulation of cell proliferation;GO:0032496//response to lip…	K05407//platelet factor 4	NP_064316.1//platelet factor 4 precursor [Mus musculus]
233571	1917	98.76211444	195.6645664	0.986352888	0.698855277	*	0.015389616	P2ry6	GO:0016323//basolateral plasma membrane;GO:0016324//apical plasma membrane;GO:0016021//integral component of membrane	GO:0045028//G-protein coupled purinergic nucleotide receptor activity;GO:0045029//UDP-activated nucleotide receptor activity;GO:0019103//pyrimidine nucleotide binding	GO:0030321//transepithelial chloride transport;GO:0071407//cellular response to organic cyclic compound;GO:0071380//cellular response to prostaglandin E stimulus;GO:0014911//positive regulation of smooth muscle cell migration	K04272//purinergic receptor P2Y, G protein-coupled, 6	NP_898991.1//P2Y purinoceptor 6 [Mus musculus]
16008	1165	496.7225425	1154.053808	1.216198365	0.698855277	*	0.01548733	Igfbp2	GO:0070062//extracellular exosome;GO:0005615//extracellular space;GO:0016324//apical plasma membrane;GO:0031410//cytoplasmic vesicle;GO:0005576//extracellular region	GO:0031994//insulin-like growth factor I binding;GO:0005520//insulin-like growth factor binding;GO:0031995//insulin-like growth factor II binding	GO:0001558//regulation of cell growth;GO:0009612//response to mechanical stimulus;GO:0042493//response to drug;GO:0007565//female pregnancy;GO:0007165//signal transduction;GO:0010226//response to lithium ion;GO:0043567//regulation of insulin-like growth factor receptor signaling pathway;GO:0032526//response to retinoic acid;GO:0043627//response to estrogen;GO:0032870//cellular response to hormone…	K10138//insulin-like growth factor-binding protein 3	NP_032368.2//insulin-like growth factor-binding protein 2 isoform 1 precursor [Mus musculus];XP_021021788.1//insulin-like growth factor-binding protein 2 [Mus caroli]
14281	2107	52277.34402	24538.4183	-1.091143587	0.698855277	*	0.015568303	Fos	GO:0016020//membrane;GO:0005634//nucleus;GO:0005654//nucleoplasm;GO:0005783//endoplasmic reticulum;GO:0043005//neuron projection;GO:0035976//transcription factor AP-1 complex;GO:0005667//transcription factor complex;GO:0005829//cytosol;GO:0032993//protein-DNA complex	GO:0000978//RNA polymerase II proximal promoter sequence-specific DNA binding;GO:0003677//DNA binding;GO:0046982//protein heterodimerization activity;GO:0001077//transcriptional activator activity, RNA polymerase II proximal promoter sequence-specific DNA binding;GO:0003690//double-stranded DNA binding;GO:0044212//transcription regulatory region DNA binding;GO:0001190//transcriptional activator a…	GO:1902895//positive regulation of pri-miRNA transcription from RNA polymerase II promoter;GO:0032570//response to progesterone;GO:0045672//positive regulation of osteoclast differentiation;GO:0009629//response to gravity;GO:0071276//cellular response to cadmium ion;GO:0035994//response to muscle stretch;GO:0009612//response to mechanical stimulus;GO:0042493//response to drug;GO:0007565//female p…	K04379//proto-oncogene protein c-fos	NP_034364.1//proto-oncogene c-Fos [Mus musculus]
16176	1348	657.8736822	1431.730785	1.121877737	0.698855277	*	0.015659191	Il1b	GO:0070062//extracellular exosome;GO:0030141//secretory granule;GO:0005615//extracellular space;GO:0005829//cytosol;GO:0005576//extracellular region;GO:0005776//autophagosome	GO:0019904//protein domain specific binding;GO:0005125//cytokine activity;GO:0005149//interleukin-1 receptor binding	GO:0071407//cellular response to organic cyclic compound;GO:0071260//cellular response to mechanical stimulus;GO:0035690//cellular response to drug;GO:0000187//activation of MAPK activity	K04519//interleukin 1 beta	NP_032387.1//interleukin-1 beta [Mus musculus]
14204	2059	4.671140183	11.41157635	1.288651446	0.698855277	*	0.015693898	Il4i1	GO:0005764//lysosome	GO:0001716//L-amino-acid oxidase activity;GO:0016491//oxidoreductase activity	GO:0009072//aromatic amino acid family metabolic process	K03334//L-amino-acid oxidase [EC:1.4.3.2]	EDL22757.1//interleukin 4 induced 1, partial [Mus musculus]
380912	4229	3484.658236	1880.366632	-0.890003184	0.698855277	*	0.015697823	Zfp395	NA	NA	NA	K10624//E3 ubiquitin-protein ligase RBBP6 [EC:2.3.2.27]	XP_013369793.1//PREDICTED: zinc finger protein 395 [Chinchilla lanigera]
329716	1065	13.13688288	5.413821306	-1.278903819	0.698855277	*	0.015747845	BC107364	NA	NA	NA	NA	NP_001243109.1//uncharacterized protein LOC329716 isoform 1 [Mus musculus];NP_001243110.1//uncharacterized protein LOC329716 isoform 2 [Mus musculus]
11910	1981	29856.86797	14320.5956	-1.059971336	0.698855277	*	0.015778498	Atf3	NA	NA	NA	K09032//activating transcription factor 3	XP_014690347.1//PREDICTED: cyclic AMP-dependent transcription factor ATF-3 isoform X1 [Equus asinus]
66488	1634	169.7064194	241.6850144	0.510086884	0.698855277	*	0.015875306	Fam136a	GO:0005739//mitochondrion;GO:0005737//cytoplasm	NA	NA	NA	NP_079867.1//protein FAM136A [Mus musculus]
50873	1691	116.0392103	58.43763412	-0.989642707	0.698855277	*	0.015879094	Park2	GO:0005829//cytosol;GO:0016235//aggresome;GO:0030054//cell junction;GO:0005737//cytoplasm	GO:0003779//actin binding;GO:0051087//chaperone binding;GO:0097602//cullin family protein binding;GO:0008013//beta-catenin binding	GO:0044257//cellular protein catabolic process;GO:0070842//aggresome assembly;GO:0008344//adult locomotory behavior;GO:0000422//autophagy of mitochondrion	K04556//parkin [EC:2.3.2.27]	NP_001304655.1//E3 ubiquitin-protein ligase parkin isoform 2 [Mus musculus];NP_057903.1//E3 ubiquitin-protein ligase parkin isoform 1 [Mus musculus]
76205	1343	132.9378547	206.6675227	0.636559713	0.698855277	*	0.015916085	Stard3nl	GO:0016020//membrane;GO:0005765//lysosomal membrane;GO:0043231//intracellular membrane-bounded organelle;GO:0031902//late endosome membrane;GO:0016021//integral component of membrane;GO:0005789//endoplasmic reticulum membrane;GO:0044232//organelle membrane contact site	GO:0015485//cholesterol binding;GO:0042803//protein homodimerization activity	GO:0099044//vesicle tethering to endoplasmic reticulum	K22291//null	NP_001334414.1//STARD3 N-terminal-like protein isoform b [Mus musculus];ERE80829.1//putative MLN64 domain like protein [Cricetulus griseus]
74614	1956	29.17505597	57.44240616	0.977380759	0.698855277	*	0.015939592	Ocstamp	GO:0016021//integral component of membrane	NA	GO:0090290//positive regulation of osteoclast proliferation;GO:0072674//multinuclear osteoclast differentiation;GO:0071391//cellular response to estrogen stimulus;GO:0071356//cellular response to tumor necrosis factor;GO:0045672//positive regulation of osteoclast differentiation;GO:0034241//positive regulation of macrophage fusion	K04282//thyrotropin-releasing hormone receptor	NP_083297.1//osteoclast stimulatory transmembrane protein [Mus musculus]
69576	1267	136.3168159	64.3032064	-1.08400096	0.698855277	*	0.015977986	Smco1	GO:0016021//integral component of membrane	NA	NA	NA	NP_899106.2//single-pass membrane and coiled-coil domain-containing protein 1 [Mus musculus]
21835	1124	557.7906533	285.8218726	-0.964607437	0.698855277	*	0.015998358	Thrsp	GO:0005654//nucleoplasm;GO:0005829//cytosol	GO:0042802//identical protein binding;GO:0042803//protein homodimerization activity	GO:0006355//regulation of transcription, DNA-templated;GO:0010866//regulation of triglyceride biosynthetic process;GO:0006351//transcription, DNA-templated;GO:0046890//regulation of lipid biosynthetic process;GO:0006629//lipid metabolic process	K08328//guanylate cyclase activator 1	EDL16295.1//thyroid hormone responsive SPOT14 homolog (Rattus), isoform CRA_b [Mus musculus]
66302	1875	100.4573901	63.41886147	-0.663599816	0.698855277	*	0.016078975	Rmdn1	GO:0000922//spindle pole;GO:0005874//microtubule;GO:0005813//centrosome;GO:0005739//mitochondrion	NA	NA	K15376//gephyrin [EC:2.10.1.1 2.7.7.75]	NP_079752.3//regulator of microtubule dynamics protein 1 [Mus musculus]
207212	10250	1571.248361	2745.030664	0.804911025	0.698855277	*	0.016107092	Arhgef17	NA	GO:0005085//guanyl-nucleotide exchange factor activity;GO:0005089//Rho guanyl-nucleotide exchange factor activity	GO:0030036//actin cytoskeleton organization;GO:0035023//regulation of Rho protein signal transduction	K20689//Rho guanine nucleotide exchange factor 17	NP_001074585.1//rho guanine nucleotide exchange factor 17 [Mus musculus]
50528	3175	3649.7563	1618.92505	-1.17276394	0.698855277	*	0.016145965	Tmprss2	GO:0070062//extracellular exosome;GO:0016021//integral component of membrane;GO:0005886//plasma membrane	GO:0004252//serine-type endopeptidase activity;GO:0005044//scavenger receptor activity	GO:0016540//protein autoprocessing;GO:0006508//proteolysis;GO:0046598//positive regulation of viral entry into host cell	K09633//transmembrane protease serine 2 [EC:3.4.21.-]	NP_056590.2//transmembrane protease serine 2 [Mus musculus]
56468	4460	1076.060834	1624.920476	0.594609472	0.698855277	*	0.016146444	Socs5	GO:0005737//cytoplasm	GO:0004860//protein kinase inhibitor activity;GO:0030971//receptor tyrosine kinase binding;GO:0019210//kinase inhibitor activity;GO:0005154//epidermal growth factor receptor binding	GO:0071404//cellular response to low-density lipoprotein particle stimulus;GO:0007259//JAK-STAT cascade;GO:0040008//regulation of growth;GO:0016567//protein ubiquitination;GO:0009968//negative regulation of signal transduction;GO:0032715//negative regulation of interleukin-6 production;GO:0032436//positive regulation of proteasomal ubiquitin-dependent protein catabolic process;GO:0050728//negativ…	K04698//suppressor of cytokine signaling 5	NP_062628.2//suppressor of cytokine signaling 5 [Mus musculus]
14415	3107	12.45665608	28.72660708	1.205470768	0.698855277	*	0.016177252	Gad1	GO:0030424//axon;GO:0048786//presynaptic active zone;GO:0005938//cell cortex;GO:0060077//inhibitory synapse;GO:0005739//mitochondrion;GO:0043679//axon terminus	GO:0016831//carboxy-lyase activity;GO:0004351//glutamate decarboxylase activity;GO:0030170//pyridoxal phosphate binding	GO:0019752//carboxylic acid metabolic process;GO:0035176//social behavior;GO:0035641//locomotory exploration behavior	K01580//glutamate decarboxylase [EC:4.1.1.15]	XP_008565872.1//PREDICTED: glutamate decarboxylase 1 isoform X1 [Galeopterus variegatus];XP_017171083.1//PREDICTED: glutamate decarboxylase 1 isoform X1 [Mus musculus]
13421	3702	30.6767507	71.33739214	1.217512797	0.698855277	*	0.016215885	Dnase1l3	GO:0005634//nucleus;GO:0005783//endoplasmic reticulum;GO:0005576//extracellular region	GO:0004520//endodeoxyribonuclease activity;GO:0003677//DNA binding;GO:0004536//deoxyribonuclease activity;GO:0004519//endonuclease activity	GO:0006308//DNA catabolic process;GO:0010623//programmed cell death involved in cell development;GO:0006309//apoptotic DNA fragmentation	K11995//deoxyribonuclease-1-like protein [EC:3.1.21.-]	NP_031896.3//deoxyribonuclease gamma precursor [Mus musculus]
93686	6577	1098.692149	1392.565396	0.341957875	0.698855277	*	0.016216163	Rbfox2	GO:0005634//nucleus;GO:0005654//nucleoplasm;GO:0005829//cytosol;GO:0005737//cytoplasm	GO:0003723//RNA binding;GO:0003729//mRNA binding;GO:0003714//transcription corepressor activity;GO:0008134//transcription factor binding	GO:0045892//negative regulation of transcription, DNA-templated;GO:0006397//mRNA processing;GO:0030520//intracellular estrogen receptor signaling pathway;GO:0010724//regulation of definitive erythrocyte differentiation;GO:0000381//regulation of alternative mRNA splicing, via spliceosome;GO:0021942//radial glia guided migration of Purkinje cell;GO:0048813//dendrite morphogenesis;GO:0050885//neurom…	K14946//RNA binding protein fox-1	NP_001104298.1//RNA binding protein fox-1 homolog 2 isoform 4 [Mus musculus];XP_021492418.1//RNA binding protein fox-1 homolog 2 isoform X11 [Meriones unguiculatus];XP_017172301.1//PREDICTED: RNA binding protein fox-1 homolog 2 isoform X25 [Mus musculus];NP_001104300.1//RNA binding protein fox-1 homolog 2 isoform 6 [Mus musculus];NP_001104297.1//RNA binding protein fox-1 homolog 2 isoform 3 [Mus …
100705	8497	208.4656787	100.040182	-1.059230295	0.698855277	*	0.016220823	Acacb	NA	NA	NA	K01946//acetyl-CoA carboxylase / biotin carboxylase 2 [EC:6.4.1.2 6.3.4.14]	XP_021042297.1//acetyl-CoA carboxylase 2 [Mus pahari]
68440	1417	69.47862158	40.09883884	-0.793008672	0.698855277	*	0.016233174	Dusp23	GO:0070062//extracellular exosome;GO:0005634//nucleus;GO:0005654//nucleoplasm;GO:0005829//cytosol;GO:0005737//cytoplasm	GO:0008138//protein tyrosine/serine/threonine phosphatase activity;GO:0004725//protein tyrosine phosphatase activity;GO:0004722//protein serine/threonine phosphatase activity;GO:0016791//phosphatase activity	GO:0016311//dephosphorylation	K14165//atypical dual specificity phosphatase [EC:3.1.3.16 3.1.3.48]	NP_081001.1//dual specificity protein phosphatase 23 [Mus musculus]
211488	4456	313.010324	403.393735	0.365978436	0.698855277	*	0.016235737	Ado	GO:0005739//mitochondrion	GO:0046872//metal ion binding;GO:0047800//cysteamine dioxygenase activity	GO:0055114//oxidation-reduction process	K10712//cysteamine dioxygenase [EC:1.13.11.19]	XP_021030856.1//2-aminoethanethiol dioxygenase [Mus caroli]
67884	1696	341.3686095	206.3264431	-0.726401671	0.698855277	*	0.016269858	1810043G02Rik	GO:0036064//ciliary basal body;GO:0032391//photoreceptor connecting cilium;GO:0005739//mitochondrion;GO:0005886//plasma membrane;GO:0001750//photoreceptor outer segment;GO:0005737//cytoplasm	NA	GO:0060271//cilium assembly;GO:0042769//DNA damage response, detection of DNA damage;GO:0007010//cytoskeleton organization;GO:0007224//smoothened signaling pathway;GO:0008360//regulation of cell shape	K16606//leucine-rich repeat-containing protein 49;K10411//dynein light chain 1, axonemal;K16770//centriolin;K16532//centrosomal protein CEP72	NP_080707.2//protein C21orf2 homolog [Mus musculus]
243300	3508	68.50123942	131.2305865	0.937902017	0.698855277	*	0.016283061	Nyap1	GO:0005622//intracellular	NA	GO:0048812//neuron projection morphogenesis;GO:0014065//phosphatidylinositol 3-kinase signaling	K17481//myosin XVI	EDL19241.1//RIKEN cDNA 6430598A04, isoform CRA_a, partial [Mus musculus]
13599	2898	4.519287841	10.93881999	1.275289765	0.698855277	*	0.016315448	Ecel1	GO:0005887//integral component of plasma membrane;GO:0016021//integral component of membrane	GO:0046872//metal ion binding;GO:0004222//metalloendopeptidase activity	GO:0007218//neuropeptide signaling pathway;GO:0003016//respiratory system process	K09610//endothelin-converting enzyme-like 1 [EC:3.4.24.-]	EDL40188.1//endothelin converting enzyme-like 1, isoform CRA_a, partial [Mus musculus]
67842	3828	308.7527496	410.8492752	0.412157237	0.698855277	*	0.016328436	Nop9	NA	GO:0003723//RNA binding	NA	K14790//nucleolar protein 9	NP_080679.3//nucleolar protein 9 [Mus musculus]
76857	2750	110.2499159	156.9294429	0.509338499	0.698855277	*	0.016340269	Spopl	GO:0005634//nucleus;GO:0005737//cytoplasm;GO:0031463//Cul3-RING ubiquitin ligase complex;GO:0019005//SCF ubiquitin ligase complex	GO:0031625//ubiquitin protein ligase binding	GO:0031397//negative regulation of protein ubiquitination;GO:0043161//proteasome-mediated ubiquitin-dependent protein catabolic process;GO:0030162//regulation of proteolysis;GO:0042787//protein ubiquitination involved in ubiquitin-dependent protein catabolic process	K10523//speckle-type POZ protein	NP_001159469.1//speckle-type POZ protein-like isoform b [Mus musculus];NP_084049.2//speckle-type POZ protein-like isoform a [Mus musculus]
70696	1649	63.62394642	27.27178845	-1.222160548	0.698855277	*	0.016347035	3830417A13Rik	NA	NA	NA	K12464//melanoma-associated antigen D1	NP_081788.2//uncharacterized protein LOC70696 [Mus musculus]
269941	4176	546.0111223	892.7620921	0.70934543	0.698855277	*	0.016428158	Chsy1	GO:0016020//membrane;GO:0032580//Golgi cisterna membrane;GO:0016021//integral component of membrane;GO:0005576//extracellular region	GO:0046872//metal ion binding;GO:0016757//transferase activity, transferring glycosyl groups;GO:0047238//glucuronosyl-N-acetylgalactosaminyl-proteoglycan 4-beta-N-acetylgalactosaminyltransferase activity;GO:0050510//N-acetylgalactosaminyl-proteoglycan 3-beta-glucuronosyltransferase activity	GO:0060349//bone morphogenesis;GO:0030206//chondroitin sulfate biosynthetic process;GO:0002063//chondrocyte development;GO:0051216//cartilage development;GO:0030279//negative regulation of ossification;GO:0051923//sulfation;GO:0031667//response to nutrient levels;GO:0045880//positive regulation of smoothened signaling pathway;GO:0009954//proximal/distal pattern formation	K13499//chondroitin sulfate synthase [EC:2.4.1.175 2.4.1.226]	BAC98065.1//mKIAA0990 protein, partial [Mus musculus]
66753	3501	702.2731921	529.0509019	-0.408625828	0.698855277	*	0.016479234	Erlec1	GO:0005788//endoplasmic reticulum lumen	GO:0051082//unfolded protein binding	GO:0030970//retrograde protein transport, ER to cytosol;GO:0030433//ubiquitin-dependent ERAD pathway;GO:1904153//negative regulation of retrograde protein transport, ER to cytosol	K14008//endoplasmic reticulum lectin 1	NP_080021.3//endoplasmic reticulum lectin 1 precursor [Mus musculus]
18158	778	4.331658376	10.39328968	1.262660996	0.698855277	*	0.016498644	Nppb	GO:0005634//nucleus;GO:0005615//extracellular space;GO:0043234//protein complex;GO:0048471//perinuclear region of cytoplasm	GO:0051428//peptide hormone receptor binding;GO:0005179//hormone activity	GO:0014070//response to organic cyclic compound;GO:0071260//cellular response to mechanical stimulus;GO:0014898//cardiac muscle hypertrophy in response to stress;GO:0032496//response to lipopolysaccharide;GO:0050880//regulation of blood vessel size;GO:0030308//negative regulation of cell growth;GO:0048662//negative regulation of smooth muscle cell proliferation;GO:1903816//positive regulation of …	K12335//natriuretic peptide B	NP_001274277.1//natriuretic peptides B isoform 2 preproprotein [Mus musculus];NP_032752.1//natriuretic peptides B isoform 1 preproprotein [Mus musculus]
12953	4019	1428.419027	809.0419106	-0.820132911	0.698855277	*	0.016517981	Cry2	GO:0005829//cytosol;GO:0016607//nuclear speck;GO:0005739//mitochondrion	GO:0035257//nuclear hormone receptor binding;GO:0016829//lyase activity;GO:0000976//transcription regulatory region sequence-specific DNA binding;GO:0019901//protein kinase binding;GO:0071949//FAD binding	GO:0045892//negative regulation of transcription, DNA-templated;GO:0043153//entrainment of circadian clock by photoperiod;GO:0042754//negative regulation of circadian rhythm;GO:0032868//response to insulin;GO:2000850//negative regulation of glucocorticoid secretion;GO:0042593//glucose homeostasis;GO:0019915//lipid storage;GO:0006606//protein import into nucleus;GO:0032922//circadian regulation of…	K02295//cryptochrome	XP_021041083.1//cryptochrome-2 [Mus caroli]
56310	1216	1261.481365	913.7890179	-0.465185885	0.698855277	*	0.016570937	Gps2	GO:0017053//transcriptional repressor complex;GO:0005634//nucleus	GO:0003714//transcription corepressor activity;GO:0030332//cyclin binding	GO:0000122//negative regulation of transcription from RNA polymerase II promoter;GO:0046329//negative regulation of JNK cascade;GO:0045599//negative regulation of fat cell differentiation	K15307//G protein pathway suppressor 2	EDL12473.1//mCG22494, isoform CRA_c, partial [Mus musculus]
100434	2681	917.3441843	1387.272047	0.596715697	0.698855277	*	0.016600638	Slc44a1	GO:0016020//membrane;GO:0070062//extracellular exosome;GO:0005654//nucleoplasm;GO:0016021//integral component of membrane;GO:0005739//mitochondrion;GO:0005741//mitochondrial outer membrane;GO:0005886//plasma membrane	GO:0015220//choline transmembrane transporter activity	GO:0015871//choline transport	K06515//solute carrier family 44 (choline transporter-like protein), member 1	NP_598652.3//choline transporter-like protein 1 isoform A [Mus musculus];NP_001153105.1//choline transporter-like protein 1 isoform B [Mus musculus]
229487	2307	244.3228558	116.8416152	-1.064234624	0.698855277	*	0.016608278	Gatb	GO:0005739//mitochondrion;GO:0030956//glutamyl-tRNA(Gln) amidotransferase complex	GO:0005524//ATP binding;GO:0050567//glutaminyl-tRNA synthase (glutamine-hydrolyzing) activity	GO:0032543//mitochondrial translation;GO:0070681//glutaminyl-tRNAGln biosynthesis via transamidation	K02434//aspartyl-tRNA(Asn)/glutamyl-tRNA(Gln) amidotransferase subunit B [EC:6.3.5.6 6.3.5.7]	NP_659145.1//glutamyl-tRNA(Gln) amidotransferase subunit B, mitochondrial precursor [Mus musculus]
216456	2459	23.87518896	43.51733875	0.866078182	0.698855277	*	0.016612503	Gls2	GO:0005759//mitochondrial matrix;GO:0005739//mitochondrion	GO:0004359//glutaminase activity	GO:1903955//positive regulation of protein targeting to mitochondrion;GO:0006543//glutamine catabolic process;GO:0006537//glutamate biosynthetic process;GO:0072593//reactive oxygen species metabolic process;GO:0042981//regulation of apoptotic process	K01425//glutaminase [EC:3.5.1.2]	XP_021030997.1//glutaminase liver isoform, mitochondrial isoform X2 [Mus caroli];XP_021493388.1//glutaminase liver isoform, mitochondrial isoform X1 [Meriones unguiculatus];XP_021589173.1//glutaminase liver isoform, mitochondrial isoform X2 [Ictidomys tridecemlineatus]
22269	890	206.6589331	93.27205605	-1.147734902	0.698855277	*	0.016626462	Upk2	GO:0070062//extracellular exosome;GO:0016021//integral component of membrane	NA	GO:0030855//epithelial cell differentiation	K19520//uroplakin-3a	NP_033502.2//uroplakin-2 precursor [Mus musculus]
18128	9497	4427.358293	3175.900882	-0.479280244	0.701744906	*	0.016756015	Notch1	GO:0016324//apical plasma membrane;GO:0071944//cell periphery;GO:0001669//acrosomal vesicle;GO:0005912//adherens junction	GO:0003682//chromatin binding;GO:0005509//calcium ion binding;GO:0031490//chromatin DNA binding;GO:0001047//core promoter binding	GO:0031100//animal organ regeneration;GO:0003180//aortic valve morphogenesis;GO:1902263//apoptotic process involved in embryonic digit morphogenesis;GO:0060842//arterial endothelial cell differentiation	K02599//Notch 1	NP_032740.3//neurogenic locus notch homolog protein 1 precursor [Mus musculus]
229877	3604	890.1522997	1213.903434	0.447529561	0.701744906	*	0.016804294	Rap1gds1	GO:0070062//extracellular exosome;GO:0005783//endoplasmic reticulum;GO:0005829//cytosol;GO:0005739//mitochondrion	NA	GO:0014829//vascular smooth muscle contraction;GO:0007264//small GTPase mediated signal transduction;GO:0043547//positive regulation of GTPase activity;GO:0031034//myosin filament assembly;GO:0032471//negative regulation of endoplasmic reticulum calcium ion concentration;GO:0051561//positive regulation of mitochondrial calcium ion concentration	K15042//importin subunit alpha-1;K15043//importin subunit alpha-2	NP_001035780.1//rap1 GTPase-GDP dissociation stimulator 1 isoform a [Mus musculus];NP_001273688.1//rap1 GTPase-GDP dissociation stimulator 1 isoform c [Mus musculus];NP_663519.2//rap1 GTPase-GDP dissociation stimulator 1 isoform b [Mus musculus]
78896	888	96.92215283	208.31361	1.103858745	0.701744906	*	0.016880774	1500015O10Rik	GO:0005615//extracellular space;GO:0016324//apical plasma membrane;GO:0030133//transport vesicle;GO:0031045//dense core granule;GO:0005737//cytoplasm	NA	GO:0009611//response to wounding;GO:0090398//cellular senescence;GO:0031145//anaphase-promoting complex-dependent catabolic process;GO:0070314//G1 to G0 transition;GO:0007417//central nervous system development;GO:0008285//negative regulation of cell proliferation	NA	NP_077245.2//augurin precursor [Mus musculus]
75761	2392	277.0772244	130.8091375	-1.082824805	0.701744906	*	0.016933389	Apol7a	GO:0005576//extracellular region	GO:0008289//lipid binding	GO:0006869//lipid transport;GO:0042157//lipoprotein metabolic process	K14480//apolipoprotein L	NP_083695.2//apolipoprotein L 7a [Mus musculus]
103573	5073	1475.24378	1988.833287	0.430968972	0.701744906	*	0.016968113	Xpo1	GO:0016020//membrane;GO:0043231//intracellular membrane-bounded organelle;GO:0005634//nucleus;GO:0031965//nuclear membrane;GO:0005642//annulate lamellae;GO:0005737//cytoplasm;GO:0005730//nucleolus;GO:0043234//protein complex;GO:0005829//cytosol;GO:0030529//intracellular ribonucleoprotein complex;GO:0015030//Cajal body;GO:0000776//kinetochore	GO:0003723//RNA binding;GO:0008536//Ran GTPase binding;GO:0019904//protein domain specific binding;GO:0008565//protein transporter activity;GO:0005487//nucleocytoplasmic transporter activity;GO:0005049//nuclear export signal receptor activity	GO:0042493//response to drug;GO:0000054//ribosomal subunit export from nucleus;GO:0000056//ribosomal small subunit export from nucleus;GO:0046825//regulation of protein export from nucleus;GO:0010824//regulation of centrosome duplication;GO:0051028//mRNA transport;GO:0000055//ribosomal large subunit export from nucleus;GO:0000122//negative regulation of transcription from RNA polymerase II promot…	K14290//exportin-1	NP_598775.2//exportin-1 [Mus musculus]
70772	1353	99.76876826	61.00255355	-0.709718628	0.701744906	*	0.016997486	Ggnbp1	GO:0005794//Golgi apparatus;GO:0005758//mitochondrial intermembrane space;GO:0005886//plasma membrane	NA	GO:0030154//cell differentiation;GO:0007275//multicellular organism development;GO:0007283//spermatogenesis;GO:0000266//mitochondrial fission	K21343//null	NP_001238810.1//gametogenetin-binding protein 1 isoform b [Mus musculus];NP_081820.2//gametogenetin-binding protein 1 isoform a [Mus musculus]
329384	913	53.62701294	94.74184199	0.821041825	0.701744906	*	0.016998967	Ptrh1	GO:0005739//mitochondrion	GO:0003723//RNA binding;GO:0004045//aminoacyl-tRNA hydrolase activity	NA	K01056//peptidyl-tRNA hydrolase, PTH1 family [EC:3.1.1.29]	NP_848710.1//probable peptidyl-tRNA hydrolase [Mus musculus]
19417	3364	829.9648626	348.1742228	-1.253240863	0.701744906	*	0.017066678	Rasgrf1	GO:0030426//growth cone;GO:0005829//cytosol;GO:0005622//intracellular	GO:0035254//glutamate receptor binding;GO:0005085//guanyl-nucleotide exchange factor activity;GO:0005089//Rho guanyl-nucleotide exchange factor activity	GO:0090630//activation of GTPase activity;GO:0034976//response to endoplasmic reticulum stress;GO:0043547//positive regulation of GTPase activity;GO:2000310//regulation of NMDA receptor activity;GO:0035020//regulation of Rac protein signal transduction;GO:0046578//regulation of Ras protein signal transduction;GO:0008283//cell proliferation;GO:0046579//positive regulation of Ras protein signal tra…	K04349//Ras-specific guanine nucleotide-releasing factor 1	NP_035375.1//ras-specific guanine nucleotide-releasing factor 1 isoform 1 [Mus musculus];XP_006510938.1//PREDICTED: ras-specific guanine nucleotide-releasing factor 1 isoform X1 [Mus musculus];NP_001034744.1//ras-specific guanine nucleotide-releasing factor 1 isoform 2 [Mus musculus];XP_021062598.1//ras-specific guanine nucleotide-releasing factor 1 isoform X2 [Mus pahari]
20703	1442	2.841598594	1.231595242	-1.206174574	0.701744906	*	0.017084493	Serpina1d	GO:0043231//intracellular membrane-bounded organelle;GO:0070062//extracellular exosome;GO:0005615//extracellular space;GO:0005783//endoplasmic reticulum;GO:0005794//Golgi apparatus;GO:0005576//extracellular region	GO:0002020//protease binding;GO:0004867//serine-type endopeptidase inhibitor activity;GO:0042802//identical protein binding	GO:0043434//response to peptide hormone;GO:0034097//response to cytokine	K03984//alpha-1-antitrypsin	NP_033272.1//alpha-1-antitrypsin 1-4 precursor [Mus musculus]
11687	2414	69.21344507	35.83871696	-0.949533327	0.701744906	*	0.017167006	Alox15	GO:0005811//lipid droplet;GO:0031234//extrinsic component of cytoplasmic side of plasma membrane;GO:0005829//cytosol	GO:0004052//arachidonate 12-lipoxygenase activity;GO:0016702//oxidoreductase activity, acting on single donors with incorporation of molecular oxygen, incorporation of two atoms of oxygen;GO:0005506//iron ion binding;GO:0050473//arachidonate 15-lipoxygenase activity;GO:0005546//phosphatidylinositol-4,5-bisphosphate binding	GO:0006646//phosphatidylethanolamine biosynthetic process;GO:1901074//regulation of engulfment of apoptotic cell;GO:0019369//arachidonic acid metabolic process;GO:0034976//response to endoplasmic reticulum stress;GO:2001303//lipoxin A4 biosynthetic process;GO:0035358//regulation of peroxisome proliferator activated receptor signaling pathway;GO:0071277//cellular response to calcium ion;GO:0030838…	K00460//arachidonate 15-lipoxygenase [EC:1.13.11.33]	XP_021484944.1//LOW QUALITY PROTEIN: arachidonate 15-lipoxygenase-like [Meriones unguiculatus]
26559	5009	71.60923768	145.2128986	1.019951993	0.701744906	*	0.017215975	Hunk	GO:0005634//nucleus;GO:0005737//cytoplasm	GO:0004674//protein serine/threonine kinase activity;GO:0005524//ATP binding;GO:0004672//protein kinase activity	GO:0006468//protein phosphorylation;GO:0035556//intracellular signal transduction	K08797//hormonally upregulated Neu-associated kinase [EC:2.7.11.1]	NP_056570.1//hormonally up-regulated neu tumor-associated kinase [Mus musculus]
67573	5444	68.23390905	137.5242232	1.01112498	0.701744906	*	0.017260062	Loxl4	GO:0016020//membrane;GO:0070062//extracellular exosome;GO:0005576//extracellular region;GO:0043235//receptor complex	GO:0005044//scavenger receptor activity;GO:0016641//oxidoreductase activity, acting on the CH-NH2 group of donors, oxygen as acceptor;GO:0005507//copper ion binding;GO:0004720//protein-lysine 6-oxidase activity	NA	K00280//lysyl oxidase-like protein 2/3/4 [EC:1.4.3.-]	NP_001157783.1//lysyl oxidase homolog 4 isoform 1 precursor [Mus musculus];XP_021007396.1//lysyl oxidase homolog 4 isoform X2 [Mus caroli]
58186	2572	83.54716572	142.5140096	0.770440956	0.701744906	*	0.017290722	Rad18	GO:0005634//nucleus;GO:0005654//nucleoplasm;GO:0000785//chromatin;GO:0005813//centrosome;GO:0001741//XY body;GO:0042405//nuclear inclusion body;GO:0005737//cytoplasm;GO:0035861//site of double-strand break;GO:0016604//nuclear body;GO:0097505//Rad6-Rad18 complex;GO:0005657//replication fork	GO:0003677//DNA binding;GO:0061630//ubiquitin protein ligase activity;GO:0031593//polyubiquitin modification-dependent protein binding;GO:0042802//identical protein binding;GO:0031625//ubiquitin protein ligase binding;GO:0043142//single-stranded DNA-dependent ATPase activity;GO:0046872//metal ion binding;GO:0000403//Y-form DNA binding;GO:0032403//protein complex binding	GO:0006281//DNA repair;GO:0009411//response to UV;GO:0006513//protein monoubiquitination;GO:0007283//spermatogenesis;GO:0045910//negative regulation of DNA recombination;GO:0051984//positive regulation of chromosome segregation;GO:0051865//protein autoubiquitination;GO:0060548//negative regulation of cell death;GO:0006974//cellular response to DNA damage stimulus;GO:0006301//postreplication repair	K10627//E3 ubiquitin-protein ligase RAD18 [EC:2.3.2.27]	NP_067360.2//E3 ubiquitin-protein ligase RAD18 isoform 2 [Mus musculus];EDK99431.1//RAD18 homolog (S. cerevisiae), isoform CRA_c, partial [Mus musculus]
12338	3579	34.87446282	75.21754829	1.108898288	0.701744906	*	0.017303663	Capn6	GO:0005829//cytosol;GO:0005737//cytoplasm;GO:0005876//spindle microtubule;GO:0048471//perinuclear region of cytoplasm	GO:0004198//calcium-dependent cysteine-type endopeptidase activity;GO:0008017//microtubule binding	GO:0006508//proteolysis;GO:0051493//regulation of cytoskeleton organization;GO:0001578//microtubule bundle formation	K08575//calpain-6 [EC:3.4.22.-]	XP_008851168.1//PREDICTED: calpain-6 [Nannospalax galili]
240261	2818	99.15278882	146.9764315	0.567859573	0.701744906	*	0.017365723	Ccdc112	NA	NA	NA	K12484//Rab11 family-interacting protein 1/2/5;K12875//apoptotic chromatin condensation inducer in the nucleus	NP_001153871.1//coiled-coil domain-containing protein 112 precursor [Mus musculus]
69993	3144	645.5738846	374.8655554	-0.784208949	0.701744906	*	0.017367119	Chn2	GO:0016020//membrane;GO:0005622//intracellular;GO:0045202//synapse;GO:0005737//cytoplasm	GO:0046872//metal ion binding;GO:0005096//GTPase activator activity	GO:0043087//regulation of GTPase activity;GO:0035556//intracellular signal transduction;GO:0051056//regulation of small GTPase mediated signal transduction	K20630//chimaerin	XP_021503629.1//beta-chimaerin [Meriones unguiculatus];NP_001157112.1//beta-chimaerin isoform 2 [Mus musculus];NP_001298062.1//beta-chimaerin isoform 3 [Mus musculus];NP_076032.2//beta-chimaerin isoform 1 [Mus musculus]
22057	2288	7634.521381	4452.090015	-0.778054953	0.701744906	*	0.017405936	Tob1	GO:0005634//nucleus;GO:0030014//CCR4-NOT complex;GO:0005737//cytoplasm	GO:0003714//transcription corepressor activity;GO:0030971//receptor tyrosine kinase binding;GO:0046332//SMAD binding	GO:0030514//negative regulation of BMP signaling pathway;GO:0017148//negative regulation of translation;GO:0045668//negative regulation of osteoblast differentiation;GO:0060212//negative regulation of nuclear-transcribed mRNA poly(A) tail shortening;GO:0060213//positive regulation of nuclear-transcribed mRNA poly(A) tail shortening;GO:0007184//SMAD protein import into nucleus;GO:1900153//positive…	K14443//protein Tob/BTG	NP_033453.2//protein Tob1 [Mus musculus]
21855	1703	366.0232482	274.6956332	-0.414101309	0.701744906	*	0.017427552	Timm17b	GO:0005744//mitochondrial inner membrane presequence translocase complex;GO:0005743//mitochondrial inner membrane;GO:0005739//mitochondrion;GO:0031305//integral component of mitochondrial inner membrane	GO:0015450//P-P-bond-hydrolysis-driven protein transmembrane transporter activity	GO:0006886//intracellular protein transport;GO:0030150//protein import into mitochondrial matrix	K17795//mitochondrial import inner membrane translocase subunit TIM17	XP_007120974.1//PREDICTED: mitochondrial import inner membrane translocase subunit Tim17-B isoform X1 [Physeter catodon];NP_035721.1//mitochondrial import inner membrane translocase subunit Tim17-B isoform 1 [Mus musculus]
20299	1815	83.98617715	197.2989073	1.232159159	0.701744906	*	0.01749256	Ccl22	GO:0005615//extracellular space	GO:0008009//chemokine activity;GO:0048020//CCR chemokine receptor binding	GO:0048247//lymphocyte chemotaxis;GO:0007186//G-protein coupled receptor signaling pathway;GO:0030593//neutrophil chemotaxis;GO:0070098//chemokine-mediated signaling pathway;GO:0043547//positive regulation of GTPase activity;GO:0071356//cellular response to tumor necrosis factor;GO:0006954//inflammatory response;GO:0071346//cellular response to interferon-gamma;GO:0071347//cellular response to in…	K21095//C-C motif chemokine 22	NP_033163.1//C-C motif chemokine 22 precursor [Mus musculus]
12466	2303	2826.551366	3940.672897	0.479399086	0.701744906	*	0.017492883	Cct6a	GO:0005737//cytoplasm;GO:0005832//chaperonin-containing T-complex	GO:0005524//ATP binding;GO:0051082//unfolded protein binding;GO:0044183//protein binding involved in protein folding	GO:0006457//protein folding;GO:0006458//'de novo' protein folding;GO:0061077//chaperone-mediated protein folding	K09498//T-complex protein 1 subunit zeta	XP_021512892.1//T-complex protein 1 subunit zeta [Meriones unguiculatus]
69870	1346	397.4348887	235.3533035	-0.755890422	0.701744906	*	0.017514367	Polr3gl	GO:0005634//nucleus;GO:0005666//DNA-directed RNA polymerase III complex;GO:0000790//nuclear chromatin	GO:0003899//DNA-directed 5'-3' RNA polymerase activity	GO:0006383//transcription from RNA polymerase III promoter	K03024//DNA-directed RNA polymerase III subunit RPC7	XP_003990597.1//PREDICTED: DNA-directed RNA polymerase III subunit RPC7-like isoform X1 [Felis catus];NP_001068681.1//DNA-directed RNA polymerase III subunit RPC7-like [Bos taurus]
213053	4927	1930.75351	2586.598003	0.42189186	0.707171746	*	0.017692745	Slc39a14	GO:0005887//integral component of plasma membrane;GO:0016021//integral component of membrane;GO:0005886//plasma membrane;GO:0030027//lamellipodium;GO:0005737//cytoplasm	GO:0005384//manganese ion transmembrane transporter activity;GO:0015093//ferrous iron transmembrane transporter activity;GO:0005385//zinc ion transmembrane transporter activity	GO:0071578//zinc II ion transmembrane import;GO:0006826//iron ion transport;GO:0006882//cellular zinc ion homeostasis;GO:0006829//zinc II ion transport;GO:0071577//zinc II ion transmembrane transport	K14720//solute carrier family 39 (zinc transporter), member 14	EDL35907.1//solute carrier family 39 (zinc transporter), member 14, isoform CRA_b, partial [Mus musculus]
64602	5808	1088.144674	1358.539297	0.320185915	0.707171746	*	0.017766258	Ireb2	GO:0030424//axon;GO:0005783//endoplasmic reticulum;GO:0005794//Golgi apparatus;GO:0005829//cytosol;GO:0005739//mitochondrion;GO:0005737//cytoplasm;GO:0043025//neuronal cell body	GO:0003723//RNA binding;GO:0046872//metal ion binding;GO:0051539//4 iron, 4 sulfur cluster binding;GO:0030371//translation repressor activity;GO:0001069//regulatory region RNA binding;GO:0030350//iron-responsive element binding	GO:0071456//cellular response to hypoxia;GO:0006879//cellular iron ion homeostasis;GO:0010468//regulation of gene expression;GO:0030316//osteoclast differentiation;GO:0007420//brain development;GO:0050892//intestinal absorption;GO:1904373//response to kainic acid;GO:0055072//iron ion homeostasis;GO:0017148//negative regulation of translation;GO:0006826//iron ion transport;GO:0009791//post-embryon…	K01681//aconitate hydratase [EC:4.2.1.3]	EDL25830.1//iron responsive element binding protein 2, isoform CRA_a, partial [Mus musculus]
108116	3725	245.2315484	422.3997503	0.784464392	0.707171746	*	0.017833838	Slco3a1	GO:0009986//cell surface;GO:0005887//integral component of plasma membrane;GO:0016324//apical plasma membrane;GO:0016021//integral component of membrane;GO:0005886//plasma membrane;GO:0009925//basal plasma membrane	GO:0008514//organic anion transmembrane transporter activity;GO:0005215//transporter activity;GO:0015347//sodium-independent organic anion transmembrane transporter activity	GO:0043252//sodium-independent organic anion transport;GO:0015711//organic anion transport;GO:0006857//oligopeptide transport;GO:0006811//ion transport;GO:0015732//prostaglandin transport	K14353//solute carrier organic anion transporter family, member 3A	NP_001033732.1//solute carrier organic anion transporter family member 3A1 isoform 2 [Mus musculus];NP_076397.2//solute carrier organic anion transporter family member 3A1 isoform 1 [Mus musculus]
27260	1570	92.20782823	146.1391759	0.664381835	0.707171746	*	0.017837945	Plek2	GO:0016020//membrane;GO:0031258//lamellipodium membrane;GO:0005856//cytoskeleton;GO:0005622//intracellular;GO:0005886//plasma membrane;GO:0005737//cytoplasm	GO:0080025//phosphatidylinositol-3,5-bisphosphate binding;GO:0043325//phosphatidylinositol-3,4-bisphosphate binding	GO:0030036//actin cytoskeleton organization;GO:0035556//intracellular signal transduction;GO:0031346//positive regulation of cell projection organization	K19993//pleckstrin	NP_038766.1//pleckstrin-2 [Mus musculus]
75616	1864	381.5316801	612.0385572	0.681819688	0.707171746	*	0.017939741	Smim15	NA	NA	NA	NA	EDL18456.1//mCG51409, isoform CRA_a, partial [Mus musculus]
68299	2816	1080.605808	823.0737784	-0.39274668	0.707171746	*	0.017944796	Vps53	GO:0016020//membrane;GO:0010008//endosome membrane;GO:0000938//GARP complex;GO:1990745//EARP complex;GO:0005802//trans-Golgi network;GO:0048471//perinuclear region of cytoplasm;GO:0005829//cytosol;GO:0005794//Golgi apparatus;GO:0055037//recycling endosome	NA	GO:0007041//lysosomal transport;GO:0042147//retrograde transport, endosome to Golgi;GO:0032456//endocytic recycling;GO:0015031//protein transport	K20299//vacuolar protein sorting-associated protein 53	NP_080940.2//vacuolar protein sorting-associated protein 53 homolog [Mus musculus]
232232	2494	881.7478909	486.8212737	-0.856974006	0.707171746	*	0.018033534	Hdac11	GO:0070062//extracellular exosome;GO:0005634//nucleus;GO:0000118//histone deacetylase complex;GO:0005886//plasma membrane;GO:0005737//cytoplasm	GO:0004407//histone deacetylase activity;GO:0016787//hydrolase activity;GO:0032041//NAD-dependent histone deacetylase activity (H3-K14 specific);GO:0008134//transcription factor binding	GO:0006355//regulation of transcription, DNA-templated;GO:0006325//chromatin organization;GO:0014003//oligodendrocyte development;GO:0006351//transcription, DNA-templated;GO:0016575//histone deacetylation	K11418//histone deacetylase 11 [EC:3.5.1.98]	XP_021046167.1//histone deacetylase 11 [Mus pahari]
68203	4348	3.556837516	8.468213189	1.25146252	0.707171746	*	0.018065956	Diras2	GO:0016020//membrane;GO:0005886//plasma membrane	GO:0005525//GTP binding;GO:0003924//GTPase activity	GO:0007165//signal transduction	K07841//DIRAS family, GTP-binding Ras-like 2	XP_008256227.1//PREDICTED: GTP-binding protein Di-Ras2 [Oryctolagus cuniculus]
228730	2150	380.7106266	267.3245468	-0.510102522	0.707171746	*	0.018067025	Kiz	GO:0042995//cell projection;GO:0005813//centrosome;GO:0005737//cytoplasm	GO:0019901//protein kinase binding	GO:0007051//spindle organization	K16539//centrosomal protein kizuna	NP_001028470.1//centrosomal protein kizuna [Mus musculus]
434402	633	41.88140368	24.63319695	-0.76570592	0.707171746	*	0.018111699	Gm5617	NA	NA	NA	NA	NP_001004191.2//uncharacterized protein C11orf71 homolog [Mus musculus]
65969	11339	12.4930531	29.84723685	1.256471287	0.707171746	*	0.018119211	Cubn	GO:0016020//membrane;GO:0010008//endosome membrane;GO:0005783//endoplasmic reticulum;GO:0005903//brush border;GO:0016324//apical plasma membrane;GO:0030666//endocytic vesicle membrane;GO:0031526//brush border membrane;GO:0005737//cytoplasm;GO:0043202//lysosomal lumen;GO:0030135//coated vesicle;GO:0070062//extracellular exosome;GO:0005765//lysosomal membrane;GO:0005768//endosome;GO:0030139//endocy…	GO:0030492//hemoglobin binding;GO:0031419//cobalamin binding;GO:0042802//identical protein binding;GO:0004872//receptor activity;GO:0008144//drug binding;GO:0005509//calcium ion binding;GO:0042803//protein homodimerization activity	GO:0006766//vitamin metabolic process;GO:0008203//cholesterol metabolic process;GO:0001701//in utero embryonic development;GO:0015889//cobalamin transport;GO:0006898//receptor-mediated endocytosis;GO:0007584//response to nutrient;GO:0042953//lipoprotein transport;GO:0020028//hemoglobin import;GO:0070207//protein homotrimerization	K14616//cubilin	NP_001074553.1//cubilin precursor [Mus musculus]
67708	4420	133.7973587	215.4695264	0.68743421	0.707171746	*	0.018136554	Pcnx4	GO:0016021//integral component of membrane	NA	NA	NA	NP_080603.2//pecanex-like protein 4 [Mus musculus]
319670	10136	794.066824	529.5278603	-0.58455383	0.707171746	*	0.018160831	Eml5	GO:0070062//extracellular exosome	NA	NA	K18597//echinoderm microtubule-associated protein-like 5	NP_001003402.2//echinoderm microtubule-associated protein-like 5 [Rattus norvegicus]
16859	1497	2308.330401	1504.503402	-0.617562369	0.708049321	*	0.018322247	Lgals9	GO:0005634//nucleus;GO:0005829//cytosol;GO:0005622//intracellular;GO:0005576//extracellular region;GO:0005737//cytoplasm	GO:0030246//carbohydrate binding;GO:0043539//protein serine/threonine kinase activator activity;GO:0016936//galactoside binding;GO:0005102//receptor binding;GO:0019899//enzyme binding	GO:2000679//positive regulation of transcription regulatory region DNA binding;GO:2000562//negative regulation of CD4-positive, alpha-beta T cell proliferation;GO:0045089//positive regulation of innate immune response;GO:0045185//maintenance of protein location;GO:0032496//response to lipopolysaccharide;GO:1900426//positive regulation of defense response to bacterium;GO:0043322//negative regulati…	K10093//galectin-9	NP_001152773.1//galectin-9 isoform 2 [Mus musculus];NP_034838.2//galectin-9 isoform 1 [Mus musculus]
71562	2332	168.8213498	110.5966545	-0.61018962	0.708049321	*	0.018349007	Afmid	GO:0005634//nucleus;GO:0005829//cytosol;GO:0005737//cytoplasm	GO:0016787//hydrolase activity;GO:0004061//arylformamidase activity	GO:0006569//tryptophan catabolic process;GO:0019441//tryptophan catabolic process to kynurenine	K01432//arylformamidase [EC:3.5.1.9]	NP_082103.1//kynurenine formamidase [Mus musculus]
74580	3119	559.1853381	304.8139431	-0.875397636	0.708049321	*	0.018350836	Pyroxd2	GO:0005622//intracellular	GO:0016491//oxidoreductase activity	NA	K09516//all-trans-retinol 13,14-reductase [EC:1.3.99.23];K00280//lysyl oxidase-like protein 2/3/4 [EC:1.4.3.-]	XP_021007374.1//pyridine nucleotide-disulfide oxidoreductase domain-containing protein 2 isoform X2 [Mus caroli]
16648	4167	927.3211723	1190.90344	0.360915442	0.708049321	*	0.01838745	Kpna3	GO:0005634//nucleus;GO:0005654//nucleoplasm;GO:0005643//nuclear pore;GO:0005829//cytosol;GO:0005737//cytoplasm	GO:0008022//protein C-terminus binding;GO:0008565//protein transporter activity;GO:0008139//nuclear localization sequence binding	GO:0006607//NLS-bearing protein import into nucleus;GO:0006606//protein import into nucleus	K15043//importin subunit alpha-2	XP_006879570.1//PREDICTED: importin subunit alpha-4 [Elephantulus edwardii]
56338	2798	4867.891993	2450.643647	-0.990136444	0.708049321	*	0.018418984	Txnip	GO:0005634//nucleus;GO:0005829//cytosol;GO:0005758//mitochondrial intermembrane space;GO:0005737//cytoplasm	GO:0031625//ubiquitin protein ligase binding;GO:0004857//enzyme inhibitor activity	GO:0051782//negative regulation of cell division;GO:0048008//platelet-derived growth factor receptor signaling pathway;GO:0030216//keratinocyte differentiation;GO:0042127//regulation of cell proliferation;GO:0032570//response to progesterone;GO:0000122//negative regulation of transcription from RNA polymerase II promoter;GO:0043065//positive regulation of apoptotic process;GO:0032355//response to…	K20910//thioredoxin-interacting protein	EDL38892.1//thioredoxin interacting protein, isoform CRA_a, partial [Mus musculus]
243755	3426	2.243375721	0.980614252	-1.193913629	0.708049321	*	0.018419515	Slc13a4	GO:0005887//integral component of plasma membrane	GO:0005215//transporter activity	GO:0008272//sulfate transport;GO:0006814//sodium ion transport;GO:0098656//anion transmembrane transport	K14444//solute carrier family 13 (sodium/sulfate cotransporter), member 1/4	NP_766480.1//solute carrier family 13 member 4 [Mus musculus]
109232	1922	204.1767065	258.7058872	0.341494599	0.709136846	*	0.018487225	Sccpdh	GO:0016020//membrane;GO:0005634//nucleus;GO:0005811//lipid droplet;GO:0005739//mitochondrion;GO:0030496//midbody	GO:0016491//oxidoreductase activity	NA	K17581//consortin	XP_017176959.1//PREDICTED: saccharopine dehydrogenase-like oxidoreductase isoform X1 [Mus musculus]
107239	3968	95.48052582	57.07370941	-0.74238018	0.710166601	*	0.018588176	Carns1	NA	NA	NA	K14755//carnosine synthase [EC:6.3.2.11]	EDL33027.1//mCG3875, partial [Mus musculus]
78521	4691	884.9516196	1191.662825	0.4293056	0.710166601	*	0.018593022	B230219D22Rik	NA	NA	NA	NA	EDL41223.1//RIKEN cDNA B230219D22, partial [Mus musculus]
16660	1581	3.641067709	8.574702474	1.235725044	0.71794785	*	0.018838135	Krt31	GO:0070062//extracellular exosome;GO:0005615//extracellular space;GO:0005882//intermediate filament	GO:0005198//structural molecule activity	NA	K07604//type I keratin, acidic	NP_034789.2//keratin, type I cuticular Ha1 [Mus musculus]
76742	5759	703.8216144	958.5554215	0.445652028	0.71794785	*	0.018876561	Snx27	GO:0005768//endosome;GO:0030904//retromer complex;GO:0005654//nucleoplasm;GO:0031901//early endosome membrane;GO:0005829//cytosol;GO:0005622//intracellular;GO:0071203//WASH complex;GO:0001772//immunological synapse;GO:0005769//early endosome	GO:0032266//phosphatidylinositol-3-phosphate binding;GO:0035091//phosphatidylinositol binding	GO:0007399//nervous system development;GO:0006886//intracellular protein transport;GO:0016197//endosomal transport;GO:0042493//response to drug;GO:0007165//signal transduction;GO:1990126//retrograde transport, endosome to plasma membrane;GO:0008333//endosome to lysosome transport	K17936//sorting nexin-27	NP_001075953.1//sorting nexin-27 isoform 1 [Mus musculus];NP_083997.1//sorting nexin-27 isoform 2 [Mus musculus]
68828	2038	21.1286498	37.74489529	0.837080968	0.718950929	*	0.018942898	Sync	GO:0030018//Z disc;GO:0005829//cytosol;GO:0042383//sarcolemma;GO:0031594//neuromuscular junction;GO:0005882//intermediate filament;GO:0005737//cytoplasm;GO:0048471//perinuclear region of cytoplasm	GO:0005198//structural molecule activity	GO:0045103//intermediate filament-based process	K10377//syncoilin 1	NP_075974.3//syncoilin [Mus musculus]
20254	2365	4.89102058	11.18054458	1.19278302	0.720853769	*	0.019033104	Scg2	GO:0030141//secretory granule;GO:0098992//neuronal dense core vesicle;GO:0005615//extracellular space;GO:0031045//dense core granule	GO:0005125//cytokine activity;GO:0042056//chemoattractant activity	GO:0000165//MAPK cascade;GO:0048245//eosinophil chemotaxis;GO:0050930//induction of positive chemotaxis;GO:0001525//angiogenesis;GO:0035556//intracellular signal transduction;GO:2000352//negative regulation of endothelial cell apoptotic process;GO:2001237//negative regulation of extrinsic apoptotic signaling pathway;GO:0001938//positive regulation of endothelial cell proliferation;GO:0050918//pos…	NA	NP_001297609.1//secretogranin-2 isoform 2 precursor [Mus musculus];NP_033155.1//secretogranin-2 isoform 1 precursor [Mus musculus]
234724	2377	3.710750722	1.56592648	-1.244694608	0.723661952	*	0.019175055	Tat	GO:0005739//mitochondrion	GO:0080130//L-phenylalanine:2-oxoglutarate aminotransferase activity;GO:0016597//amino acid binding;GO:0004838//L-tyrosine:2-oxoglutarate aminotransferase activity;GO:0030170//pyridoxal phosphate binding	GO:0006979//response to oxidative stress;GO:0006536//glutamate metabolic process;GO:0006572//tyrosine catabolic process;GO:0046689//response to mercury ion;GO:0009058//biosynthetic process;GO:0006103//2-oxoglutarate metabolic process;GO:0051384//response to glucocorticoid;GO:0006559//L-phenylalanine catabolic process	K00815//tyrosine aminotransferase [EC:2.6.1.5]	NP_666326.1//tyrosine aminotransferase [Mus musculus]
67203	2260	405.2571256	531.6980885	0.391769727	0.723661952	*	0.019208436	Nde1	GO:0016020//membrane;GO:0005815//microtubule organizing center;GO:0005874//microtubule;GO:0005813//centrosome;GO:0005737//cytoplasm;GO:0032154//cleavage furrow;GO:0005819//spindle;GO:0000777//condensed chromosome kinetochore;GO:0000776//kinetochore;GO:0045202//synapse;GO:0031616//spindle pole centrosome;GO:0005871//kinesin complex	GO:0019904//protein domain specific binding;GO:0042802//identical protein binding;GO:0008017//microtubule binding	GO:0000132//establishment of mitotic spindle orientation;GO:0007059//chromosome segregation;GO:0051298//centrosome duplication;GO:0051303//establishment of chromosome localization;GO:0031023//microtubule organizing center organization;GO:0007100//mitotic centrosome separation;GO:0007020//microtubule nucleation;GO:0007405//neuroblast proliferation;GO:0051642//centrosome localization;GO:0001764//ne…	K16738//nuclear distribution protein NudE	NP_001107557.1//nuclear distribution protein nudE homolog 1 isoform b [Mus musculus];XP_021040345.1//nuclear distribution protein nudE homolog 1 isoform X1 [Mus caroli];NP_075806.2//nuclear distribution protein nudE homolog 1 isoform a [Mus musculus];NP_001272432.1//nuclear distribution protein nudE homolog 1 isoform c [Mus musculus]
384061	2779	59.8291821	34.81001509	-0.781346901	0.723661952	*	0.019228681	Fndc5	NA	NA	NA	NA	EDL30213.1//fibronectin type III domain containing 5, isoform CRA_a, partial [Mus musculus]
230775	5115	19.52744619	42.16948999	1.110696289	0.723661952	*	0.019301412	Adgrb2	GO:0016021//integral component of membrane;GO:0005886//plasma membrane	GO:0004930//G-protein coupled receptor activity	GO:0016525//negative regulation of angiogenesis;GO:0007422//peripheral nervous system development;GO:0007166//cell surface receptor signaling pathway;GO:0051965//positive regulation of synapse assembly	K04597//brain-specific angiogenesis inhibitor 2	NP_001186625.1//adhesion G protein-coupled receptor B2 isoform 2 precursor [Mus musculus];EDL30154.1//brain-specific angiogenesis inhibitor 2, isoform CRA_b, partial [Mus musculus];NP_001277643.1//adhesion G protein-coupled receptor B2 isoform 4 precursor [Mus musculus];NP_001277644.1//adhesion G protein-coupled receptor B2 isoform 3 precursor [Mus musculus]
19883	9846	1552.350655	1081.144196	-0.521895526	0.723661952	*	0.019332425	Rora	GO:0005634//nucleus;GO:0005654//nucleoplasm	GO:0003707//steroid hormone receptor activity;GO:0098531//transcription factor activity, direct ligand regulated sequence-specific DNA binding;GO:0001223//transcription coactivator binding;GO:0003677//DNA binding;GO:0001046//core promoter sequence-specific DNA binding;GO:0001222//transcription corepressor binding;GO:0004879//nuclear receptor activity;GO:0000977//RNA polymerase II regulatory regio…	GO:0008589//regulation of smoothened signaling pathway;GO:0043030//regulation of macrophage activation;GO:0071356//cellular response to tumor necrosis factor;GO:0050728//negative regulation of inflammatory response;GO:0070328//triglyceride homeostasis;GO:0019218//regulation of steroid metabolic process;GO:0071347//cellular response to interleukin-1;GO:0010906//regulation of glucose metabolic proc…	K08532//RAR-related orphan receptor alpha	NP_001276846.1//nuclear receptor ROR-alpha isoform 3 [Mus musculus];NP_038674.1//nuclear receptor ROR-alpha isoform 1 [Mus musculus];NP_001276845.1//nuclear receptor ROR-alpha isoform 2 [Mus musculus]
20815	2540	1040.622705	1349.560387	0.375042443	0.723661952	*	0.019419695	Srpk1	GO:0005634//nucleus;GO:0005783//endoplasmic reticulum;GO:0005829//cytosol;GO:0016363//nuclear matrix;GO:0005886//plasma membrane;GO:0005737//cytoplasm	GO:0000287//magnesium ion binding;GO:0003723//RNA binding;GO:0004674//protein serine/threonine kinase activity;GO:0005524//ATP binding	GO:0007059//chromosome segregation;GO:0030154//cell differentiation;GO:0006468//protein phosphorylation;GO:0035556//intracellular signal transduction;GO:0050684//regulation of mRNA processing;GO:0045071//negative regulation of viral genome replication;GO:0045070//positive regulation of viral genome replication;GO:0000245//spliceosomal complex assembly	K15409//serine/threonine-protein kinase SRPK1 [EC:2.7.11.1]	NP_058075.2//SRSF protein kinase 1 [Mus musculus]
71839	1982	2662.288356	1442.762624	-0.883832885	0.723661952	*	0.019423424	Osgin1	NA	GO:0008083//growth factor activity	GO:0030308//negative regulation of cell growth;GO:0043065//positive regulation of apoptotic process	K10955//intestinal mucin-2	NP_082226.1//oxidative stress-induced growth inhibitor 1 [Mus musculus]
56505	1684	350.3014997	485.8316069	0.471859186	0.723661952	*	0.019429056	Ruvbl1	GO:0000812//Swr1 complex;GO:0035267//NuA4 histone acetyltransferase complex;GO:0016020//membrane;GO:0070062//extracellular exosome;GO:0005634//nucleus;GO:0005654//nucleoplasm;GO:0005815//microtubule organizing center;GO:0031011//Ino80 complex;GO:0016363//nuclear matrix;GO:0071339//MLL1 complex;GO:0005829//cytosol;GO:0030529//intracellular ribonucleoprotein complex;GO:0097255//R2TP complex	GO:0005524//ATP binding;GO:0051117//ATPase binding;GO:0045296//cadherin binding;GO:0004003//ATP-dependent DNA helicase activity;GO:0043531//ADP binding;GO:0043141//ATP-dependent 5'-3' DNA helicase activity;GO:0003678//DNA helicase activity;GO:0016887//ATPase activity;GO:0001094//TFIID-class transcription factor binding	GO:0006338//chromatin remodeling;GO:0006355//regulation of transcription, DNA-templated;GO:0040008//regulation of growth;GO:1903955//positive regulation of protein targeting to mitochondrion;GO:0043968//histone H2A acetylation;GO:0007283//spermatogenesis;GO:0006357//regulation of transcription from RNA polymerase II promoter;GO:0043967//histone H4 acetylation;GO:0016579//protein deubiquitination;…	K04499//RuvB-like protein 1 (pontin 52)	OBS67033.1//hypothetical protein A6R68_04429, partial [Neotoma lepida]
56794	2618	83.93978225	51.5571904	-0.703181074	0.723795436	*	0.019503841	Hacl1	GO:0043231//intracellular membrane-bounded organelle;GO:0005777//peroxisome	GO:0000287//magnesium ion binding;GO:0016829//lyase activity;GO:0042802//identical protein binding;GO:0005102//receptor binding;GO:0048037//cofactor binding;GO:0030976//thiamine pyrophosphate binding;GO:0016830//carbon-carbon lyase activity	GO:0001561//fatty acid alpha-oxidation;GO:0051259//protein oligomerization;GO:0006629//lipid metabolic process	K12261//2-hydroxyacyl-CoA lyase 1 [EC:4.1.-.-]	EDL24815.1//2-hydroxyacyl-CoA lyase 1, partial [Mus musculus]
434246	2472	15.34829721	7.921194855	-0.954288635	0.723795436	*	0.01951557	Trim72	GO:0042383//sarcolemma;GO:0030659//cytoplasmic vesicle membrane	GO:0061630//ubiquitin protein ligase activity;GO:0008270//zinc ion binding;GO:0001786//phosphatidylserine binding;GO:0031624//ubiquitin conjugating enzyme binding	GO:0010832//negative regulation of myotube differentiation;GO:0003012//muscle system process;GO:0006936//muscle contraction;GO:0016567//protein ubiquitination;GO:0051260//protein homooligomerization;GO:0007517//muscle organ development;GO:0006900//vesicle budding from membrane;GO:0001778//plasma membrane repair;GO:0046627//negative regulation of insulin receptor signaling pathway;GO:0043161//prot…	K12036//tripartite motif-containing protein 72	NP_001073401.1//tripartite motif-containing protein 72 [Mus musculus]
266692	3501	918.6515449	1293.391116	0.493568967	0.723795436	*	0.019593318	Cpne1	GO:0016020//membrane;GO:0070062//extracellular exosome;GO:0005634//nucleus;GO:0005654//nucleoplasm;GO:0031965//nuclear membrane;GO:0005737//cytoplasm;GO:0005829//cytosol;GO:0005886//plasma membrane	GO:0004175//endopeptidase activity;GO:0051059//NF-kappaB binding;GO:0005509//calcium ion binding;GO:0042803//protein homodimerization activity;GO:0001786//phosphatidylserine binding	GO:0051897//positive regulation of protein kinase B signaling;GO:0045666//positive regulation of neuron differentiation;GO:0006355//regulation of transcription, DNA-templated;GO:1903265//positive regulation of tumor necrosis factor-mediated signaling pathway;GO:0006351//transcription, DNA-templated;GO:0010629//negative regulation of gene expression;GO:0043122//regulation of I-kappaB kinase/NF-kap…	K16280//null;K20493//leucine-rich repeat-containing protein 16	NP_733467.1//copine-1 [Mus musculus]
242126	6641	144.9853041	95.96232933	-0.595366592	0.723795436	*	0.01968406	Slc22a15	GO:0016021//integral component of membrane	GO:0008514//organic anion transmembrane transporter activity	NA	K08211//MFS transporter, OCT family, solute carrier family 22 (organic cation transporter), member 15	NP_001034460.2//solute carrier family 22 member 15 [Mus musculus]
80288	7006	3601.684	2347.603504	-0.617482842	0.723795436	*	0.019791849	Bcl9l	GO:0005634//nucleus;GO:0005654//nucleoplasm;GO:0005730//nucleolus	GO:0003713//transcription coactivator activity;GO:0008013//beta-catenin binding	GO:0006351//transcription, DNA-templated;GO:0035019//somatic stem cell population maintenance;GO:0010718//positive regulation of epithelial to mesenchymal transition;GO:0060070//canonical Wnt signaling pathway;GO:0035914//skeletal muscle cell differentiation;GO:0030512//negative regulation of transforming growth factor beta receptor signaling pathway;GO:0045944//positive regulation of transcripti…	K16628//collagen, type VII, alpha;K15542//polyadenylation factor subunit 2;K09188//histone-lysine N-methyltransferase MLL3 [EC:2.1.1.43];K20638//Rho GTPase-activating protein 17;K16882//protein piccolo	XP_006510763.1//PREDICTED: B-cell CLL/lymphoma 9-like protein isoform X2 [Mus musculus];XP_021027193.1//B-cell CLL/lymphoma 9-like protein isoform X1 [Mus caroli]
330671	3105	63.46638274	129.5052303	1.028945841	0.723795436	*	0.019919374	B4galnt4	GO:0032580//Golgi cisterna membrane;GO:0016021//integral component of membrane	GO:0033842//N-acetyl-beta-glucosaminyl-glycoprotein 4-beta-N-acetylgalactosaminyltransferase activity;GO:0008376//acetylgalactosaminyltransferase activity	NA	K09657//beta-1,4-N-acetylgalactosaminyltransferase 4 [EC:2.4.1.244]	NP_808565.2//N-acetyl-beta-glucosaminyl-glycoprotein 4-beta-N-acetylgalactosaminyltransferase 1 [Mus musculus]
22791	2037	537.7628747	752.0795167	0.483915045	0.723795436	*	0.019932479	Dnajc2	GO:0005634//nucleus;GO:0031965//nuclear membrane;GO:0005829//cytosol;GO:0005737//cytoplasm	GO:0061649//ubiquitin modification-dependent histone binding;GO:0042393//histone binding;GO:0003723//RNA binding;GO:0003677//DNA binding;GO:0003682//chromatin binding;GO:0030544//Hsp70 protein binding	GO:0030308//negative regulation of cell growth;GO:0006260//DNA replication;GO:0016569//covalent chromatin modification;GO:0006351//transcription, DNA-templated;GO:0045893//positive regulation of transcription, DNA-templated;GO:2000279//negative regulation of DNA biosynthetic process	K09522//DnaJ homolog subfamily C member 2	NP_033610.1//dnaJ homolog subfamily C member 2 [Mus musculus]
12671	3168	315.7172157	205.5410153	-0.619206622	0.723795436	*	0.020021546	Chrm3	GO:0030425//dendrite;GO:0016323//basolateral plasma membrane;GO:0030054//cell junction;GO:0005887//integral component of plasma membrane;GO:0032279//asymmetric synapse;GO:0043679//axon terminus;GO:0005886//plasma membrane;GO:0045202//synapse;GO:0045211//postsynaptic membrane	GO:0042166//acetylcholine binding;GO:0016907//G-protein coupled acetylcholine receptor activity;GO:0008144//drug binding;GO:0005085//guanyl-nucleotide exchange factor activity;GO:0015464//acetylcholine receptor activity	GO:0007213//G-protein coupled acetylcholine receptor signaling pathway;GO:0007197//adenylate cyclase-inhibiting G-protein coupled acetylcholine receptor signaling pathway;GO:0019229//regulation of vasoconstriction;GO:0046541//saliva secretion;GO:0003056//regulation of vascular smooth muscle contraction;GO:0007586//digestion;GO:0006939//smooth muscle contraction;GO:0050796//regulation of insulin s…	K04131//muscarinic acetylcholine receptor M3	NP_150372.1//muscarinic acetylcholine receptor M3 [Mus musculus]
56320	2908	551.7899257	1050.135388	0.928384316	0.723795436	*	0.020034006	Dbn1	GO:0016020//membrane;GO:0030426//growth cone;GO:0005921//gap junction;GO:0005938//cell cortex;GO:0015629//actin cytoskeleton;GO:0005886//plasma membrane	GO:0003779//actin binding;GO:0005522//profilin binding;GO:0045296//cadherin binding	GO:0061351//neural precursor cell proliferation;GO:0010644//cell communication by electrical coupling;GO:0007015//actin filament organization;GO:0032507//maintenance of protein location in cell;GO:0048699//generation of neurons;GO:0010643//cell communication by chemical coupling	K20520//drebrin-like protein	EDL41199.1//drebrin 1, isoform CRA_b, partial [Mus musculus];EDL41198.1//drebrin 1, isoform CRA_a, partial [Mus musculus]
16412	4194	7551.380811	11374.16137	0.5909478	0.723795436	*	0.020061396	Itgb1	GO:0016020//membrane;GO:0009897//external side of plasma membrane;GO:0031410//cytoplasmic vesicle;GO:0031594//neuromuscular junction;GO:0032587//ruffle membrane;GO:0042470//melanosome;GO:0005737//cytoplasm;GO:0043235//receptor complex;GO:0071438//invadopodium membrane;GO:0034666//integrin alpha2-beta1 complex;GO:0034665//integrin alpha1-beta1 complex;GO:0035748//myelin sheath abaxonal region;GO:0…	GO:0002020//protease binding;GO:0098639//collagen binding involved in cell-matrix adhesion;GO:0050839//cell adhesion molecule binding;GO:0004872//receptor activity;GO:0001968//fibronectin binding;GO:0019960//C-X3-C chemokine binding;GO:0046982//protein heterodimerization activity;GO:0043236//laminin binding;GO:0045296//cadherin binding;GO:0003779//actin binding;GO:0046872//metal ion binding;GO:00…	GO:0008542//visual learning;GO:0071404//cellular response to low-density lipoprotein particle stimulus;GO:0016477//cell migration;GO:0048675//axon extension;GO:0007159//leukocyte cell-cell adhesion;GO:0031623//receptor internalization;GO:0048738//cardiac muscle tissue development;GO:0043547//positive regulation of GTPase activity;GO:0050901//leukocyte tethering or rolling;GO:0008354//germ cell mi…	K05719//integrin beta 1	NP_034708.1//integrin beta-1 precursor [Mus musculus]
626359	2285	11.61517412	5.371363593	-1.112650494	0.723795436	*	0.020104569	Wdr93	NA	GO:0016651//oxidoreductase activity, acting on NAD(P)H	GO:0022900//electron transport chain	NA	NP_001033016.1//WD repeat-containing protein 93 [Mus musculus]
27401	3210	54.828531	104.3938323	0.929037752	0.723795436	*	0.020109818	Skp2	GO:0005634//nucleus;GO:0005730//nucleolus;GO:0005829//cytosol;GO:0019005//SCF ubiquitin ligase complex	GO:0061630//ubiquitin protein ligase activity;GO:0016301//kinase activity;GO:0042802//identical protein binding;GO:0004842//ubiquitin-protein transferase activity	GO:0033148//positive regulation of intracellular estrogen receptor signaling pathway;GO:0071460//cellular response to cell-matrix adhesion;GO:1902916//positive regulation of protein polyubiquitination;GO:0006511//ubiquitin-dependent protein catabolic process;GO:0048661//positive regulation of smooth muscle cell proliferation;GO:0000082//G1/S transition of mitotic cell cycle;GO:0000086//G2/M trans…	K03875//F-box and leucine-rich repeat protein 1 (S-phase kinase-associated protein 2)	XP_011243661.1//PREDICTED: S-phase kinase-associated protein 2 isoform X1 [Mus musculus];NP_038815.1//S-phase kinase-associated protein 2 isoform a [Mus musculus]
223435	11521	1186.444741	1490.165052	0.328827226	0.723795436	*	0.020112371	Trio	GO:0005737//cytoplasm	GO:0004674//protein serine/threonine kinase activity;GO:0005524//ATP binding;GO:0005089//Rho guanyl-nucleotide exchange factor activity	GO:0035023//regulation of Rho protein signal transduction;GO:0045599//negative regulation of fat cell differentiation	K08810//triple functional domain protein [EC:2.7.11.1]	NP_001074771.1//triple functional domain protein [Mus musculus]
320244	4781	384.2932635	486.2797021	0.339578686	0.723795436	*	0.020113775	Ttll5	GO:0005929//cilium;GO:0005634//nucleus;GO:0005874//microtubule;GO:0005829//cytosol;GO:0005813//centrosome;GO:0005886//plasma membrane	GO:0005524//ATP binding;GO:0016874//ligase activity	GO:0060041//retina development in camera-type eye;GO:0030317//flagellated sperm motility;GO:0018095//protein polyglutamylation;GO:0009566//fertilization;GO:0006351//transcription, DNA-templated;GO:0007283//spermatogenesis;GO:0006464//cellular protein modification process;GO:0007288//sperm axoneme assembly	K16602//tubulin polyglutamylase TTLL5 [EC:6.-.-.-]	NP_001334324.1//tubulin polyglutamylase TTLL5 isoform 2 [Mus musculus];EDL02889.1//mCG121822, isoform CRA_g, partial [Mus musculus]
170787	2424	228.2417303	126.9471642	-0.846334421	0.723795436	*	0.020152439	Hdac10	GO:0005634//nucleus;GO:0005654//nucleoplasm;GO:0000118//histone deacetylase complex;GO:0005737//cytoplasm	GO:0004407//histone deacetylase activity;GO:0042826//histone deacetylase binding;GO:0033558//protein deacetylase activity;GO:0032041//NAD-dependent histone deacetylase activity (H3-K14 specific);GO:0019899//enzyme binding	GO:0045892//negative regulation of transcription, DNA-templated;GO:0000122//negative regulation of transcription from RNA polymerase II promoter;GO:0006355//regulation of transcription, DNA-templated;GO:0014003//oligodendrocyte development;GO:0006351//transcription, DNA-templated;GO:0016575//histone deacetylation;GO:0006476//protein deacetylation	K18671//histone deacetylase 10 [EC:3.5.1.98]	NP_954668.2//histone deacetylase 10 [Mus musculus]
71874	2293	120.3259527	274.7396436	1.191117253	0.723795436	*	0.02015503	2310007B03Rik	NA	NA	NA	NA	XP_021027084.1//uncharacterized protein C2orf54 homolog [Mus caroli]
68910	2228	274.1813025	169.6785635	-0.692325879	0.723795436	*	0.02018535	Zfp467	GO:0005634//nucleus	GO:0000978//RNA polymerase II proximal promoter sequence-specific DNA binding;GO:0046872//metal ion binding;GO:0003677//DNA binding;GO:0001077//transcriptional activator activity, RNA polymerase II proximal promoter sequence-specific DNA binding;GO:0003676//nucleic acid binding	GO:0006355//regulation of transcription, DNA-templated;GO:0045944//positive regulation of transcription from RNA polymerase II promoter	K09228//KRAB domain-containing zinc finger protein	NP_001019498.1//zinc finger protein 467 [Rattus norvegicus];XP_020145263.1//zinc finger protein 467 isoform X8 [Microcebus murinus];XP_006506611.1//PREDICTED: zinc finger protein 467 isoform X4 [Mus musculus]
58988	1491	565.2023953	422.1604842	-0.420976036	0.723795436	*	0.020228074	Rps6kb2	GO:0005840//ribosome;GO:0005634//nucleus;GO:0005737//cytoplasm	GO:0004674//protein serine/threonine kinase activity;GO:0005524//ATP binding;GO:0004711//ribosomal protein S6 kinase activity;GO:0004672//protein kinase activity;GO:0042277//peptide binding	GO:0006468//protein phosphorylation;GO:0035556//intracellular signal transduction;GO:0043491//protein kinase B signaling;GO:0045948//positive regulation of translational initiation	K04688//ribosomal protein S6 kinase beta [EC:2.7.11.1]	NP_067460.1//ribosomal protein S6 kinase beta-2 [Mus musculus]
210711	4171	837.6183277	1148.780997	0.455738875	0.723795436	*	0.020231411	Mcmbp	GO:0005634//nucleus;GO:0005654//nucleoplasm;GO:0042555//MCM complex;GO:0005829//cytosol;GO:0005886//plasma membrane;GO:0000790//nuclear chromatin	GO:0003682//chromatin binding	GO:0007062//sister chromatid cohesion;GO:0051301//cell division;GO:0006261//DNA-dependent DNA replication	K05700//vinculin	NP_666067.1//mini-chromosome maintenance complex-binding protein [Mus musculus]
20311	1656	125.3694056	290.3962456	1.211837477	0.723795436	*	0.020237304	Cxcl5	NA	NA	NA	K05506//C-X-C motif chemokine 5/6	XP_019788219.1//PREDICTED: C-X-C motif chemokine 6-like [Tursiops truncatus]
100040599	2514	6.641252604	2.814066298	-1.238799055	0.726174249	*	0.020344181	Gm15319	NA	NA	NA	K17299//POTE ankyrin domain family protein	NP_001170879.1//testis-specific gene with ankyrin repeats and PEST domain-like [Mus musculus]
12593	3494	406.537602	587.7432328	0.531797225	0.726583184	*	0.02042084	Cdyl	GO:0005634//nucleus;GO:0005654//nucleoplasm;GO:0016604//nuclear body;GO:0016607//nuclear speck;GO:0005694//chromosome	GO:0016829//lyase activity;GO:0016746//transferase activity, transferring acyl groups;GO:0003714//transcription corepressor activity;GO:0030674//protein binding, bridging;GO:0004402//histone acetyltransferase activity;GO:0035064//methylated histone binding	GO:0030154//cell differentiation;GO:0006355//regulation of transcription, DNA-templated;GO:0006351//transcription, DNA-templated;GO:0007283//spermatogenesis	K00653//chromodomain protein Y [EC:2.3.1.48]	NP_001116858.1//chromodomain Y-like protein isoform 2 [Mus musculus];NP_034011.1//chromodomain Y-like protein isoform 1 [Mus musculus]
259172	4274	20.75928955	11.31420492	-0.875621864	0.726583184	*	0.020441478	Mfrp	GO:0016021//integral component of membrane	NA	GO:0060041//retina development in camera-type eye;GO:0007601//visual perception;GO:0042462//eye photoreceptor cell development	K06237//collagen, type IV, alpha	NP_001101607.1//membrane frizzled-related protein [Rattus norvegicus];XP_006242995.1//PREDICTED: membrane frizzled-related protein isoform X1 [Rattus norvegicus]
17025	4536	410.9833951	288.5661178	-0.510178192	0.726583184	*	0.020476802	Alad	GO:0070062//extracellular exosome;GO:0005615//extracellular space;GO:0005634//nucleus;GO:0005829//cytosol;GO:0005839//proteasome core complex	GO:0046872//metal ion binding;GO:0042802//identical protein binding;GO:0008270//zinc ion binding;GO:1904854//proteasome core complex binding;GO:0004655//porphobilinogen synthase activity	GO:0010044//response to aluminum ion;GO:0051260//protein homooligomerization;GO:0045471//response to ethanol;GO:0006783//heme biosynthetic process;GO:0033197//response to vitamin E;GO:0046685//response to arsenic-containing substance;GO:1901799//negative regulation of proteasomal protein catabolic process;GO:0010266//response to vitamin B1;GO:0042493//response to drug;GO:0006782//protoporphyrinog…	K01698//porphobilinogen synthase [EC:4.2.1.24]	NP_032551.3//delta-aminolevulinic acid dehydratase [Mus musculus]
320302	2737	337.4822688	237.7318484	-0.505476515	0.727708753	*	0.020548974	Glt28d2	GO:0043541//UDP-N-acetylglucosamine transferase complex	GO:0003723//RNA binding;GO:0016758//transferase activity, transferring hexosyl groups;GO:0004577//N-acetylglucosaminyldiphosphodolichol N-acetylglucosaminyltransferase activity	GO:0006488//dolichol-linked oligosaccharide biosynthetic process	K07432//beta-1,4-N-acetylglucosaminyltransferase [EC:2.4.1.141]	NP_796104.2//glycosyltransferase 28 domain containing 1-like [Mus musculus]
13081	3311	801.4363726	347.0993924	-1.207239147	0.72862076	*	0.020615229	Cyp24a1	GO:0005634//nucleus;GO:0005654//nucleoplasm;GO:0005739//mitochondrion;GO:0005886//plasma membrane	GO:0008403//25-hydroxycholecalciferol-24-hydroxylase activity;GO:0020037//heme binding;GO:0030342//1-alpha,25-dihydroxyvitamin D3 24-hydroxylase activity;GO:0005506//iron ion binding	GO:0001649//osteoblast differentiation;GO:0042359//vitamin D metabolic process;GO:0033280//response to vitamin D;GO:0055114//oxidation-reduction process	K07436//vitamin D3 24-hydroxylase [EC:1.14.15.16]	NP_034126.1//1,25-dihydroxyvitamin D(3) 24-hydroxylase, mitochondrial precursor [Mus musculus]
21925	705	62.50539547	26.76631946	-1.223561956	0.732021799	*	0.020752147	Tnnc2	GO:0005861//troponin complex	GO:0003779//actin binding;GO:0051015//actin filament binding;GO:0005509//calcium ion binding;GO:0048306//calcium-dependent protein binding;GO:0031014//troponin T binding	GO:0006937//regulation of muscle contraction;GO:0003009//skeletal muscle contraction	K12042//troponin C, skeletal muscle	XP_014642906.1//PREDICTED: troponin C, skeletal muscle isoform X1 [Ceratotherium simum simum]
20927	4931	64.53545852	27.95377536	-1.207048913	0.733106811	*	0.020823656	Abcc8	GO:0008282//inward rectifying potassium channel;GO:0030672//synaptic vesicle membrane;GO:0042383//sarcolemma;GO:0005739//mitochondrion;GO:0005886//plasma membrane;GO:0008076//voltage-gated potassium channel complex	GO:0044325//ion channel binding;GO:0005524//ATP binding;GO:0005267//potassium channel activity;GO:0042626//ATPase activity, coupled to transmembrane movement of substances;GO:0019905//syntaxin binding;GO:0008281//sulfonylurea receptor activity	GO:0008542//visual learning;GO:1905075//positive regulation of occluding junction disassembly;GO:0032496//response to lipopolysaccharide;GO:1903818//positive regulation of voltage-gated potassium channel activity;GO:0071310//cellular response to organic substance;GO:0032760//positive regulation of tumor necrosis factor production;GO:1900721//positive regulation of uterine smooth muscle relaxation…	K05032//ATP-binding cassette subfamily C (CFTR/MRP) member 8	XP_006540813.1//PREDICTED: ATP-binding cassette sub-family C member 8 isoform X2 [Mus musculus];NP_035640.2//ATP-binding cassette sub-family C member 8 [Mus musculus]
229776	4130	907.636378	611.9038258	-0.568809514	0.736042539	*	0.020947959	Cdc14a	GO:0072686//mitotic spindle;GO:0000922//spindle pole;GO:0005634//nucleus;GO:0005654//nucleoplasm;GO:0060091//kinocilium;GO:0005813//centrosome;GO:0005737//cytoplasm;GO:0005829//cytosol;GO:0016604//nuclear body	GO:0008138//protein tyrosine/serine/threonine phosphatase activity;GO:0004725//protein tyrosine phosphatase activity;GO:0004722//protein serine/threonine phosphatase activity	GO:0071850//mitotic cell cycle arrest;GO:0060271//cilium assembly;GO:0051301//cell division;GO:0007096//regulation of exit from mitosis;GO:0051256//mitotic spindle midzone assembly	K06639//cell division cycle 14 [EC:3.1.3.16 3.1.3.48]	BAC29476.1//unnamed protein product, partial [Mus musculus];NP_001074287.1//dual specificity protein phosphatase CDC14A isoform 1 [Mus musculus];NP_001167024.1//dual specificity protein phosphatase CDC14A isoform 2 [Mus musculus]
574418	2570	60.80014393	34.38326847	-0.822368045	0.737271619	*	0.021062079	Serinc4	GO:0016021//integral component of membrane	GO:0015194//L-serine transmembrane transporter activity	GO:0008654//phospholipid biosynthetic process	K16316//serine/threonine-protein kinase 31 [EC:2.7.11.1]	EDL28061.1//hypothetical LOC574418, isoform CRA_b, partial [Mus musculus]
30051	2257	342.8195198	198.4339669	-0.788790258	0.737271619	*	0.021064903	Spdef	GO:0005634//nucleus	GO:0000981//RNA polymerase II transcription factor activity, sequence-specific DNA binding;GO:0043565//sequence-specific DNA binding	GO:0010454//negative regulation of cell fate commitment;GO:0030154//cell differentiation;GO:0010455//positive regulation of cell fate commitment;GO:0000122//negative regulation of transcription from RNA polymerase II promoter;GO:0060480//lung goblet cell differentiation;GO:0043065//positive regulation of apoptotic process;GO:0006357//regulation of transcription from RNA polymerase II promoter;GO:…	K09442//SAM pointed domain-containing ETS transcription factor	EDL22547.1//SAM pointed domain containing ets transcription factor, isoform CRA_a, partial [Mus musculus]
67724	3303	61.68090502	100.2790634	0.701124589	0.738177106	*	0.021143198	Pop1	GO:0043231//intracellular membrane-bounded organelle;GO:0005615//extracellular space;GO:0030681//multimeric ribonuclease P complex;GO:0005655//nucleolar ribonuclease P complex;GO:0000172//ribonuclease MRP complex;GO:0005730//nucleolus;GO:0005794//Golgi apparatus;GO:0005739//mitochondrion	GO:0003723//RNA binding;GO:0000171//ribonuclease MRP activity;GO:0004526//ribonuclease P activity	GO:0016078//tRNA catabolic process;GO:0090502//RNA phosphodiester bond hydrolysis, endonucleolytic;GO:0001682//tRNA 5'-leader removal;GO:0008033//tRNA processing	K01164//ribonuclease P/MRP protein subunit POP1 [EC:3.1.26.5]	EDL08847.1//processing of precursor 1, ribonuclease P/MRP family, (S. cerevisiae), isoform CRA_a [Mus musculus];NP_690854.1//ribonucleases P/MRP protein subunit POP1 isoform 1 [Mus musculus]
15452	1349	756.6875198	941.3404418	0.315018926	0.738177106	*	0.021207357	Hprt	GO:0070062//extracellular exosome;GO:0005829//cytosol;GO:0005737//cytoplasm	GO:0000287//magnesium ion binding;GO:0052657//guanine phosphoribosyltransferase activity;GO:0000166//nucleotide binding;GO:0042802//identical protein binding;GO:0042803//protein homodimerization activity;GO:0004422//hypoxanthine phosphoribosyltransferase activity	GO:0046083//adenine metabolic process;GO:0019835//cytolysis;GO:0006166//purine ribonucleoside salvage;GO:0043103//hypoxanthine salvage;GO:0042417//dopamine metabolic process;GO:0046651//lymphocyte proliferation;GO:0046040//IMP metabolic process;GO:0007625//grooming behavior;GO:0006178//guanine salvage;GO:0046038//GMP catabolic process;GO:0046100//hypoxanthine metabolic process;GO:0032264//IMP sal…	K00760//hypoxanthine phosphoribosyltransferase [EC:2.4.2.8]	NP_038584.2//hypoxanthine-guanine phosphoribosyltransferase [Mus musculus]
11838	3058	1694.953791	2827.083903	0.738068758	0.738177106	*	0.021213872	Arc	GO:0005856//cytoskeleton;GO:0030054//cell junction;GO:0001669//acrosomal vesicle;GO:0014069//postsynaptic density;GO:0005737//cytoplasm;GO:0005768//endosome;GO:0015629//actin cytoskeleton;GO:0043197//dendritic spine;GO:0005886//plasma membrane;GO:0045211//postsynaptic membrane	GO:0003779//actin binding	GO:0007492//endoderm development;GO:0009952//anterior/posterior pattern specification;GO:1900271//regulation of long-term synaptic potentiation;GO:0016477//cell migration;GO:0061001//regulation of dendritic spine morphogenesis;GO:0007612//learning;GO:2000969//positive regulation of AMPA receptor activity;GO:0048168//regulation of neuronal synaptic plasticity;GO:0007010//cytoskeleton organization;…	K15867//activity-regulated cytoskeleton-associated protein	NP_061260.1//activity-regulated cytoskeleton-associated protein [Mus musculus]
67729	2405	933.394278	583.3243799	-0.678188251	0.738529741	*	0.02128421	Mansc1	GO:0016021//integral component of membrane	NA	NA	NA	NP_080621.1//MANSC domain-containing protein 1 precursor [Mus musculus]
19656	1819	642.7247339	838.7776624	0.384087449	0.738529741	*	0.021346244	Rbmxl1	GO:0070062//extracellular exosome;GO:0005634//nucleus;GO:0030529//intracellular ribonucleoprotein complex;GO:0044530//supraspliceosomal complex;GO:0005719//nuclear euchromatin;GO:0019013//viral nucleocapsid;GO:0071013//catalytic step 2 spliceosome	GO:0003723//RNA binding;GO:0003729//mRNA binding;GO:0003682//chromatin binding;GO:0001047//core promoter binding	GO:0006397//mRNA processing;GO:0006509//membrane protein ectodomain proteolysis;GO:0006376//mRNA splice site selection;GO:0000381//regulation of alternative mRNA splicing, via spliceosome;GO:0051260//protein homooligomerization;GO:0006366//transcription from RNA polymerase II promoter;GO:0048026//positive regulation of mRNA splicing, via spliceosome;GO:0071347//cellular response to interleukin-1;…	K12885//heterogeneous nuclear ribonucleoprotein G	NP_033059.2//RNA binding motif protein, X-linked-like-1 [Mus musculus]
70640	8643	361.8852316	534.4102376	0.562415412	0.738529741	*	0.021347163	Dcp2	GO:0005654//nucleoplasm;GO:0030054//cell junction;GO:0016442//RISC complex;GO:0036464//cytoplasmic ribonucleoprotein granule;GO:0000932//P-body	GO:0003723//RNA binding;GO:0016787//hydrolase activity;GO:0050072//m7G(5')pppN diphosphatase activity;GO:0004534//5'-3' exoribonuclease activity;GO:0030145//manganese ion binding	GO:0071044//histone mRNA catabolic process;GO:0000184//nuclear-transcribed mRNA catabolic process, nonsense-mediated decay;GO:1904872//regulation of telomerase RNA localization to Cajal body;GO:0032211//negative regulation of telomere maintenance via telomerase;GO:0000290//deadenylation-dependent decapping of nuclear-transcribed mRNA;GO:0006402//mRNA catabolic process	K12613//mRNA-decapping enzyme subunit 2 [EC:3.6.1.62]	NP_081766.1//m7GpppN-mRNA hydrolase [Mus musculus]
497652	1510	512.9161139	394.132226	-0.38004318	0.739855663	*	0.021432983	Acd	GO:0005654//nucleoplasm;GO:0000784//nuclear chromosome, telomeric region;GO:0016604//nuclear body;GO:0000783//nuclear telomere cap complex;GO:0070187//shelterin complex	GO:0042162//telomeric DNA binding;GO:0070182//DNA polymerase binding;GO:0044877//macromolecular complex binding	GO:0032202//telomere assembly;GO:0070200//establishment of protein localization to telomere;GO:0070198//protein localization to chromosome, telomeric region;GO:0001655//urogenital system development;GO:0051973//positive regulation of telomerase activity;GO:0035282//segmentation;GO:0031848//protection from non-homologous end joining at telomere;GO:0030326//embryonic limb morphogenesis;GO:0016233//…	K11114//adrenocortical dysplasia protein	NP_001012656.1//adrenocortical dysplasia protein isoform 1 [Mus musculus];XP_006531233.1//PREDICTED: adrenocortical dysplasia protein isoform X2 [Mus musculus]
228061	7375	3866.019735	1844.604965	-1.067537116	0.739855663	*	0.021474513	Agps	GO:0016020//membrane;GO:0005730//nucleolus;GO:0005777//peroxisome;GO:0005739//mitochondrion;GO:0005778//peroxisomal membrane	GO:0016614//oxidoreductase activity, acting on CH-OH group of donors;GO:0008609//alkylglycerone-phosphate synthase activity;GO:0050660//flavin adenine dinucleotide binding;GO:0071949//FAD binding	GO:0008611//ether lipid biosynthetic process;GO:0008610//lipid biosynthetic process	K00803//alkyldihydroxyacetonephosphate synthase [EC:2.5.1.26]	NP_766254.2//alkyldihydroxyacetonephosphate synthase, peroxisomal [Mus musculus]
12858	707	717.6766005	904.9520815	0.334507518	0.739855663	*	0.021577461	Cox5a	GO:0070062//extracellular exosome;GO:0043209//myelin sheath;GO:0005743//mitochondrial inner membrane;GO:0005739//mitochondrion;GO:0005751//mitochondrial respiratory chain complex IV	GO:0046872//metal ion binding;GO:0004129//cytochrome-c oxidase activity	GO:0006123//mitochondrial electron transport, cytochrome c to oxygen	K02264//cytochrome c oxidase subunit 5a	NP_031773.2//cytochrome c oxidase subunit 5A, mitochondrial precursor [Mus musculus]
71145	3805	489.7220172	286.1971918	-0.774953543	0.739855663	*	0.021630264	Scara5	GO:0016020//membrane;GO:0005887//integral component of plasma membrane;GO:0005581//collagen trimer	GO:0070287//ferritin receptor activity;GO:0005044//scavenger receptor activity	GO:0006879//cellular iron ion homeostasis;GO:0034755//iron ion transmembrane transport	K19721//collagen, type V/XI/XXIV/XXVII, alpha;K13912//deleted in malignant brain tumors 1 protein	OWF39922.1//Collagen alpha-1(XI) chain [Mizuhopecten yessoensis];KFQ99275.1//Scavenger receptor class A member 5 [Nipponia nippon]
70556	1877	628.0976554	416.1752508	-0.593797711	0.739855663	*	0.021664483	Slc25a33	GO:0005743//mitochondrial inner membrane;GO:0016021//integral component of membrane;GO:0005739//mitochondrion;GO:0031966//mitochondrial membrane	GO:0015218//pyrimidine nucleotide transmembrane transporter activity	GO:0071156//regulation of cell cycle arrest;GO:0030307//positive regulation of cell growth;GO:1903426//regulation of reactive oxygen species biosynthetic process;GO:0006839//mitochondrial transport;GO:1990314//cellular response to insulin-like growth factor stimulus;GO:0006390//transcription from mitochondrial promoter;GO:0034551//mitochondrial respiratory chain complex III assembly;GO:0002082//r…	K15116//solute carrier family 25, member 33/36	NP_081736.2//solute carrier family 25 member 33 [Mus musculus]
12824	5092	346.3393133	787.6502271	1.185368954	0.739855663	*	0.021669392	Col2a1	GO:0031012//extracellular matrix;GO:0005615//extracellular space;GO:0005585//collagen type II trimer;GO:0005581//collagen trimer;GO:0005737//cytoplasm;GO:0005578//proteinaceous extracellular matrix;GO:0005604//basement membrane	GO:0048407//platelet-derived growth factor binding;GO:0042289//MHC class II protein binding;GO:0046872//metal ion binding;GO:0005201//extracellular matrix structural constituent;GO:0042802//identical protein binding	GO:0071316//cellular response to nicotine;GO:0060272//embryonic skeletal joint morphogenesis;GO:0071260//cellular response to mechanical stimulus;GO:0030199//collagen fibril organization;GO:0071356//cellular response to tumor necrosis factor;GO:0007601//visual perception;GO:0051216//cartilage development;GO:0071306//cellular response to vitamin E;GO:0042472//inner ear morphogenesis;GO:0001502//ca…	K19719//collagen, type II, alpha	NP_112440.2//collagen alpha-1(II) chain isoform 1 preproprotein [Mus musculus];NP_001106987.2//collagen alpha-1(II) chain isoform 2 precursor [Mus musculus]
14872	1370	179.085086	112.4953437	-0.670779909	0.739855663	*	0.021721455	Gstt2	GO:0070062//extracellular exosome;GO:0005634//nucleus;GO:0005654//nucleoplasm;GO:0005829//cytosol	GO:0004364//glutathione transferase activity	GO:0006749//glutathione metabolic process;GO:1990830//cellular response to leukemia inhibitory factor	K00799//glutathione S-transferase [EC:2.5.1.18]	NP_034491.2//glutathione S-transferase theta-2 [Mus musculus]
231821	2418	121.8660239	224.4143101	0.880868714	0.739855663	*	0.02175215	Adap1	GO:0005634//nucleus;GO:0005829//cytosol;GO:0005886//plasma membrane;GO:0005737//cytoplasm	GO:0005547//phosphatidylinositol-3,4,5-trisphosphate binding;GO:0046872//metal ion binding;GO:0005096//GTPase activator activity	GO:0043087//regulation of GTPase activity;GO:0048016//inositol phosphate-mediated signaling	K12486//stromal membrane-associated protein;K12491//Arf-GAP with GTPase, ANK repeat and PH domain-containing protein 1/3	NP_766311.2//arf-GAP with dual PH domain-containing protein 1 [Mus musculus]
68972	1215	107.0088778	65.62359946	-0.705443859	0.739855663	*	0.021805386	Tatdn3	GO:0005634//nucleus;GO:0005739//mitochondrion	GO:0046872//metal ion binding;GO:0016788//hydrolase activity, acting on ester bonds;GO:0004518//nuclease activity	NA	K03424//TatD DNase family protein [EC:3.1.21.-]	XP_006497267.1//PREDICTED: putative deoxyribonuclease TATDN3 isoform X2 [Mus musculus];NP_081171.1//putative deoxyribonuclease TATDN3 isoform 1 [Mus musculus];XP_006497266.2//PREDICTED: putative deoxyribonuclease TATDN3 isoform X1 [Mus musculus];AAH61248.1//Tatdn3 protein, partial [Mus musculus]
100503884	3317	230.292557	161.8100589	-0.509166489	0.739855663	*	0.021816849	Ccdc149	NA	NA	NA	K20283//golgin subfamily A member 4;K20478//golgin subfamily B member 1;K11584//serine/threonine-protein phosphatase 2A regulatory subunit B'	NP_001242988.1//coiled-coil domain-containing protein 149 [Mus musculus]
14555	2809	737.5753247	469.9130344	-0.650396606	0.739855663	*	0.021867769	Gpd1	GO:0070062//extracellular exosome;GO:0009331//glycerol-3-phosphate dehydrogenase complex;GO:0005829//cytosol;GO:0005739//mitochondrion	GO:0051287//NAD binding;GO:0042803//protein homodimerization activity;GO:0004368//glycerol-3-phosphate dehydrogenase activity;GO:0004367//glycerol-3-phosphate dehydrogenase [NAD+] activity	GO:0006127//glycerophosphate shuttle;GO:0046486//glycerolipid metabolic process;GO:0046168//glycerol-3-phosphate catabolic process;GO:0006094//gluconeogenesis;GO:0006116//NADH oxidation;GO:0071356//cellular response to tumor necrosis factor;GO:0071320//cellular response to cAMP;GO:0045821//positive regulation of glycolytic process;GO:0006072//glycerol-3-phosphate metabolic process	K00006//glycerol-3-phosphate dehydrogenase (NAD+) [EC:1.1.1.8]	BAD90479.1//mKIAA4010 protein, partial [Mus musculus]
79565	2831	349.7015505	234.6150408	-0.575828688	0.739855663	*	0.021879	Mettl27	NA	NA	NA	NA	EDL19408.1//Williams Beuren syndrome chromosome region 27 (human), isoform CRA_b, partial [Mus musculus];EDL19409.1//Williams Beuren syndrome chromosome region 27 (human), isoform CRA_c, partial [Mus musculus]
100503481	1724	6.236928051	2.716135532	-1.199280146	0.742014054	*	0.021984074	4930453H23Rik	NA	NA	NA	NA	NP_001094971.1//uncharacterized protein LOC333588 [Mus musculus]
71458	6462	1349.854566	951.8845217	-0.503945511	0.742596981	*	0.022042623	Bcor	GO:0005634//nucleus;GO:0031519//PcG protein complex	GO:0003714//transcription corepressor activity;GO:0000977//RNA polymerase II regulatory region sequence-specific DNA binding;GO:0042826//histone deacetylase binding;GO:0031072//heat shock protein binding;GO:0044212//transcription regulatory region DNA binding;GO:0008134//transcription factor binding;GO:0004842//ubiquitin-protein transferase activity	GO:0045892//negative regulation of transcription, DNA-templated;GO:0035518//histone H2A monoubiquitination;GO:0030502//negative regulation of bone mineralization;GO:0007507//heart development;GO:0006351//transcription, DNA-templated;GO:0000122//negative regulation of transcription from RNA polymerase II promoter;GO:0070171//negative regulation of tooth mineralization;GO:0051572//negative regulati…	K10380//ankyrin	BAC98208.1//mKIAA1575 protein, partial [Mus musculus];NP_083786.2//BCL-6 corepressor isoform a [Mus musculus];NP_778209.2//BCL-6 corepressor isoform b [Mus musculus];NP_778210.2//BCL-6 corepressor isoform c [Mus musculus]
72692	3050	705.4879249	868.8065765	0.300413634	0.744753592	*	0.022148036	Hnrnpll	GO:0016020//membrane;GO:0005634//nucleus;GO:0030529//intracellular ribonucleoprotein complex	GO:0003723//RNA binding;GO:0003729//mRNA binding	GO:0033120//positive regulation of RNA splicing;GO:0006397//mRNA processing	K13159//heterogeneous nuclear ribonucleoprotein L	BAE27500.1//unnamed protein product, partial [Mus musculus]
68371	1956	26.35718232	13.62215918	-0.952240753	0.749232588	*	0.022323028	Pbld1	GO:0070062//extracellular exosome;GO:0005737//cytoplasm	GO:0016853//isomerase activity;GO:0042802//identical protein binding	GO:0010719//negative regulation of epithelial to mesenchymal transition;GO:0010633//negative regulation of epithelial cell migration;GO:0060392//negative regulation of SMAD protein import into nucleus;GO:0009058//biosynthetic process;GO:0030512//negative regulation of transforming growth factor beta receptor signaling pathway;GO:0050680//negative regulation of epithelial cell proliferation;GO:006…	NA	XP_006514094.1//PREDICTED: phenazine biosynthesis-like domain-containing protein 1 isoform X3 [Mus musculus]
71844	2410	551.070094	866.6516597	0.6532164	0.749232588	*	0.022391997	Nupl1	GO:0005643//nuclear pore;GO:0031965//nuclear membrane	GO:0005487//nucleocytoplasmic transporter activity;GO:0008139//nuclear localization sequence binding	GO:0006606//protein import into nucleus;GO:0051028//mRNA transport	K14307//nucleoporin p58/p45	NP_733479.1//nucleoporin p58/p45 [Mus musculus]
67008	3436	191.5260656	275.5411069	0.524726817	0.749232588	*	0.02243248	Yae1d1	NA	NA	GO:0006413//translational initiation;GO:0042273//ribosomal large subunit biogenesis	NA	NP_080180.1//yae1 domain-containing protein 1 [Mus musculus]
14221	2446	51.80969284	83.13453397	0.682225865	0.749232588	*	0.022552245	Fjx1	GO:0005615//extracellular space	NA	GO:0007267//cell-cell signaling;GO:0010842//retina layer formation	K16674//four-jointed box protein 1	NP_034348.2//four-jointed box protein 1 precursor [Mus musculus]
108052	3615	138.0821085	319.2751706	1.209273962	0.749232588	*	0.022581512	Slc14a1	NA	NA	NA	K08716//solute carrier family 14 (urea transporter)	XP_016830423.1//PREDICTED: urea transporter 1 isoform X1 [Cricetulus griseus];XP_008770390.1//PREDICTED: urea transporter 1 isoform X1 [Rattus norvegicus]
246728	3892	1724.712119	793.8536005	-1.119410693	0.749232588	*	0.022619009	Oas2	GO:0016020//membrane;GO:0043231//intracellular membrane-bounded organelle;GO:0005654//nucleoplasm;GO:0005783//endoplasmic reticulum;GO:0005829//cytosol;GO:0005739//mitochondrion;GO:0005737//cytoplasm;GO:0048471//perinuclear region of cytoplasm	GO:0005524//ATP binding;GO:0008270//zinc ion binding;GO:0001730//2'-5'-oligoadenylate synthetase activity;GO:0003725//double-stranded RNA binding	GO:0006401//RNA catabolic process;GO:0006486//protein glycosylation;GO:0006164//purine nucleotide biosynthetic process;GO:0051607//defense response to virus;GO:0009615//response to virus;GO:0045087//innate immune response;GO:0018377//protein myristoylation	K14216//2'-5'-oligoadenylate synthetase [EC:2.7.7.84]	NP_001334377.1//2'-5'-oligoadenylate synthase 2 isoform 1 [Mus musculus];EDL19755.1//2'-5' oligoadenylate synthetase 2, isoform CRA_c, partial [Mus musculus]
18994	4730	7.253273882	3.354984663	-1.112326154	0.749232588	*	0.022645285	Pou3f4	GO:0005634//nucleus;GO:0005622//intracellular	GO:0000977//RNA polymerase II regulatory region sequence-specific DNA binding;GO:0043565//sequence-specific DNA binding;GO:0003680//AT DNA binding;GO:0003690//double-stranded DNA binding;GO:0003700//DNA binding transcription factor activity	GO:0021879//forebrain neuron differentiation;GO:0006351//transcription, DNA-templated;GO:0007420//brain development;GO:0090103//cochlea morphogenesis;GO:0006366//transcription from RNA polymerase II promoter;GO:2001054//negative regulation of mesenchymal cell apoptotic process;GO:0006357//regulation of transcription from RNA polymerase II promoter;GO:0007605//sensory perception of sound;GO:004883…	K09365//POU domain transcription factor, class 3	NP_032927.1//POU domain, class 3, transcription factor 4 [Mus musculus]
20446	2033	462.0424524	252.7498151	-0.870315376	0.749232588	*	0.022651013	St6galnac2	GO:0016021//integral component of membrane;GO:0000139//Golgi membrane	GO:0008373//sialyltransferase activity	GO:0018279//protein N-linked glycosylation via asparagine;GO:0009311//oligosaccharide metabolic process;GO:0097503//sialylation	K06616//alpha-N-acetylgalactosaminide alpha-2,6-sialyltransferase (sialyltransferase 7B) [EC:2.4.99.-]	NP_033206.2//alpha-N-acetylgalactosaminide alpha-2,6-sialyltransferase 2 [Mus musculus]
20841	3013	302.7473257	494.7285716	0.708523005	0.749232588	*	0.02265606	Zfp143	NA	GO:0003676//nucleic acid binding	NA	K20828//zinc finger protein 143/76	XP_012884256.1//PREDICTED: zinc finger protein 143 isoform X2 [Dipodomys ordii]
259277	961	35.68147167	79.53251732	1.156369715	0.751184732	*	0.02279191	Klk8	GO:0005615//extracellular space;GO:0005737//cytoplasm	GO:0004252//serine-type endopeptidase activity	GO:0009611//response to wounding;GO:0048681//negative regulation of axon regeneration;GO:0043616//keratinocyte proliferation;GO:0008219//cell death;GO:0007613//memory;GO:0048812//neuron projection morphogenesis;GO:0050808//synapse organization;GO:0031642//negative regulation of myelination;GO:0050807//regulation of synapse organization	K08650//kallikrein 8 [EC:3.4.21.118]	EDL22681.1//kallikrein 8, partial [Mus musculus]
83672	2180	116.5993993	73.83284663	-0.659225669	0.751184732	*	0.022855829	Sytl3	GO:0016020//membrane;GO:0070382//exocytic vesicle;GO:0005622//intracellular;GO:0098793//presynapse;GO:0019897//extrinsic component of plasma membrane	GO:0005544//calcium-dependent phospholipid binding;GO:0042043//neurexin family protein binding;GO:0030276//clathrin binding;GO:0005509//calcium ion binding;GO:0008270//zinc ion binding;GO:0019905//syntaxin binding;GO:0017137//Rab GTPase binding;GO:0005543//phospholipid binding	GO:0006886//intracellular protein transport;GO:0006906//vesicle fusion;GO:0048791//calcium ion-regulated exocytosis of neurotransmitter;GO:0017158//regulation of calcium ion-dependent exocytosis;GO:0006887//exocytosis	K17598//synaptotagmin-like protein	NP_113572.1//synaptotagmin-like protein 3 isoform a [Mus musculus]
213389	3460	122.8874073	75.08306601	-0.710777616	0.751184732	*	0.022859725	Prdm9	NA	NA	NA	K09228//KRAB domain-containing zinc finger protein	XP_017340366.1//PREDICTED: zinc finger protein 345-like isoform X3 [Ictalurus punctatus]
13435	9596	1129.12768	1391.338163	0.301264475	0.751184732	*	0.022892649	Dnmt3a	GO:0005634//nucleus;GO:0005654//nucleoplasm;GO:0000791//euchromatin;GO:0016363//nuclear matrix;GO:0001741//XY body;GO:0005737//cytoplasm;GO:0000775//chromosome, centromeric region;GO:0000792//heterochromatin;GO:0005720//nuclear heterochromatin	GO:0046872//metal ion binding;GO:0003677//DNA binding;GO:0008168//methyltransferase activity;GO:0042802//identical protein binding;GO:0003682//chromatin binding;GO:0003886//DNA (cytosine-5-)-methyltransferase activity;GO:0051719//DNA (cytosine-5-)-methyltransferase activity, acting on CpN substrates	GO:0010216//maintenance of DNA methylation;GO:0097284//hepatocyte apoptotic process;GO:0071456//cellular response to hypoxia;GO:0000278//mitotic cell cycle;GO:0006349//regulation of gene expression by genetic imprinting;GO:0007283//spermatogenesis;GO:0045471//response to ethanol;GO:0009636//response to toxic substance;GO:0000122//negative regulation of transcription from RNA polymerase II promote…	K17398//DNA (cytosine-5)-methyltransferase 3A [EC:2.1.1.37]	XP_021035194.1//DNA (cytosine-5)-methyltransferase 3A [Mus caroli];XP_020941192.1//DNA (cytosine-5)-methyltransferase 3A isoform X3 [Sus scrofa]
11364	2062	1033.737748	769.2451353	-0.426354911	0.751184732	*	0.0229405	Acadm	GO:0005759//mitochondrial matrix;GO:0070062//extracellular exosome;GO:0030424//axon;GO:0005634//nucleus;GO:0016607//nuclear speck;GO:0005739//mitochondrion;GO:0031966//mitochondrial membrane	GO:0016853//isomerase activity;GO:0042802//identical protein binding;GO:0050660//flavin adenine dinucleotide binding;GO:0000062//fatty-acyl-CoA binding;GO:0070991//medium-chain-acyl-CoA dehydrogenase activity;GO:0003995//acyl-CoA dehydrogenase activity	GO:0033539//fatty acid beta-oxidation using acyl-CoA dehydrogenase;GO:0006111//regulation of gluconeogenesis;GO:0055114//oxidation-reduction process;GO:0051793//medium-chain fatty acid catabolic process;GO:0006635//fatty acid beta-oxidation;GO:0009791//post-embryonic development;GO:0007584//response to nutrient;GO:0045329//carnitine biosynthetic process;GO:0051384//response to glucocorticoid;GO:0…	K00249//acyl-CoA dehydrogenase [EC:1.3.8.7]	NP_031408.1//medium-chain specific acyl-CoA dehydrogenase, mitochondrial precursor [Mus musculus]
231842	2685	90.93680131	134.3317327	0.562863984	0.751184732	*	0.022966717	Amz1	NA	GO:0008233//peptidase activity;GO:0008237//metallopeptidase activity;GO:0008270//zinc ion binding	GO:0006508//proteolysis	K06974//archaemetzincin [EC:3.4.-.-]	NP_775581.1//archaemetzincin-1 [Mus musculus]
234683	3060	884.2071046	613.7755655	-0.526673113	0.751184732	*	0.023020998	Elmo3	GO:0005737//cytoplasm	GO:0017124//SH3 domain binding	GO:0016477//cell migration;GO:0006909//phagocytosis;GO:0006915//apoptotic process	K19241//engulfment and cell motility protein 3	NP_766348.3//engulfment and cell motility protein 3 [Mus musculus]
12715	1415	115.2015688	49.9370456	-1.205977988	0.751184732	*	0.023074281	Ckm	GO:0005615//extracellular space;GO:0005737//cytoplasm	GO:0005524//ATP binding;GO:0016301//kinase activity;GO:0004111//creatine kinase activity	GO:0046314//phosphocreatine biosynthetic process;GO:0009408//response to heat	K00933//creatine kinase [EC:2.7.3.2]	NP_036662.1//creatine kinase M-type [Rattus norvegicus]
328801	1145	279.267348	212.904775	-0.391438597	0.751184732	*	0.023110217	Zfp414	GO:0005634//nucleus	GO:0046872//metal ion binding;GO:0003677//DNA binding;GO:0003676//nucleic acid binding	GO:0006355//regulation of transcription, DNA-templated;GO:0006351//transcription, DNA-templated	NA	NP_080988.1//zinc finger protein 414 [Mus musculus]
434768	1202	43.29172464	22.84751543	-0.922053988	0.751184732	*	0.023154243	Rhox8	NA	NA	NA	K19607//X-linked retinitis pigmentosa GTPase regulator	XP_011249316.1//PREDICTED: reproductive homeobox on X chromosome, 8 isoform X1 [Mus musculus]
114644	3224	57.07149472	111.8605873	0.970859556	0.751184732	*	0.023186234	Slc13a3	GO:0016020//membrane;GO:0070062//extracellular exosome;GO:0005887//integral component of plasma membrane;GO:0016021//integral component of membrane	GO:0015362//high-affinity sodium:dicarboxylate symporter activity;GO:0015141//succinate transmembrane transporter activity;GO:0015137//citrate transmembrane transporter activity	GO:0006835//dicarboxylic acid transport;GO:0015746//citrate transport	K14445//solute carrier family 13 (sodium-dependent dicarboxylate transporter), member 2/3/5	NP_473396.1//solute carrier family 13 member 3 [Mus musculus]
73833	1285	372.5386848	277.1798425	-0.426567901	0.751184732	*	0.023269649	Fam98c	GO:0072669//tRNA-splicing ligase complex	NA	NA	K04703//sprouty-related, EVH1 domain-containing protein;K15434//protein FAM98B	NP_001139495.1//protein FAM98C [Mus musculus]
56017	2135	181.2459687	132.7969344	-0.448727064	0.751184732	*	0.023274239	Slc2a8	GO:0005765//lysosomal membrane;GO:0005887//integral component of plasma membrane;GO:0008021//synaptic vesicle;GO:0030659//cytoplasmic vesicle membrane	GO:0005355//glucose transmembrane transporter activity;GO:0015284//fructose uniporter activity;GO:0005351//sugar:proton symporter activity;GO:0005536//glucose binding;GO:0005354//galactose transmembrane transporter activity	GO:0006006//glucose metabolic process;GO:0015758//glucose transport;GO:0015755//fructose transport;GO:0007141//male meiosis I;GO:0008286//insulin receptor signaling pathway;GO:0046323//glucose import;GO:0015757//galactose transport;GO:0001666//response to hypoxia	K08145//MFS transporter, SP family, solute carrier family 2 (facilitated glucose transporter), member 8	NP_062361.1//solute carrier family 2, facilitated glucose transporter member 8 [Mus musculus];AAX51787.1//intestinal GLUT8 transporter MSP2 [Mus musculus]
72282	911	14.11993289	6.438774436	-1.132875217	0.751184732	*	0.023324809	1810062G17Rik	NA	NA	NA	NA	NP_082459.1//uncharacterized protein LOC72282 [Mus musculus]
404545	3899	22.26837873	9.929143917	-1.165255285	0.751184732	*	0.023400512	Ano7	GO:0005634//nucleus;GO:0005783//endoplasmic reticulum;GO:0005622//intracellular;GO:0016021//integral component of membrane;GO:0005886//plasma membrane	GO:0005229//intracellular calcium activated chloride channel activity;GO:0017128//phospholipid scramblase activity;GO:0046983//protein dimerization activity	GO:0061591//calcium activated galactosylceramide scrambling;GO:0006821//chloride transport;GO:0061589//calcium activated phosphatidylserine scrambling;GO:0061590//calcium activated phosphatidylcholine scrambling	K19501//anoctamin-7	NP_996914.1//anoctamin-7 isoform 1 [Mus musculus];NP_001258813.1//anoctamin-7 isoform 2 [Mus musculus]
66369	1896	251.9345668	113.5832264	-1.149299283	0.751184732	*	0.023417963	Dus2	GO:0005783//endoplasmic reticulum;GO:0005829//cytosol;GO:0005739//mitochondrion	GO:0017150//tRNA dihydrouridine synthase activity;GO:0004860//protein kinase inhibitor activity;GO:0050660//flavin adenine dinucleotide binding;GO:0003725//double-stranded RNA binding	GO:0060548//negative regulation of cell death	K05543//tRNA-dihydrouridine synthase 2 [EC:1.3.1.91]	NP_079794.1//tRNA-dihydrouridine(20) synthase [NAD(P)+]-like isoform 1 [Mus musculus]
20340	3880	1738.713878	2257.869418	0.376941508	0.751184732	*	0.023424938	Glg1	GO:0016020//membrane;GO:0070062//extracellular exosome;GO:0005794//Golgi apparatus;GO:0016021//integral component of membrane;GO:0005886//plasma membrane;GO:0005578//proteinaceous extracellular matrix;GO:0000139//Golgi membrane	GO:0030246//carbohydrate binding;GO:0017134//fibroblast growth factor binding	GO:0010955//negative regulation of protein processing;GO:0030512//negative regulation of transforming growth factor beta receptor signaling pathway;GO:0060349//bone morphogenesis;GO:0032330//regulation of chondrocyte differentiation	K06816//golgi apparatus protein 1	NP_033175.1//Golgi apparatus protein 1 precursor [Mus musculus]
74199	2737	10.41338291	4.563845358	-1.190117008	0.753126017	*	0.023527339	Vit	GO:0005614//interstitial matrix;GO:0005578//proteinaceous extracellular matrix	GO:0005539//glycosaminoglycan binding	GO:0030198//extracellular matrix organization;GO:0010811//positive regulation of cell-substrate adhesion	K06238//collagen, type VI, alpha	NP_001183957.1//vitrin isoform 2 [Mus musculus];NP_083089.1//vitrin isoform 1 precursor [Mus musculus]
619288	2234	115.5145833	55.58869163	-1.055211667	0.756227693	*	0.02367704	Fam71a	GO:0005634//nucleus	NA	NA	K10772//AP endonuclease 2 [EC:4.2.99.18]	NP_001103229.1//protein FAM71A [Mus musculus]
277203	1257	7.601023632	17.5661908	1.208535754	0.756227693	*	0.02374866	Tm4sf19	GO:0016021//integral component of membrane	NA	NA	K00681//gamma-glutamyltranspeptidase / glutathione hydrolase [EC:2.3.2.2 3.4.19.13];K13624//ceruloplasmin [EC:1.16.3.1]	NP_001153874.1//transmembrane 4 L6 family member 19 [Mus musculus]
114643	2286	57.97855856	33.99427538	-0.770227649	0.756227693	*	0.023750342	Oas1c	NA	GO:0005524//ATP binding;GO:0016740//transferase activity;GO:0003725//double-stranded RNA binding	GO:0006955//immune response;GO:0051607//defense response to virus	K14216//2'-5'-oligoadenylate synthetase [EC:2.7.7.84]	NP_291019.1//inactive 2'-5' oligoadenylate synthetase 1C [Mus musculus]
28042	6806	375.1582872	525.7118551	0.486772842	0.756905202	*	0.023917692	Selenoi	GO:0016021//integral component of membrane	GO:0046872//metal ion binding;GO:0004307//ethanolaminephosphotransferase activity	GO:0006646//phosphatidylethanolamine biosynthetic process;GO:1903955//positive regulation of protein targeting to mitochondrion	K00993//ethanolaminephosphotransferase [EC:2.7.8.1]	BAC65826.1//mKIAA1724 protein, partial [Mus musculus]
75015	1048	3.460089839	7.958857873	1.201751916	0.756905202	*	0.024060385	4930503B20Rik	GO:0005739//mitochondrion	NA	NA	K09512//DnaJ homolog subfamily B member 6	NP_083420.2//sterile alpha motif domain-containing protein 13 [Mus musculus]
215418	3006	7480.058273	5092.378562	-0.554709838	0.756905202	*	0.024091196	Csrnp1	GO:0005634//nucleus	GO:0001228//transcriptional activator activity, RNA polymerase II transcription regulatory region sequence-specific DNA binding;GO:0043565//sequence-specific DNA binding;GO:0003700//DNA binding transcription factor activity	GO:0048008//platelet-derived growth factor receptor signaling pathway;GO:0006355//regulation of transcription, DNA-templated;GO:0006915//apoptotic process;GO:0009791//post-embryonic development;GO:0045944//positive regulation of transcription from RNA polymerase II promoter;GO:0060325//face morphogenesis;GO:0060021//palate development;GO:0048705//skeletal system morphogenesis	K17494//cysteine/serine-rich nuclear protein	XP_006512098.1//PREDICTED: cysteine/serine-rich nuclear protein 1 isoform X1 [Mus musculus]
12140	762	4.553282061	10.18586531	1.161589808	0.756905202	*	0.024106723	Fabp7	GO:0005634//nucleus;GO:0005654//nucleoplasm;GO:0042995//cell projection;GO:0071944//cell periphery;GO:0005737//cytoplasm;GO:0043025//neuronal cell body;GO:0044297//cell body;GO:0005911//cell-cell junction;GO:0005829//cytosol	GO:0005504//fatty acid binding;GO:0005215//transporter activity	GO:0050673//epithelial cell proliferation;GO:0021846//cell proliferation in forebrain;GO:0001964//startle response;GO:0022008//neurogenesis;GO:0060134//prepulse inhibition	K08756//fatty acid-binding protein 7, brain	EDL05123.1//fatty acid binding protein 7, brain, partial [Mus musculus]
235180	1587	21.89426207	49.74213861	1.183915711	0.756905202	*	0.024165579	Fez1	GO:0030425//dendrite;GO:0030424//axon;GO:0005874//microtubule;GO:0005813//centrosome;GO:0005737//cytoplasm;GO:0043025//neuronal cell body;GO:0030426//growth cone;GO:0005794//Golgi apparatus;GO:0005739//mitochondrion;GO:0005886//plasma membrane	GO:0005080//protein kinase C binding;GO:0043015//gamma-tubulin binding;GO:0047485//protein N-terminus binding	GO:0006810//transport;GO:0061881//positive regulation of anterograde axonal transport of mitochondrion;GO:1902902//negative regulation of autophagosome assembly;GO:0021766//hippocampus development;GO:0010976//positive regulation of neuron projection development;GO:0051654//establishment of mitochondrion localization;GO:0030010//establishment of cell polarity;GO:0071363//cellular response to growt…	K16502//cadherin-related family member 2	NP_898994.2//fasciculation and elongation protein zeta-1 [Mus musculus]
232016	3284	290.5150889	130.5823405	-1.153653292	0.756905202	*	0.024172533	Ccdc129	NA	GO:0005102//receptor binding	NA	NA	NP_001075134.1//coiled-coil domain-containing protein 129 [Mus musculus]
170442	1642	40.83683754	20.32102222	-1.00689817	0.756905202	*	0.024271163	Bbox1	GO:0070062//extracellular exosome;GO:0005739//mitochondrion	GO:0005506//iron ion binding;GO:0042802//identical protein binding;GO:0008270//zinc ion binding;GO:0008336//gamma-butyrobetaine dioxygenase activity	GO:0045329//carnitine biosynthetic process	K00471//gamma-butyrobetaine dioxygenase [EC:1.14.11.1]	NP_569719.1//gamma-butyrobetaine dioxygenase [Mus musculus]
19249	8298	324.6988949	574.336819	0.822794577	0.756905202	*	0.024323041	Ptpn13	GO:0070062//extracellular exosome;GO:0005856//cytoskeleton;GO:0005634//nucleus;GO:0030027//lamellipodium;GO:0005737//cytoplasm;GO:0043005//neuron projection;GO:0030496//midbody;GO:0044297//cell body;GO:0005886//plasma membrane	GO:0036312//phosphatidylinositol 3-kinase regulatory subunit binding;GO:0004725//protein tyrosine phosphatase activity	GO:0070830//bicellular tight junction assembly;GO:0014066//regulation of phosphatidylinositol 3-kinase signaling;GO:0035335//peptidyl-tyrosine dephosphorylation;GO:0006470//protein dephosphorylation	K02374//tyrosine-protein phosphatase non-receptor type 13	NP_035334.2//tyrosine-protein phosphatase non-receptor type 13 [Mus musculus]
16410	7055	3476.074658	6361.176794	0.871834615	0.756905202	*	0.024323968	Itgav	GO:0035867//alphav-beta3 integrin-IGF-1-IGF1R complex;GO:0009986//cell surface;GO:0009897//external side of plasma membrane;GO:0005829//cytosol	GO:1990430//extracellular matrix protein binding;GO:0019960//C-X3-C chemokine binding;GO:0017134//fibroblast growth factor binding;GO:0050840//extracellular matrix binding	GO:0038027//apolipoprotein A-I-mediated signaling pathway;GO:0001525//angiogenesis;GO:0001568//blood vessel development;GO:0043277//apoptotic cell clearance	K06487//integrin alpha V	NP_032428.2//integrin alpha-V precursor [Mus musculus]
19144	1299	62.2313632	143.1292839	1.201605119	0.756905202	*	0.024350185	Klk6	GO:0030141//secretory granule;GO:0005615//extracellular space;GO:0005576//extracellular region;GO:0005737//cytoplasm	GO:0004252//serine-type endopeptidase activity	GO:0045745//positive regulation of G-protein coupled receptor protein signaling pathway;GO:0006508//proteolysis;GO:0070997//neuron death;GO:0010975//regulation of neuron projection development	K08667//kallikrein 6 [EC:3.4.21.-]	EDL22684.1//kallikrein 6, isoform CRA_b, partial [Mus musculus]
16453	3818	1073.889238	757.9887454	-0.502596868	0.756905202	*	0.024353006	Jak3	GO:0016020//membrane;GO:0012505//endomembrane system;GO:0005856//cytoskeleton;GO:0031234//extrinsic component of cytoplasmic side of plasma membrane;GO:0005829//cytosol;GO:0005622//intracellular;GO:0005737//cytoplasm	GO:0004713//protein tyrosine kinase activity;GO:0004715//non-membrane spanning protein tyrosine kinase activity;GO:0005524//ATP binding;GO:0019903//protein phosphatase binding;GO:0005102//receptor binding	GO:0016477//cell migration;GO:0042102//positive regulation of T cell proliferation;GO:0071345//cellular response to cytokine stimulus;GO:2000670//positive regulation of dendritic cell apoptotic process;GO:0045087//innate immune response;GO:0042104//positive regulation of activated T cell proliferation;GO:0007260//tyrosine phosphorylation of STAT protein;GO:0045221//negative regulation of FasL bio…	K11218//Janus kinase 3 [EC:2.7.10.2]	EDL28955.1//mCG10367, isoform CRA_c, partial [Mus musculus]
66294	1878	405.2189777	308.3874927	-0.393957487	0.756905202	*	0.024355237	Fam3a	NA	NA	NA	K07747//beta-site APP-cleaving enzyme 2 (memapsin 1) [EC:3.4.23.45];K09666//beta-1,2-N-acetylglucosaminyltransferase [EC:2.4.1.-]	EDL29813.1//RIKEN cDNA 1810037C20, isoform CRA_a, partial [Mus musculus]
101142	2314	296.6716519	209.8013	-0.499843461	0.756905202	*	0.024404748	Itfg2	GO:0005765//lysosomal membrane;GO:0140007//KICSTOR complex;GO:0005654//nucleoplasm;GO:0005829//cytosol	NA	GO:0034198//cellular response to amino acid starvation;GO:0002314//germinal center B cell differentiation;GO:0042149//cellular response to glucose starvation;GO:1904262//negative regulation of TORC1 signaling	NA	NP_598688.1//KICSTOR complex protein ITFG2 [Mus musculus]
245446	3935	29.99987745	13.47186021	-1.155007533	0.756905202	*	0.024462456	Slitrk4	GO:0016021//integral component of membrane	NA	GO:0051965//positive regulation of synapse assembly;GO:0007409//axonogenesis	K06839//slit 2	EDL42198.1//SLIT and NTRK-like family, member 4, isoform CRA_b [Mus musculus]
218194	3876	1207.781411	779.1298242	-0.632423728	0.756905202	*	0.024479913	Phactr1	GO:0005634//nucleus;GO:0005829//cytosol;GO:0030054//cell junction;GO:0045202//synapse	GO:0003779//actin binding;GO:0004864//protein phosphatase inhibitor activity;GO:0008157//protein phosphatase 1 binding	GO:0042325//regulation of phosphorylation;GO:0031032//actomyosin structure organization;GO:0031532//actin cytoskeleton reorganization;GO:0048870//cell motility;GO:0043149//stress fiber assembly	K17594//phosphatase and actin regulator 3	XP_007626549.1//PREDICTED: phosphatase and actin regulator 1 isoform X3 [Cricetulus griseus];EDL40984.1//phosphatase and actin regulator 1, isoform CRA_a, partial [Mus musculus];NP_001289564.1//phosphatase and actin regulator 1 isoform 4 [Mus musculus];XP_006516970.1//PREDICTED: phosphatase and actin regulator 1 isoform X2 [Mus musculus]
140476	5757	11.90059353	5.187740086	-1.197855424	0.756905202	*	0.024482489	Strc	GO:0009986//cell surface;GO:0060091//kinocilium;GO:0032426//stereocilium tip	NA	GO:0007160//cell-matrix adhesion;GO:0060088//auditory receptor cell stereocilium organization;GO:0050910//detection of mechanical stimulus involved in sensory perception of sound;GO:0007605//sensory perception of sound	K03006//DNA-directed RNA polymerase II subunit RPB1 [EC:2.7.7.6]	NP_536707.2//stereocilin precursor [Mus musculus]
74252	3716	285.2369288	363.7976812	0.350975572	0.756905202	*	0.024486872	Armc1	GO:0005634//nucleus;GO:0005739//mitochondrion	GO:0046872//metal ion binding	GO:0030001//metal ion transport	K17306//armadillo repeat-containing protein 1	NP_083116.1//armadillo repeat-containing protein 1 [Mus musculus];XP_006535619.1//PREDICTED: armadillo repeat-containing protein 1 isoform X1 [Mus musculus]
73649	5208	103.858399	238.4273371	1.198931768	0.758294948	*	0.024573983	Cybrd1	GO:0005765//lysosomal membrane;GO:0070062//extracellular exosome;GO:0031526//brush border membrane;GO:0016021//integral component of membrane	GO:0046872//metal ion binding;GO:0000293//ferric-chelate reductase activity;GO:0016491//oxidoreductase activity	GO:0010039//response to iron ion;GO:0055114//oxidation-reduction process	K08370//cytochrome b reductase 1 [EC:1.16.5.1]	NP_082869.2//cytochrome b reductase 1 [Mus musculus]
211896	1734	81.01715317	172.6499805	1.091550874	0.763991925	*	0.024954968	Depdc7	GO:0005622//intracellular	NA	GO:0007165//signal transduction;GO:0035556//intracellular signal transduction	NA	NP_659053.1//DEP domain-containing protein 7 [Mus musculus]
74229	5342	73.48355435	130.5481012	0.829088158	0.763991925	*	0.025022211	Paqr8	GO:0005794//Golgi apparatus;GO:0016021//integral component of membrane;GO:0005886//plasma membrane	GO:0003707//steroid hormone receptor activity;GO:0005496//steroid binding	GO:0048545//response to steroid hormone;GO:0048477//oogenesis;GO:0007275//multicellular organism development	K07297//adiponectin receptor	NP_083105.3//membrane progestin receptor beta [Mus musculus]
170625	4466	642.0030874	922.940684	0.523657696	0.763991925	*	0.025053209	Snx18	GO:0070062//extracellular exosome;GO:0030426//growth cone;GO:0031234//extrinsic component of cytoplasmic side of plasma membrane;GO:0031410//cytoplasmic vesicle;GO:0030136//clathrin-coated vesicle;GO:0043025//neuronal cell body;GO:0030659//cytoplasmic vesicle membrane	GO:0005546//phosphatidylinositol-4,5-bisphosphate binding;GO:0035091//phosphatidylinositol binding	GO:0016197//endosomal transport;GO:0000281//mitotic cytokinesis;GO:0036089//cleavage furrow formation;GO:0006897//endocytosis;GO:0043547//positive regulation of GTPase activity;GO:0015031//protein transport	K17923//sorting nexin-9/18/33	EDL18387.1//sorting nexin associated golgi protein 1, partial [Mus musculus]
67683	2362	416.4105633	567.9161462	0.447671262	0.763991925	*	0.025058584	Pbdc1	GO:0005737//cytoplasm	NA	NA	K20234//docking protein 2	XP_021044096.1//protein PBDC1 [Mus pahari];NP_080588.1//protein PBDC1 isoform 1 [Mus musculus]
216874	4610	1238.638616	945.9572008	-0.388908514	0.763991925	*	0.025101765	Camta2	NA	NA	NA	K21596//null	EDL12605.1//calmodulin binding transcription activator 2, isoform CRA_c, partial [Mus musculus];EDL12604.1//calmodulin binding transcription activator 2, isoform CRA_b, partial [Mus musculus]
20907	2198	158.346176	247.0071902	0.641471011	0.763991925	*	0.02516984	Stx1a	GO:0016020//membrane;GO:0030054//cell junction;GO:0048787//presynaptic active zone membrane;GO:0070044//synaptobrevin 2-SNAP-25-syntaxin-1a complex;GO:0005887//integral component of plasma membrane;GO:0030672//synaptic vesicle membrane;GO:0016021//integral component of membrane;GO:0005886//plasma membrane;GO:0008076//voltage-gated potassium channel complex;GO:0030424//axon;GO:0031965//nuclear mem…	GO:0000149//SNARE binding;GO:0005484//SNAP receptor activity;GO:0019855//calcium channel inhibitor activity;GO:0047485//protein N-terminus binding;GO:0030674//protein binding, bridging;GO:0046982//protein heterodimerization activity;GO:0043008//ATP-dependent protein binding;GO:0044325//ion channel binding;GO:0019904//protein domain specific binding;GO:0019869//chloride channel inhibitor activity;…	GO:0010701//positive regulation of norepinephrine secretion;GO:0072657//protein localization to membrane;GO:0017156//calcium ion regulated exocytosis;GO:0016192//vesicle-mediated transport;GO:0009629//response to gravity;GO:0050796//regulation of insulin secretion;GO:0017157//regulation of exocytosis;GO:0001956//positive regulation of neurotransmitter secretion;GO:0010807//regulation of synaptic …	K04560//syntaxin 1A	BAA01231.1//HPC-1 antigen, partial [Rattus norvegicus]
70930	4655	233.5320926	306.790183	0.393631496	0.763991925	*	0.025191259	Nol8	GO:0005730//nucleolus	GO:0003723//RNA binding	GO:1990830//cellular response to leukemia inhibitory factor;GO:0006364//rRNA processing;GO:1902570//protein localization to nucleolus	K14308//nuclear pore complex protein Nup54;K18626//trichohyalin	NP_001258326.1//nucleolar protein 8 [Mus musculus]
17306	3247	6.708702758	2.932183186	-1.194058586	0.763991925	*	0.025225204	Sypl2	GO:0030285//integral component of synaptic vesicle membrane	GO:0005215//transporter activity	GO:0021762//substantia nigra development;GO:0006874//cellular calcium ion homeostasis	NA	XP_006501157.1//PREDICTED: synaptophysin-like protein 2 isoform X1 [Mus musculus]
21676	9614	1657.872412	2514.198431	0.600765535	0.763991925	*	0.025247159	Tead1	NA	NA	NA	K09448//transcriptional enhancer factor	XP_006230118.1//PREDICTED: transcriptional enhancer factor TEF-1 isoform X5 [Rattus norvegicus];XP_006230116.1//PREDICTED: transcriptional enhancer factor TEF-1 isoform X3 [Rattus norvegicus];XP_006230114.1//PREDICTED: transcriptional enhancer factor TEF-1 isoform X1 [Rattus norvegicus]
21393	948	12.18391956	5.384067401	-1.178209946	0.763991925	*	0.025274527	Tcap	GO:0030018//Z disc;GO:0031674//I band	GO:0070080//titin Z domain binding;GO:0044325//ion channel binding;GO:0030674//protein binding, bridging;GO:0051373//FATZ binding;GO:0031432//titin binding;GO:0008307//structural constituent of muscle;GO:0036122//BMP binding	GO:0030241//skeletal muscle myosin thick filament assembly;GO:0045214//sarcomere organization;GO:0014898//cardiac muscle hypertrophy in response to stress;GO:0048739//cardiac muscle fiber development;GO:0007512//adult heart development;GO:0030916//otic vesicle formation;GO:0055008//cardiac muscle tissue morphogenesis;GO:0003300//cardiac muscle hypertrophy;GO:0060048//cardiac muscle contraction;GO…	K19879//telethonin	NP_035670.2//telethonin [Mus musculus]
76943	2548	204.1921323	131.7619562	-0.631993401	0.763991925	*	0.025295104	Psapl1	GO:0005615//extracellular space;GO:0005829//cytosol;GO:0005764//lysosome;GO:0005737//cytoplasm	GO:0001664//G-protein coupled receptor binding;GO:0008047//enzyme activator activity	GO:0060742//epithelial cell differentiation involved in prostate gland development;GO:0007193//adenylate cyclase-inhibiting G-protein coupled receptor signaling pathway;GO:0006665//sphingolipid metabolic process;GO:0019216//regulation of lipid metabolic process;GO:0060736//prostate gland growth	K12382//saposin	NP_780458.2//proactivator polypeptide-like 1 precursor [Mus musculus]
69358	1047	78.94153147	50.27358376	-0.650983972	0.763991925	*	0.02530355	Lrrc51	GO:0005737//cytoplasm	NA	NA	K16606//leucine-rich repeat-containing protein 49;K19753//protein TilB;K11092//U2 small nuclear ribonucleoprotein A'	NP_081329.1//leucine-rich repeat-containing protein 51 isoform 1 [Mus musculus]
14313	2675	148.7555	286.1942108	0.944051478	0.763991925	*	0.025383444	Fst	GO:0005634//nucleus;GO:0005615//extracellular space;GO:0005737//cytoplasm	GO:0043395//heparan sulfate proteoglycan binding;GO:0048185//activin binding	GO:0002244//hematopoietic progenitor cell differentiation;GO:0043616//keratinocyte proliferation;GO:0030509//BMP signaling pathway;GO:0042475//odontogenesis of dentin-containing tooth;GO:0007389//pattern specification process;GO:0008585//female gonad development;GO:0000122//negative regulation of transcription from RNA polymerase II promoter;GO:0031069//hair follicle morphogenesis;GO:0051798//pos…	K04661//follistatin	EDL18378.1//follistatin, isoform CRA_a, partial [Mus musculus]
73828	2045	776.4426105	494.1804927	-0.651841231	0.763991925	*	0.025422251	Dcaf4	GO:0080008//Cul4-RING E3 ubiquitin ligase complex;GO:0005682//U5 snRNP;GO:0071011//precatalytic spliceosome;GO:0071013//catalytic step 2 spliceosome	GO:0003723//RNA binding	GO:0008380//RNA splicing	K11799//WD repeat-containing protein 21A	NP_001158728.1//DDB1- and CUL4-associated factor 4 isoform 1 [Mus musculus]
67703	3663	30.99059786	68.29254308	1.139897471	0.763991925	*	0.025444444	Kirrel3	GO:0043198//dendritic shaft;GO:0030425//dendrite;GO:0030424//axon;GO:0016021//integral component of membrane;GO:0005576//extracellular region;GO:0005886//plasma membrane	GO:0030165//PDZ domain binding	GO:0021740//principal sensory nucleus of trigeminal nerve development;GO:0021766//hippocampus development;GO:0007416//synapse assembly;GO:0072102//glomerulus morphogenesis;GO:0002121//inter-male aggressive behavior;GO:0001764//neuron migration;GO:0048812//neuron projection morphogenesis;GO:0007156//homophilic cell adhesion via plasma membrane adhesion molecules;GO:0030097//hemopoiesis	K16680//echinoid;K18273//alpha-tectorin	XP_014971571.1//PREDICTED: kin of IRRE-like protein 3 isoform X4 [Macaca mulatta];NP_080600.1//kin of IRRE-like protein 3 isoform B precursor [Mus musculus];NP_001177840.1//kin of IRRE-like protein 3 isoform A precursor [Mus musculus];NP_001177841.1//kin of IRRE-like protein 3 isoform C precursor [Mus musculus]
80861	2427	602.141971	360.5408954	-0.73994077	0.763991925	*	0.025446932	Dhx58	GO:0005737//cytoplasm	GO:0003677//DNA binding;GO:0016787//hydrolase activity;GO:0005524//ATP binding;GO:0008270//zinc ion binding;GO:0004386//helicase activity;GO:0003725//double-stranded RNA binding;GO:0003727//single-stranded RNA binding	GO:0039536//negative regulation of RIG-I signaling pathway;GO:0045824//negative regulation of innate immune response;GO:0032481//positive regulation of type I interferon production;GO:0039534//negative regulation of MDA-5 signaling pathway;GO:0051607//defense response to virus;GO:0045088//regulation of innate immune response;GO:1900245//positive regulation of MDA-5 signaling pathway;GO:1900246//p…	K12649//ATP-dependent RNA helicase DHX58 [EC:3.6.3.14]	NP_084426.2//probable ATP-dependent RNA helicase DHX58 [Mus musculus]
73242	1772	413.3013354	299.1459249	-0.466344615	0.763991925	*	0.025522146	Atat1	GO:0072686//mitotic spindle;GO:0030424//axon;GO:0005874//microtubule;GO:0005925//focal adhesion;GO:0097427//microtubule bundle;GO:0005905//clathrin-coated pit;GO:0005829//cytosol;GO:0005794//Golgi apparatus	GO:0019799//tubulin N-acetyltransferase activity;GO:0004468//lysine N-acetyltransferase activity, acting on acetyl phosphate as donor;GO:0050662//coenzyme binding	GO:0070507//regulation of microtubule cytoskeleton organization;GO:0045598//regulation of fat cell differentiation;GO:1900227//positive regulation of NLRP3 inflammasome complex assembly;GO:0021542//dentate gyrus development;GO:0007283//spermatogenesis;GO:0071929//alpha-tubulin acetylation	K19573//alpha-tubulin N-acetyltransferase 1 [EC:2.3.1.108]	EDL23251.1//RIKEN cDNA 2610110G12, isoform CRA_e, partial [Mus musculus];NP_001136216.1//alpha-tubulin N-acetyltransferase 1 isoform 1 [Mus musculus];NP_001136217.1//alpha-tubulin N-acetyltransferase 1 isoform 2 [Mus musculus];NP_001334307.1//alpha-tubulin N-acetyltransferase 1 isoform 4 [Mus musculus];EDL23252.1//RIKEN cDNA 2610110G12, isoform CRA_f, partial [Mus musculus]
11936	632	401.1683872	189.2847986	-1.08364937	0.763991925	*	0.025703592	Fxyd2	GO:0016020//membrane;GO:0043231//intracellular membrane-bounded organelle;GO:0070062//extracellular exosome;GO:0016323//basolateral plasma membrane;GO:0005890//sodium:potassium-exchanging ATPase complex;GO:0005887//integral component of plasma membrane;GO:0016021//integral component of membrane	GO:0005391//sodium:potassium-exchanging ATPase activity;GO:0005216//ion channel activity;GO:0017080//sodium channel regulator activity	GO:0001558//regulation of cell growth;GO:0006813//potassium ion transport;GO:2000649//regulation of sodium ion transmembrane transporter activity;GO:0042127//regulation of cell proliferation;GO:0006814//sodium ion transport	K01538//sodium/potassium-transporting ATPase subunit gamma (FXYD domain-containing ion transport regulator 2)	NP_031529.2//sodium/potassium-transporting ATPase subunit gamma isoform a [Mus musculus];XP_021028619.1//sodium/potassium-transporting ATPase subunit gamma isoform X1 [Mus caroli]
381404	2580	56.59691148	39.06521322	-0.534838838	0.763991925	*	0.025779648	Pabpc1l	GO:0070062//extracellular exosome;GO:0005737//cytoplasm	GO:0008143//poly(A) binding	GO:0051647//nucleus localization;GO:0006338//chromatin remodeling;GO:0048096//chromatin-mediated maintenance of transcription;GO:0001556//oocyte maturation;GO:0006378//mRNA polyadenylation	K13126//polyadenylate-binding protein	NP_001107551.1//polyadenylate-binding protein 1-like [Mus musculus]
12418	5213	1428.201586	904.7487911	-0.658610446	0.763991925	*	0.025804298	Cbx4	GO:0035102//PRC1 complex;GO:0005634//nucleus;GO:0005654//nucleoplasm;GO:0031519//PcG protein complex;GO:0016604//nuclear body;GO:0016607//nuclear speck	GO:0035064//methylated histone binding;GO:0044212//transcription regulatory region DNA binding;GO:0016874//ligase activity;GO:0003682//chromatin binding;GO:0032183//SUMO binding;GO:0019899//enzyme binding;GO:0051219//phosphoprotein binding;GO:0003727//single-stranded RNA binding;GO:0019789//SUMO transferase activity	GO:0045892//negative regulation of transcription, DNA-templated;GO:0000122//negative regulation of transcription from RNA polymerase II promoter;GO:0016925//protein sumoylation;GO:0016569//covalent chromatin modification;GO:0006351//transcription, DNA-templated	K11452//chromobox protein 4	NP_031651.2//E3 SUMO-protein ligase CBX4 [Mus musculus]
94064	828	562.6716855	422.4655204	-0.413459766	0.763991925	*	0.02583733	Mrpl27	GO:0005840//ribosome;GO:0005762//mitochondrial large ribosomal subunit	GO:0003723//RNA binding;GO:0003735//structural constituent of ribosome	GO:0006412//translation	K02899//large subunit ribosomal protein L27	XP_004377995.1//PREDICTED: 39S ribosomal protein L27, mitochondrial [Trichechus manatus latirostris]
66667	4606	133.9077365	239.5462822	0.839065108	0.763991925	*	0.025837336	Hspbap1	GO:0005737//cytoplasm	NA	NA	K19375//HSPB1-associated protein 1	NP_780320.2//HSPB1-associated protein 1 [Mus musculus]
21908	2030	3.258547466	7.43123506	1.189372994	0.763991925	*	0.025839735	Tlx1	NA	NA	NA	K09340//T-cell leukemia homeobox protein 1	XP_002756582.2//PREDICTED: T-cell leukemia homeobox protein 1 [Callithrix jacchus]
67078	1038	707.7776415	414.9023677	-0.770524298	0.763991925	*	0.025846424	Pgp	GO:0005829//cytosol	GO:0000287//magnesium ion binding;GO:0043136//glycerol-3-phosphatase activity;GO:0004725//protein tyrosine phosphatase activity;GO:0016791//phosphatase activity;GO:0098519//nucleotide phosphatase activity, acting on free nucleotides;GO:0000121//glycerol-1-phosphatase activity;GO:0004721//phosphoprotein phosphatase activity;GO:0008967//phosphoglycolate phosphatase activity	GO:0061621//canonical glycolysis;GO:0006650//glycerophospholipid metabolic process;GO:0035335//peptidyl-tyrosine dephosphorylation;GO:0006114//glycerol biosynthetic process;GO:0016311//dephosphorylation;GO:0045721//negative regulation of gluconeogenesis	K19269//phosphoglycolate phosphatase [EC:3.1.3.18 3.1.3.48]	NP_080230.2//glycerol-3-phosphate phosphatase [Mus musculus]
668173	1647	122.1134904	79.82207267	-0.613362944	0.763991925	*	0.025872517	Pex10	GO:0005779//integral component of peroxisomal membrane;GO:0005777//peroxisome;GO:0005778//peroxisomal membrane	GO:0008022//protein C-terminus binding;GO:0008270//zinc ion binding	GO:0007031//peroxisome organization;GO:0016558//protein import into peroxisome matrix	K13346//peroxin-10	NP_001035866.1//peroxisome biogenesis factor 10 [Mus musculus]
110109	2626	632.5961597	901.7769258	0.511485798	0.763991925	*	0.025892299	Nop2	GO:0005730//nucleolus	GO:0008757//S-adenosylmethionine-dependent methyltransferase activity;GO:0003723//RNA binding	GO:1901796//regulation of signal transduction by p53 class mediator;GO:0000027//ribosomal large subunit assembly;GO:0006364//rRNA processing;GO:0008284//positive regulation of cell proliferation	K14835//ribosomal RNA methyltransferase Nop2 [EC:2.1.1.-]	NP_620086.2//probable 28S rRNA (cytosine-C(5))-methyltransferase [Mus musculus]
18162	6876	55.44491029	105.5132456	0.928297183	0.763991925	*	0.025951447	Npr3	GO:0070062//extracellular exosome;GO:0043234//protein complex;GO:0005622//intracellular;GO:0016021//integral component of membrane	GO:0008528//G-protein coupled peptide receptor activity;GO:0031404//chloride ion binding;GO:0016941//natriuretic peptide receptor activity;GO:0017046//peptide hormone binding;GO:0042277//peptide binding;GO:0042562//hormone binding;GO:0042803//protein homodimerization activity	GO:0008217//regulation of blood pressure;GO:0007200//phospholipase C-activating G-protein coupled receptor signaling pathway;GO:0002158//osteoclast proliferation;GO:0048662//negative regulation of smooth muscle cell proliferation;GO:0007193//adenylate cyclase-inhibiting G-protein coupled receptor signaling pathway;GO:0051000//positive regulation of nitric-oxide synthase activity;GO:0007194//negat…	K12325//atrial natriuretic peptide clearance receptor	EDL03279.1//natriuretic peptide receptor 3, isoform CRA_b, partial [Mus musculus];EDL03280.1//natriuretic peptide receptor 3, isoform CRA_c, partial [Mus musculus]
13003	9636	518.4399053	1132.613903	1.12740747	0.763991925	*	0.025982932	Vcan	GO:0016020//membrane;GO:0031012//extracellular matrix;GO:0005615//extracellular space;GO:0009986//cell surface;GO:0005576//extracellular region;GO:0005578//proteinaceous extracellular matrix	GO:0005201//extracellular matrix structural constituent;GO:0030246//carbohydrate binding;GO:0030169//low-density lipoprotein particle binding;GO:0005509//calcium ion binding;GO:0019903//protein phosphatase binding;GO:0005540//hyaluronic acid binding	GO:0009611//response to wounding;GO:0031103//axon regeneration;GO:0001649//osteoblast differentiation;GO:0007507//heart development;GO:0007417//central nervous system development;GO:0007155//cell adhesion;GO:0008347//glial cell migration;GO:0001657//ureteric bud development;GO:0001501//skeletal system development	K06793//versican core protein	EDL00982.1//mCG116562, isoform CRA_b, partial [Mus musculus];NP_062262.2//versican core protein isoform 2 precursor [Mus musculus];EDL00983.1//mCG116562, isoform CRA_c, partial [Mus musculus];NP_001127946.1//versican core protein isoform 3 precursor [Mus musculus]
67848	2818	312.0575849	202.5756581	-0.623351451	0.763991925	*	0.026023555	Ddx55	GO:0016020//membrane;GO:0005634//nucleus;GO:0005730//nucleolus;GO:0005829//cytosol;GO:0005737//cytoplasm	GO:0003723//RNA binding;GO:0004004//ATP-dependent RNA helicase activity;GO:0005524//ATP binding;GO:0004386//helicase activity	GO:0010501//RNA secondary structure unwinding	K14809//ATP-dependent RNA helicase DDX55/SPB4 [EC:3.6.4.13]	BAE32574.1//unnamed protein product [Mus musculus]
72053	2328	770.992675	623.2760688	-0.306845833	0.763991925	*	0.026032632	Tmub2	GO:0016021//integral component of membrane	NA	NA	K08290//Fas-activated serine/threonine kinase [EC:2.7.11.8]	NP_082352.1//transmembrane and ubiquitin-like domain-containing protein 2 isoform 1 [Mus musculus];NP_001289435.1//transmembrane and ubiquitin-like domain-containing protein 2 isoform 2 [Mus musculus]
69592	873	5.974056862	2.667245184	-1.16336052	0.764055006	*	0.026211365	Odam	GO:0099512//supramolecular fiber;GO:0005634//nucleus;GO:0005615//extracellular space;GO:0005576//extracellular region;GO:0071944//cell periphery;GO:0005737//cytoplasm	NA	GO:0009611//response to wounding;GO:0043547//positive regulation of GTPase activity;GO:0032956//regulation of actin cytoskeleton organization;GO:0010628//positive regulation of gene expression;GO:0042475//odontogenesis of dentin-containing tooth;GO:0006954//inflammatory response;GO:0031214//biomineral tissue development;GO:0001934//positive regulation of protein phosphorylation;GO:0042476//odonto…	NA	NP_081404.2//odontogenic ameloblast-associated protein precursor [Mus musculus]
13116	2146	90.39649933	49.71920918	-0.862463555	0.764055006	*	0.026246204	Cyp46a1	GO:0031090//organelle membrane;GO:0016021//integral component of membrane;GO:0005789//endoplasmic reticulum membrane	GO:0033781//cholesterol 24-hydroxylase activity;GO:0020037//heme binding;GO:0005506//iron ion binding	GO:0006707//cholesterol catabolic process;GO:0006805//xenobiotic metabolic process	K07440//cholesterol 24-hydroxylase [EC:1.14.14.25]	EDL18715.1//cytochrome P450, family 46, subfamily a, polypeptide 1, isoform CRA_a, partial [Mus musculus]
242915	3832	1.647685481	3.746164173	1.184973247	0.764055006	*	0.026246865	Garem2	GO:0070062//extracellular exosome	NA	NA	K16628//collagen, type VII, alpha;K19720//collagen, type III, alpha	NP_001161351.1//GRB2-associated and regulator of MAPK protein 2 [Mus musculus]
17912	4941	1390.32532	1884.863254	0.439037364	0.764055006	*	0.026267912	Myo1b	NA	NA	NA	K10356//myosin I	XP_010800456.1//PREDICTED: unconventional myosin-Ib isoform X3 [Bos taurus];XP_010800458.1//PREDICTED: unconventional myosin-Ib isoform X5 [Bos taurus];XP_012356794.1//PREDICTED: unconventional myosin-Ib isoform X1 [Nomascus leucogenys]
77809	1756	270.7004592	361.0340509	0.415437576	0.764055006	*	0.026271617	Lrrc42	NA	NA	NA	NA	NP_084261.1//leucine-rich repeat-containing protein 42 [Mus musculus]
12992	733	13.30482578	6.837753736	-0.96035525	0.764055006	*	0.026289608	Csn1s2b	GO:0005615//extracellular space;GO:0005576//extracellular region	GO:0035375//zymogen binding;GO:0042803//protein homodimerization activity;GO:0005215//transporter activity	NA	NA	NP_001288263.1//alpha-S2-casein-like B isoform 2 precursor [Mus musculus];NP_034103.2//alpha-S2-casein-like B isoform 1 precursor [Mus musculus];NP_001288264.1//alpha-S2-casein-like B isoform 3 precursor [Mus musculus]
67856	1812	242.612774	135.9557859	-0.835517964	0.764794484	*	0.026561773	Echdc3	GO:0005739//mitochondrion	GO:0003824//catalytic activity	GO:0008152//metabolic process	K02366//glucuronyl/N-acetylglucosaminyl transferase EXT1 [EC:2.4.1.224 2.4.1.225];K07511//enoyl-CoA hydratase [EC:4.2.1.17]	NP_077170.2//enoyl-CoA hydratase domain-containing protein 3, mitochondrial precursor [Mus musculus]
236573	3633	487.9166543	245.3591894	-0.991739423	0.764794484	*	0.026604763	Gbp9	GO:0070062//extracellular exosome;GO:0031410//cytoplasmic vesicle;GO:0020005//symbiont-containing vacuole membrane	GO:0005525//GTP binding;GO:0003924//GTPase activity	GO:0071346//cellular response to interferon-gamma;GO:0044406//adhesion of symbiont to host;GO:0042832//defense response to protozoan;GO:0035458//cellular response to interferon-beta;GO:0071222//cellular response to lipopolysaccharide;GO:0050830//defense response to Gram-positive bacterium	K20908//guanylate-binding protein 6	XP_011247687.1//PREDICTED: guanylate binding protein 6 isoform X1 [Mus musculus]
15982	1836	22338.31721	15602.42263	-0.517750451	0.764794484	*	0.026646201	Ifrd1	NA	NA	NA	K13855//solute carrier family 4 (anion exchanger), member 2	XP_021034838.1//interferon-related developmental regulator 1 [Mus caroli]
12290	12697	7.063271083	3.175394086	-1.153400817	0.764794484	*	0.026697952	Cacna1e	GO:0005891//voltage-gated calcium channel complex	GO:0005245//voltage-gated calcium channel activity;GO:0005509//calcium ion binding	NA	K04852//voltage-dependent calcium channel R type alpha-1E	XP_017168234.1//PREDICTED: voltage-dependent R-type calcium channel subunit alpha-1E isoform X10 [Mus musculus]
320604	2890	6.681374003	3.039643636	-1.136242625	0.764794484	*	0.026720478	Ccdc169	NA	NA	NA	NA	NP_796177.2//coiled-coil domain-containing protein 169 isoform a [Mus musculus]
234733	6639	226.7233892	314.7533556	0.473288529	0.764794484	*	0.026732178	Ddx19b	GO:0016020//membrane;GO:0070062//extracellular exosome;GO:0005730//nucleolus;GO:0005737//cytoplasm;GO:0071013//catalytic step 2 spliceosome	GO:0004004//ATP-dependent RNA helicase activity;GO:0005524//ATP binding;GO:0003676//nucleic acid binding	GO:0010468//regulation of gene expression;GO:0008380//RNA splicing;GO:0010501//RNA secondary structure unwinding	K18655//ATP-dependent RNA helicase DDX19/DBP5 [EC:3.6.4.13]	XP_008770756.1//PREDICTED: ATP-dependent RNA helicase DDX19B isoform X1 [Rattus norvegicus];XP_016019910.1//PREDICTED: ATP-dependent RNA helicase DDX19B isoform X2 [Rousettus aegyptiacus]
18627	5845	2861.515285	1748.837352	-0.710383194	0.764794484	*	0.026743921	Per2	GO:0005634//nucleus;GO:0005654//nucleoplasm;GO:0005829//cytosol;GO:0005737//cytoplasm;GO:0048471//perinuclear region of cytoplasm	GO:0001222//transcription corepressor binding;GO:0042802//identical protein binding;GO:0042826//histone deacetylase binding;GO:0000976//transcription regulatory region sequence-specific DNA binding;GO:0000989//transcription factor activity, transcription factor binding;GO:0035257//nuclear hormone receptor binding;GO:1990226//histone methyltransferase binding;GO:0036002//pre-mRNA binding;GO:000371…	GO:0031397//negative regulation of protein ubiquitination;GO:2000678//negative regulation of transcription regulatory region DNA binding;GO:0060567//negative regulation of DNA-templated transcription, termination;GO:0042754//negative regulation of circadian rhythm;GO:0019229//regulation of vasoconstriction;GO:0050872//white fat cell differentiation;GO:0050796//regulation of insulin secretion;GO:0…	K02633//period circadian protein	BAC65535.1//mKIAA0347 protein, partial [Mus musculus]
76113	2927	61.22334829	27.20596089	-1.170159164	0.764794484	*	0.026820468	Lpo	GO:0070062//extracellular exosome;GO:0016323//basolateral plasma membrane;GO:0005615//extracellular space;GO:0005737//cytoplasm	GO:0036393//thiocyanate peroxidase activity;GO:0046872//metal ion binding;GO:0020037//heme binding	GO:0006979//response to oxidative stress;GO:0001580//detection of chemical stimulus involved in sensory perception of bitter taste;GO:0042742//defense response to bacterium	K12550//lactoperoxidase [EC:1.11.1.7]	XP_006247147.1//PREDICTED: lactoperoxidase isoform X1 [Rattus norvegicus]
241877	3923	19.90977681	9.055152911	-1.136666139	0.764794484	*	0.026882436	Slc10a5	GO:0016021//integral component of membrane	GO:0008508//bile acid:sodium symporter activity	NA	K14343//solute carrier family 10 (sodium/bile acid cotransporter), member 3/5	NP_001010834.1//sodium/bile acid cotransporter 5 precursor [Mus musculus]
19415	3074	1350.429221	814.3861328	-0.729633126	0.764794484	*	0.026885266	Rasal1	GO:0005829//cytosol;GO:0005622//intracellular;GO:0031235//intrinsic component of the cytoplasmic side of the plasma membrane;GO:0005737//cytoplasm	GO:0046872//metal ion binding;GO:0005096//GTPase activator activity	GO:0046580//negative regulation of Ras protein signal transduction;GO:1903861//positive regulation of dendrite extension;GO:0035556//intracellular signal transduction	K17632//RAS protein activator-like 1	NP_038860.2//rasGAP-activating-like protein 1 isoform 1 [Mus musculus];XP_021018415.1//rasGAP-activating-like protein 1 isoform X3 [Mus caroli];XP_006530271.2//PREDICTED: rasGAP-activating-like protein 1 isoform X1 [Mus musculus]
75472	1034	80.20169415	44.63641329	-0.845411606	0.764794484	*	0.026932667	Cfap126	GO:0005929//cilium;GO:0036064//ciliary basal body;GO:0016324//apical plasma membrane;GO:0005737//cytoplasm	NA	GO:0044782//cilium organization	K13101//G patch domain and KOW motifs-containing protein	NP_001074744.1//protein Flattop [Mus musculus]
55932	2728	758.9228423	422.5810895	-0.84472501	0.764794484	*	0.026944754	Gbp3	NA	NA	NA	K20899//guanylate-binding protein 1/3/4/7	XP_021517124.1//guanylate-binding protein 4 [Meriones unguiculatus]
381629	971	512.5256221	377.9954442	-0.439255283	0.764794484	*	0.026979753	Atraid	GO:0005765//lysosomal membrane;GO:0005635//nuclear envelope;GO:0016021//integral component of membrane;GO:0005886//plasma membrane;GO:0048471//perinuclear region of cytoplasm	NA	GO:0033689//negative regulation of osteoblast proliferation;GO:0010468//regulation of gene expression;GO:0030501//positive regulation of bone mineralization;GO:0030154//cell differentiation;GO:1903363//negative regulation of cellular protein catabolic process;GO:0045669//positive regulation of osteoblast differentiation	K14386//solute carrier family 5 (sodium-dependent multivitamin transporter), member 6	NP_997635.1//all-trans retinoic acid-induced differentiation factor isoform 2 [Mus musculus];NP_082131.2//all-trans retinoic acid-induced differentiation factor isoform 1 precursor [Mus musculus]
94280	2950	1855.780781	1426.627457	-0.379417653	0.764794484	*	0.027001079	Sfxn3	NA	NA	NA	K03351//anaphase-promoting complex subunit 4;K12822//RNA-binding protein 25	XP_017535748.1//PREDICTED: sideroflexin-3 isoform X2 [Manis javanica];XP_019491902.1//PREDICTED: sideroflexin-3 isoform X3 [Hipposideros armiger];XP_006756599.1//PREDICTED: sideroflexin-3 isoform X1 [Myotis davidii]
57276	1170	14.2164928	6.543402089	-1.119452766	0.764794484	*	0.027023124	Vsig2	GO:0005887//integral component of plasma membrane	NA	NA	K06791//immunoglobulin superfamily, member 11	NP_065264.2//V-set and immunoglobulin domain-containing protein 2 precursor [Mus musculus]
235610	2572	222.0591425	164.6303819	-0.431713366	0.764794484	*	0.027072591	Atrip	GO:0005634//nucleus	GO:0070530//K63-linked polyubiquitin modification-dependent protein binding	GO:0006281//DNA repair;GO:0000077//DNA damage checkpoint	K10905//ATR interacting protein	EDL21341.1//RIKEN cDNA 6620401K05, isoform CRA_b, partial [Mus musculus]
224344	2699	27.7011965	16.53728933	-0.744225514	0.764794484	*	0.02714062	Rbm11	GO:0005634//nucleus;GO:0005654//nucleoplasm;GO:0016607//nuclear speck	GO:0008266//poly(U) RNA binding;GO:0042803//protein homodimerization activity	GO:0006397//mRNA processing;GO:0030154//cell differentiation;GO:0000381//regulation of alternative mRNA splicing, via spliceosome;GO:0007275//multicellular organism development;GO:0034599//cellular response to oxidative stress;GO:0008380//RNA splicing	K13188//RNA-binding protein 7	NP_938044.1//splicing regulator RBM11 [Mus musculus]
71898	1522	341.8763184	175.6698276	-0.96060807	0.764794484	*	0.027252518	Apol9b	GO:0005576//extracellular region	GO:0008289//lipid binding	GO:0006869//lipid transport;GO:0042157//lipoprotein metabolic process	K14480//apolipoprotein L	EDL29646.1//RIKEN cDNA 2310016F22, isoform CRA_a, partial [Mus musculus];EDL29648.1//RIKEN cDNA 2310016F22, isoform CRA_c, partial [Mus musculus]
216974	1529	64.88594345	37.20878606	-0.802262651	0.764794484	*	0.027254407	Proca1	GO:0005739//mitochondrion	GO:0004623//phospholipase A2 activity;GO:0030332//cyclin binding	GO:0050482//arachidonic acid secretion;GO:0006644//phospholipid metabolic process;GO:0006123//mitochondrial electron transport, cytochrome c to oxygen;GO:0035694//mitochondrial protein catabolic process;GO:0007005//mitochondrion organization	K04574//neurofilament heavy polypeptide	XP_006533026.1//PREDICTED: protein PROCA1 isoform X1 [Mus musculus]
211151	672	614.944789	443.9906345	-0.469927643	0.764794484	*	0.027277778	Churc1	NA	GO:0008270//zinc ion binding	GO:0007275//multicellular organism development;GO:0006351//transcription, DNA-templated;GO:0045893//positive regulation of transcription, DNA-templated	K05954//protein farnesyltransferase subunit beta [EC:2.5.1.58]	NP_001126496.1//protein Churchill [Pongo abelii]
50501	1324	5.573577079	2.524173916	-1.14279222	0.764794484	*	0.027326248	Prok2	GO:0005576//extracellular region	GO:0001664//G-protein coupled receptor binding	GO:0007623//circadian rhythm;GO:0001525//angiogenesis;GO:0000187//activation of MAPK activity;GO:0003349//epicardium-derived cardiac endothelial cell differentiation;GO:0043066//negative regulation of apoptotic process;GO:0007283//spermatogenesis;GO:0045987//positive regulation of smooth muscle contraction;GO:0045765//regulation of angiogenesis;GO:0008283//cell proliferation;GO:0060983//epicardiu…	NA	NP_001163890.1//prokineticin-2 isoform 3 precursor [Mus musculus];NP_001032628.1//prokineticin-2 isoform 2 precursor [Mus musculus];NP_056583.1//prokineticin-2 isoform 1 precursor [Mus musculus]
73852	2915	72.54101833	36.14237394	-1.005105728	0.764794484	*	0.02732688	D3Ertd751e	NA	NA	NA	NA	NP_081547.1//UPF0462 protein C4orf33 homolog isoform b [Mus musculus];XP_011238275.1//PREDICTED: UPF0462 protein C4orf33 homolog isoform X2 [Mus musculus];NP_001277977.1//UPF0462 protein C4orf33 homolog isoform c [Mus musculus]
228071	8951	847.5430065	1210.556149	0.514311516	0.764794484	*	0.027332145	Sestd1	GO:0034704//calcium channel complex	GO:0080025//phosphatidylinositol-3,5-bisphosphate binding;GO:0070273//phosphatidylinositol-4-phosphate binding;GO:0070300//phosphatidic acid binding;GO:0032266//phosphatidylinositol-3-phosphate binding;GO:0043325//phosphatidylinositol-3,4-bisphosphate binding;GO:0010314//phosphatidylinositol-5-phosphate binding;GO:0005546//phosphatidylinositol-4,5-bisphosphate binding	GO:1904878//negative regulation of calcium ion transmembrane transport via high voltage-gated calcium channel	K12567//titin [EC:2.7.11.1]	EDL27224.1//SEC14 and spectrin domains 1, isoform CRA_b, partial [Mus musculus]
77595	5681	34.11277768	57.37888822	0.750207781	0.764794484	*	0.027371806	Nup210l	GO:0016021//integral component of membrane	NA	GO:0007286//spermatid development;GO:0060009//Sertoli cell development	K14314//nuclear pore complex protein Nup210	NP_084213.1//nuclear pore membrane glycoprotein 210-like precursor [Mus musculus]
214685	2547	78.49733952	161.8064608	1.043553551	0.764794484	*	0.027377857	Chadl	GO:0031012//extracellular matrix;GO:0005578//proteinaceous extracellular matrix	GO:0098633//collagen fibril binding;GO:0005518//collagen binding	GO:0032331//negative regulation of chondrocyte differentiation;GO:1904027//negative regulation of collagen fibril organization	K06248//chondroadherin	XP_017172033.1//PREDICTED: chondroadherin-like protein isoform X1 [Mus musculus]
237107	4865	888.6243752	1106.575348	0.316456069	0.765929146	*	0.02749274	Gnl3l	GO:0016020//membrane;GO:0005634//nucleus;GO:0005730//nucleolus;GO:0005829//cytosol;GO:0005697//telomerase holoenzyme complex	GO:0003723//RNA binding;GO:0005525//GTP binding;GO:0003924//GTPase activity	GO:0031397//negative regulation of protein ubiquitination;GO:0042254//ribosome biogenesis;GO:0090073//positive regulation of protein homodimerization activity;GO:0031647//regulation of protein stability;GO:0032091//negative regulation of protein binding;GO:1904816//positive regulation of protein localization to chromosome, telomeric region;GO:0032211//negative regulation of telomere maintenance v…	K14538//nuclear GTP-binding protein	NP_932778.1//guanine nucleotide-binding protein-like 3-like protein [Mus musculus]
19221	5786	1957.728537	2939.739844	0.586507756	0.765929146	*	0.027583123	Ptgfrn	GO:0009986//cell surface;GO:0005794//Golgi apparatus;GO:0016021//integral component of membrane;GO:0005789//endoplasmic reticulum membrane;GO:0005886//plasma membrane	NA	GO:0034389//lipid particle organization	K06729//prostaglandin F2 receptor negative regulator	NP_035327.2//prostaglandin F2 receptor negative regulator precursor [Mus musculus]
208908	3920	103.4433069	61.80862375	-0.742960254	0.765929146	*	0.027654386	Ccdc62	GO:0005634//nucleus;GO:0005654//nucleoplasm;GO:0005886//plasma membrane;GO:0005737//cytoplasm	GO:0030331//estrogen receptor binding;GO:0030374//ligand-dependent nuclear receptor transcription coactivator activity	GO:0045944//positive regulation of transcription from RNA polymerase II promoter;GO:0071392//cellular response to estradiol stimulus	K20040//huntingtin-interacting protein 1-related protein;K20478//golgin subfamily B member 1	NP_001128239.1//coiled-coil domain-containing protein 62 [Mus musculus]
59011	1294	10.32172241	4.587399445	-1.169935297	0.765929146	*	0.027680363	Myoz1	GO:0005634//nucleus;GO:0030018//Z disc;GO:0015629//actin cytoskeleton;GO:0031143//pseudopodium	GO:0003779//actin binding;GO:0051373//FATZ binding;GO:0031433//telethonin binding	GO:0030239//myofibril assembly	K05740//diaphanous 1;K07605//type II keratin, basic	NP_067483.1//myozenin-1 [Mus musculus]
234875	3162	656.075662	818.0884612	0.318394649	0.765929146	*	0.027701727	Ttc13	NA	NA	NA	K09667//protein O-GlcNAc transferase [EC:2.4.1.255];K17768//mitochondrial import receptor subunit TOM70	XP_006531030.1//PREDICTED: tetratricopeptide repeat protein 13 isoform X4 [Mus musculus];XP_015841893.1//PREDICTED: tetratricopeptide repeat protein 13 isoform X7 [Peromyscus maniculatus bairdii];XP_006531032.1//PREDICTED: tetratricopeptide repeat protein 13 isoform X6 [Mus musculus]
18491	11027	23.331663	46.51533259	0.995417201	0.765929146	*	0.027708149	Pappa	GO:0005615//extracellular space;GO:0005576//extracellular region	GO:0004175//endopeptidase activity;GO:0046872//metal ion binding;GO:0008237//metallopeptidase activity;GO:0004222//metalloendopeptidase activity	GO:0007565//female pregnancy;GO:0051384//response to glucocorticoid;GO:0032354//response to follicle-stimulating hormone	K07762//pappalysin-1 [EC:3.4.24.79]	NP_067337.1//pappalysin-1 precursor [Mus musculus]
66388	1308	54.44898361	34.64610097	-0.652212116	0.765929146	*	0.027744869	Cutc	GO:0005634//nucleus;GO:0005654//nucleoplasm;GO:0005730//nucleolus;GO:0005829//cytosol;GO:0005737//cytoplasm	GO:0005507//copper ion binding	GO:0055070//copper ion homeostasis;GO:0051262//protein tetramerization	K06201//copper homeostasis protein	EDL41911.1//cutC copper transporter homolog (E.coli), isoform CRA_a, partial [Mus musculus]
20568	894	747.8721078	1237.669404	0.726762522	0.765929146	*	0.027759077	Slpi	GO:0031012//extracellular matrix;GO:0070062//extracellular exosome;GO:0005615//extracellular space;GO:0005794//Golgi apparatus	GO:0003729//mRNA binding;GO:0003677//DNA binding;GO:0008233//peptidase activity;GO:0004867//serine-type endopeptidase inhibitor activity;GO:0019899//enzyme binding	GO:0045071//negative regulation of viral genome replication;GO:0032091//negative regulation of protein binding;GO:0035821//modification of morphology or physiology of other organism;GO:0006955//immune response;GO:0032496//response to lipopolysaccharide;GO:0045087//innate immune response;GO:0019731//antibacterial humoral response	K03910//alpha-2-macroglobulin	NP_035544.1//antileukoproteinase precursor [Mus musculus]
13615	1514	15.63239981	7.622376814	-1.036226436	0.766738369	*	0.027831026	Edn2	GO:0005615//extracellular space;GO:0005622//intracellular	GO:0031708//endothelin B receptor binding;GO:0005179//hormone activity	GO:0001659//temperature homeostasis;GO:0019229//regulation of vasoconstriction;GO:0042310//vasoconstriction;GO:0097009//energy homeostasis;GO:0014826//vein smooth muscle contraction;GO:0048016//inositol phosphate-mediated signaling;GO:0048246//macrophage chemotaxis;GO:0001516//prostaglandin biosynthetic process;GO:0060585//positive regulation of prostaglandin-endoperoxide synthase activity;GO:001…	K16367//endothelin-2	NP_031928.2//endothelin-2 preproprotein [Mus musculus]
108083	5068	444.4465563	571.0353948	0.361570223	0.768191292	*	0.027926465	Pip4k2b	GO:0005654//nucleoplasm;GO:0005789//endoplasmic reticulum membrane;GO:0005886//plasma membrane;GO:0005776//autophagosome	GO:0005524//ATP binding;GO:0016308//1-phosphatidylinositol-4-phosphate 5-kinase activity;GO:0042803//protein homodimerization activity;GO:0016309//1-phosphatidylinositol-5-phosphate 4-kinase activity	GO:0046488//phosphatidylinositol metabolic process;GO:0010506//regulation of autophagy;GO:2000786//positive regulation of autophagosome assembly	K00920//1-phosphatidylinositol-5-phosphate 4-kinase [EC:2.7.1.149]	NP_473392.1//phosphatidylinositol 5-phosphate 4-kinase type-2 beta [Mus musculus]
27015	4188	234.4524237	417.6248383	0.832912326	0.772372939	*	0.028121416	Polk	GO:0005634//nucleus;GO:0005654//nucleoplasm;GO:0016604//nuclear body	GO:0003677//DNA binding;GO:0046872//metal ion binding;GO:0003887//DNA-directed DNA polymerase activity;GO:0003684//damaged DNA binding	GO:0006281//DNA repair;GO:0006260//DNA replication;GO:0006297//nucleotide-excision repair, DNA gap filling	K03511//DNA polymerase kappa [EC:2.7.7.7]	NP_036178.1//DNA polymerase kappa isoform a [Mus musculus];NP_001334532.1//DNA polymerase kappa isoform 3 [Mus musculus];NP_001334535.1//DNA polymerase kappa isoform 9 [Mus musculus];NP_001334531.1//DNA polymerase kappa isoform 2 [Mus musculus];NP_001334533.1//DNA polymerase kappa isoform 8 [Mus musculus]
68070	13413	776.6995428	490.7320774	-0.662421039	0.77345893	*	0.028230011	Pdzd2	GO:0005737//cytoplasm	NA	NA	K06095//multiple PDZ domain protein	NP_001074533.1//PDZ domain-containing protein 2 [Mus musculus]
12400	2900	1078.854651	1439.846744	0.41641475	0.77345893	*	0.028246944	Cbfb	GO:0016020//membrane;GO:0005634//nucleus;GO:0005654//nucleoplasm;GO:0043234//protein complex	GO:0003677//DNA binding;GO:0003713//transcription coactivator activity;GO:0003700//DNA binding transcription factor activity	GO:0001649//osteoblast differentiation;GO:2000810//regulation of bicellular tight junction assembly;GO:0030099//myeloid cell differentiation;GO:0001503//ossification;GO:0045637//regulation of myeloid cell differentiation;GO:0001959//regulation of cytokine-mediated signaling pathway;GO:0060216//definitive hemopoiesis;GO:0050855//regulation of B cell receptor signaling pathway;GO:0000209//protein p…	NA	EDL11249.1//core binding factor beta, isoform CRA_a, partial [Mus musculus]
57349	1098	3.078067966	6.933427456	1.17154362	0.775789853	*	0.028375193	Ppbp	GO:0005615//extracellular space	GO:0045236//CXCR chemokine receptor binding;GO:0008009//chemokine activity	GO:0002523//leukocyte migration involved in inflammatory response;GO:0007186//G-protein coupled receptor signaling pathway;GO:0090023//positive regulation of neutrophil chemotaxis;GO:0042127//regulation of cell proliferation;GO:0006955//immune response;GO:0070098//chemokine-mediated signaling pathway;GO:0032496//response to lipopolysaccharide	K10029//platelet basic protein	NP_076274.1//platelet basic protein precursor [Mus musculus]
22154	2645	5328.525033	7849.466737	0.558858404	0.780166819	*	0.028595179	Tubb5	NA	NA	NA	K07375//tubulin beta	EDL23236.1//tubulin, beta 5, partial [Mus musculus]
17876	2954	421.2266198	642.2858875	0.608618986	0.780166819	*	0.02862835	Myef2	GO:0005634//nucleus	GO:0000981//RNA polymerase II transcription factor activity, sequence-specific DNA binding;GO:0003697//single-stranded DNA binding;GO:0000978//RNA polymerase II proximal promoter sequence-specific DNA binding;GO:0003723//RNA binding;GO:0001078//transcriptional repressor activity, RNA polymerase II proximal promoter sequence-specific DNA binding	GO:0000122//negative regulation of transcription from RNA polymerase II promoter;GO:0030182//neuron differentiation;GO:0014902//myotube differentiation;GO:0006351//transcription, DNA-templated	K12887//heterogeneous nuclear ribonucleoprotein M	NP_001155889.1//myelin expression factor 2 isoform 1 [Mus musculus];NP_034982.2//myelin expression factor 2 isoform 2 [Mus musculus];NP_001155890.1//myelin expression factor 2 isoform 3 [Mus musculus]
[truncated: 17,330 more rows]
