# Supplementary material for: Chronic circadian disruption modulates breast cancer stemness and immune microenvironment to drive metastasis in mice
Source: Nat Commun. 2020 Jun 24;11:3193. doi: 10.1038/s41467-020-16890-6 (PMC7314789; doi:10.1038/s41467-020-16890-6)
Supplement: Supplementary file 6 — Supplementary Data 3 [file 41467_2020_16890_MOESM6_ESM.xlsx]

## Sheet: GeneExpression data for figures
GeneID	Symbol	LD_primary tumour_FPKM mean	JL_primary tumour_FPKM mean	Log2FC	Pvalue		DESeq2_LD_Primary_Tumor-Expression	DESeq2_JL_Primary_Tumor-Expression	Log2FC	Pvalue
11865	Arntl	13.328	13.5025	0.0187662	0.998829		657.388651	690.7576918	0.071433172	0.862132353
272322	Arntl2	4.538	3.54	-0.358307	0.745601		181.8212856	149.9381133	-0.27815395	0.513844752
12753	Clock	6.716	6.65	-0.0142479	0.81304		1061.861227	1065.337963	0.004715942	0.978645352
12952	Cry1	20.166	21.76	0.109754	0.784083		1027.582194	1133.112711	0.141037578	0.691295443
12953	Cry2	22.564	11.36	-0.99006	0.126008		1428.419027	809.0419106	-0.820132911	0.016517981
18626	Per1	90.444	59.4225	-0.606015	0.210363		6999.454963	4699.751756	-0.574658031	0.11988077
18627	Per2	29.402	16.9125	-0.797824	0.0708613		2861.515285	1748.837352	-0.710383194	0.026743921
18628	Per3	2.7	1.7425	-0.631801	0.348425		249.0767893	181.8233059	-0.454053453	0.172845712
217166	Nr1d1	98.89	52.925	-0.901875	0.0742995		4565.789494	3065.97429	-0.574518746	0.23899639
19885	Rorc	21.436	15.8125	-0.43897	0.104244		907.416	691.5104657	-0.392013071	0.125910026
330122	Cxcl3	3.968	15.115	1.9295	0.0309468		106.2377697	209.3095339	0.978341262	0.067145437
20299	Ccl22	2.026	7.5525	1.89832	0.269497		83.98617715	197.2989073	1.232159159	0.01749256
20311	Cxcl5	3.324	11.9825	1.84994	0.0884723		125.3694056	290.3962456	1.211837477	0.020237304
20293	Ccl12	3.974	9.25	1.21886	0.291339		37.09853138	64.84647635	0.805666107	0.101140164
20309	Cxcl15	10.18	1.3925	-2.86999	0.0110779		305.8754747	101.4369919	-1.592360567	0.002372015
55985	Cxcl13	1.402	0.31	-2.17715	0.740859		24.38373659	8.429969083	-1.532319978	0.001565285
56838	Ccl28	0.276	0.125	-1.14274	0.963497		16.86550392	9.151313242	-0.88202473	0.057054881
56066	Cxcl11	0.758	0.425	-0.834735	0.919612		19.50077674	12.74031163	-0.614131022	0.207030738
17329	Cxcl9	5.606	3.2075	-0.805522	0.468934		243.1961874	165.898293	-0.55182157	0.264320514
56069	Il17b	3.554	13.775	1.95454	0.369022		47.08264167	116.8340487	1.311193604	0.009976086
16175	Il1a	5.69	20.52	1.85053	0.232088		237.0538047	596.1504842	1.330462003	0.004575161
16160	Il12b	0.742	2.5425	1.77676	0.876486		37.99676232	92.03686044	1.276335279	0.009740322
16153	Il10	2.086	6.6375	1.6699	0.701269		59.82024479	121.9929752	1.028092355	0.048373976
16176	Il1b	28.564	77.7625	1.44488	0.000106		657.8736822	1431.730785	1.121877737	0.015659191
16181	Il1rn	9.416	26.655	1.50122	0.145186		467.311822	998.025898	1.094691718	0.028665385
15978	Ifng	1.326	0.4425	-1.58333	0.0298922		25.19145468	12.1970603	-1.046400957	0.044068102
240873	Tnfsf18	0.302	0.1325	-1.18856	0.688036		9.469872004	6.449127608	-0.55424091	0.288390583
16412	Itgb1	110.026	168.75	0.617043	< 0.0001		7551.380811	11374.16137	0.5909478	0.020061396
16398	Itga2	3.632	16.6425	2.19604	0.350363		360.6129417	1081.482666	1.584487464	0.001177826
16403	Itga6	55.918	92.55	0.72692	0.00788084		5601.444783	9040.130435	0.690544599	0.01357932
16323	Inhba	1.4	6.3425	2.17962	0.00376992		166.9027542	608.8200019	1.867007995	4.59E-06
14234	Foxc2	0.646	1.6375	1.34189	0.358485		31.82073374	59.4271674	0.901155514	0.079213716
24136	Zeb2	3.432	6.055	0.819077	0.136471		540.3898055	845.521487	0.64584096	0.131143887
16664	Krt14	70.444	101.92	0.532888	0.052754		1794.824196	2632.163254	0.552406433	0.032781017
12558	Cdh2	0.982	2.22	1.17676	0.280087		55.36574761	139.268955	1.330808073	0.007322429
12768	Ccr1	3.558	9.925	1.48	0.082921		201.7789904	408.6408075	1.018057315	0.040245217
12772	Ccr2	1.492	1.94	0.378809	0.671656		85.99788267	101.7186759	0.242211542	0.627249975
54199	Ccrl2	20.824	25.62	0.299023	0.39084		655.347094	803.2677595	0.293621763	0.365028503
12773	Ccr4	0.534	0.4225	-0.337888	0.55285		22.94043816	19.83977751	-0.2094971	0.639167802
12774	Ccr5	2.83	5.165	0.867966	0.321003		142.9248813	215.1067946	0.589796004	0.240398194
12775	Ccr7	4.894	7.7575	0.664578	0.563394		183.7761263	239.8316834	0.384072898	0.464874942
12777	Ccr10	0.272	0.1975	-0.461754	0.443209		7.120567952	5.719550686	-0.316090502	0.516614934
12769	Ccr9	0.186	0.1525	-0.286493	0.447746		13.12257205	11.31234468	-0.214152535	0.608973914
12765	Cxcr2	6.974	5.895	-0.242495	0.184661		347.8694232	301.9523053	-0.204225188	0.310099829
12766	Cxcr3	0.292	0.305	0.0628409	0.91598		7.537658185	7.757382289	0.041453527	0.932875357
12767	Cxcr4	31.794	37.78	0.248868	0.579964		961.3590604	1074.175226	0.160082081	0.662712766
12145	Cxcr5	0.346	0.2725	-0.344516	0.6994		15.1147161	12.8026588	-0.239510427	0.642141531
80901	Cxcr6	0.78	1.4325	0.876989	0.362243		27.24033358	38.92529636	0.514963653	0.314163206
12778	Cxcr7 (Ackr3)	15.258	13.43	-0.184107	0.692915		512.3365683	443.1886714	-0.209170864	0.544973723
13051	Cx3cr1	3.114	5.3925	0.792185	0.362742		192.1796793	287.7438657	0.582329376	0.198412207
GeneID	Symbol	LD_Bone marrow_FPKM mean	JL_Bone marrow_FPKM mean	Log2FC	Pvalue*		LD_Bone marrow-Expression	JL_Bone marrow-Expression	Log2FC	Pvalue
20315	Cxcl12	2.096	0.326	-2.68469	0.148818		85.93591601	29.77667794	-1.529078409	0.00132832
56221	Ccl24	0.472	0.158	-1.57886	0.0162701		10.12125269	4.698383996	-1.107151328	0.009311294
20304	Ccl5	29.638	15.094	-0.973473	0.304186		279.7746242	175.2792849	-0.674609611	0.084252027
66102	Cxcl16	1.094	0.574	-0.93049	0.196261		28.34727951	18.23102673	-0.636814474	0.140506798
17329	Cxcl9	0.668	0.358	-0.899889	0.328615		32.83859724	22.33950619	-0.555795205	0.19315826
20310	Cxcl2	106.766	204.988	0.941087	0.348105		2691.668268	4322.768314	0.683454897	0.153163297
12458	Ccr6	0.498	0.208	-1.25956	0.264336		11.1194181	6.872714384	-0.694129381	0.140910425
12766	Cxcr3	3.844	2.038	-0.915454	0.301928		106.3845995	68.5326646	-0.634425632	0.092046479

## Sheet: metadata
sample	condition	Tissue	Metastasis
1726-BM	LD	BM	M-
1734-BM	LD	BM	M-
1789-BM	JL	BM	M+
1791-BM	JL	BM	M+
1970-BM	LD	BM	M+
2066-BM	JL	BM	M+
2423-BM	LD	BM	M-
2514-BM	LD	BM	M+
2521-BM	JL	BM	M-
2522-BM	JL	BM	M-
1726-T	LD	T	M-
1734-T	LD	T	M-
1789-T	JL	T	M+
1791-T	JL	T	M+
1970-T	LD	T	M+
2423-T	LD	T	M-
2514-T	LD	T	M+
2521-T	JL	T	M-
2522-T	JL	T	M-

## Sheet: 1726-BM.gene.fpkm
gene_id	transcript_id(s)	length	expected_count	FPKM	Symbol	Nr Description
100009600	NM_001103168	1010	2	0.1	Zglp1	EDL25155.1//mCG52721 [Mus musculus]
100017	NM_145554	2671	1593	29.94	Ldlrap1	NP_663529.2//low density lipoprotein receptor adapter protein 1 [Mus musculus]
100019	NM_001081392	17959	603	1.67	Mdn1	XP_021015097.1//midasin isoform X2 [Mus caroli]
100033459	NM_001162938	2987	53.65	0.9	Ifi208	NP_001156410.1//pyrin domain-containing protein 3 [Mus musculus]
100034251	NM_001081957	485	2588	285.75	Wfdc17	EDL01677.1//mCG55370, partial [Mus musculus]
100034361	NM_001081975	1887	946.29	25.32	Mfap1b	BAC27936.1//unnamed protein product [Mus musculus]
100034684	NM_001082546	453	963.03	114.5	BC100530	NP_001076015.1//stefin A-like protein [Mus musculus]
100036521	NM_001302353,NM_001302354	2195.3	382	8.76	Umad1	NP_001289282.1//UBAP1-MVB12-associated (UMA)-domain containing protein 1 isoform 1 [Mus musculus];NP_001289283.1//UBAP1-MVB12-associated (UMA)-domain containing protein 1 isoform 2 [Mus musculus]
100037258	NM_008929	5190	2082	20.01	Dnajc3	NP_032955.2//dnaJ homolog subfamily C member 3 precursor [Mus musculus]
100037278	NM_001166213	2482	194	3.93	Fam129c	NP_001159685.1//niban-like protein 2 [Mus musculus]
100037282	NM_001083945	1614	283.88	8.91	Rsph3b	AAI10285.1//Rshl2a protein [Mus musculus]
100037283	NM_001083938	962	5563.4	297.68	Rnaset2a	NP_080887.1//ribonuclease T2-B precursor [Mus musculus]
100038347	NM_001162532	2678	20	0.37	Fam174b	BAE37524.1//unnamed protein product [Mus musculus]
100038514	NM_001243100,NM_001356579	896	8.43	0.49	Gm11837	XP_011248190.1//PREDICTED: uncharacterized protein C8orf88 homolog isoform X1 [Mus musculus]
100038538	NM_001177750	1652	3.47	0.11	Gm10767	XP_021024147.1//RNMT-activating mini protein [Mus caroli]
100038570	NM_001163318	816	1	0.06	Prcd	XP_017169681.1//PREDICTED: progressive rod-cone degeneration protein homolog isoform X1 [Mus musculus]
100038725	NM_001204983	2691	254	4.74	Cep85l	NP_001171300.1//centrosomal protein of 85 kDa-like [Rattus norvegicus]
100038854	NM_001001332	387	163.32	23.08	BC117090	NP_001001332.2//stefin A1-like protein [Mus musculus]
100038862	NM_001111094	2113	4	0.1	Btnl1	NP_001104564.1//butyrophilin-like protein 1 precursor [Mus musculus]
100038882	NM_015783	756	83.51	5.75	Isg15	NP_056598.2//ubiquitin-like protein ISG15 precursor [Mus musculus]
100038909	NM_001166672	2130	2387.9	56.48	Gm14548	NP_035221.1//paired-Ig-like receptor A4 precursor [Mus musculus]
100038947	NM_001173459	1456	641.4	22.38	LOC100038947	NP_001166930.1//signal-regulatory protein beta 1-like precursor [Mus musculus]
100039042	NM_001122662	1766	2.13	0.06	Gm2016	NP_001116134.1//uncharacterized protein LOC100039042 [Mus musculus]
100039060	NM_001177543	4539	66.41	0.73	0610010B08Rik	NP_001177231.1//novel KRAB box and zinc finger, C2H2 type domain containing protein isoform 1 [Mus musculus]
100039120	NM_001162364	890	1.02	0.06	Gm14525	NP_001155836.1//predicted gene 14525 [Mus musculus]
100039123	NM_001205057	1324	68.84	2.65	Gm14295	XP_021037453.1//zinc finger protein 120-like isoform X1 [Mus caroli]
100039139	NM_001166063,NM_001357801	630	1	0.08	Ccdc152	XP_017171842.1//PREDICTED: coiled-coil domain-containing protein 152 isoform X2 [Mus musculus];XP_017171841.1//PREDICTED: coiled-coil domain-containing protein 152 isoform X1 [Mus musculus]
100039257	NM_001270495,NM_001270496	1447	158.9	5.58	Tmem254b	NP_080955.1//transmembrane protein 254 isoform 1 [Mus musculus];XP_021059294.1//transmembrane protein 254 isoform X1 [Mus pahari]
100039596	NM_001285425	3766	51	0.68	Tcf24	NP_001272354.1//transcription factor 24 [Mus musculus]
100039707	NM_001128601	783	265.63	17.62	Mthfsl	NP_001122073.1//5, 10-methenyltetrahydrofolate synthetase-like [Mus musculus]
100039796	NM_001145164	2816	92.8	1.65	Tgtp2	AGY29637.1//Irgb6_1 [Mus musculus molossinus]
100039863	NM_001164046,NM_001199962,NM_001199963	712	2.31	0.17	Gm13306	NP_001041644.1//C-C motif chemokine 27 isoform 1 [Mus musculus];NP_001157518.1//chemokine (C-C motif) ligand 27b isoform 2 precursor [Mus musculus];EDL05374.1//chemokine (C-C motif) ligand 27, isoform CRA_a [Mus musculus]
100039939	NM_001199965,NM_001199966	712	2.31	0.17	Gm2506	NP_001157518.1//chemokine (C-C motif) ligand 27b isoform 2 precursor [Mus musculus];EDL05374.1//chemokine (C-C motif) ligand 27, isoform CRA_a [Mus musculus]
100039968	NM_001099319	1139	109	4.9	Tmem35b	NP_001092789.1//transmembrane protein 35B precursor [Mus musculus]
100040048	NM_001199959,NM_001199960,NM_001199961	712	2.31	0.17	Ccl27b	NP_001041644.1//C-C motif chemokine 27 isoform 1 [Mus musculus];NP_001157518.1//chemokine (C-C motif) ligand 27b isoform 2 precursor [Mus musculus];EDL05374.1//chemokine (C-C motif) ligand 27, isoform CRA_a [Mus musculus]
100040462	NM_001170853	1930	709.34	18.55	Mndal	NP_001164324.1//myeloid cell nuclear differentiation antigen-like protein [Mus musculus]
100040531	NM_001166627,NM_001199948	821.32	785.14	49.54	Dynlt1f	NP_033368.1//dynein light chain Tctex-type 1 [Mus musculus];NP_001186877.1//dynein light chain Tctex-type 1F isoform 2 [Mus musculus]
100040563	NM_001166630	693	1964.1	148.15	Dynlt1c	NP_033368.1//dynein light chain Tctex-type 1 [Mus musculus]
100040591	NM_001110227	3056	1	0.02	Kcnj13	NP_001103697.1//inward rectifier potassium channel 13 [Mus musculus]
100040599	NM_001177408	2514	1	0.02	Gm15319	NP_001170879.1//testis-specific gene with ankyrin repeats and PEST domain-like [Mus musculus]
100040608	NM_001115087	1691	55.89	1.67	Fancf	NP_001108559.1//Fanconi anemia group F protein [Mus musculus]
100040635	NM_001099321	1999	1.93	0.05	Gm15023	EDL23828.1//mCG114172, isoform CRA_a, partial [Mus musculus]
100040766	NM_001281466	7502	6.05	0.04	Mroh2a	NP_001268395.1//maestro heat-like repeat-containing protein family member 2A [Mus musculus]
100040944	NM_001346707	4104	138.73	1.69	Gm3055	NP_001333636.1//predicted gene 3055 [Mus musculus]
100041085	NM_001173500	1782	13.82	0.39	Mfsd4b3	XP_003504955.1//PREDICTED: sodium-dependent glucose transporter 1C isoform X1 [Cricetulus griseus]
100041151	NM_001309401	1739	2.33	0.07	Gm3636	XP_017171209.1//PREDICTED: predicted gene 3164 isoform X1 [Mus musculus]
100041230	NM_001195421	405	80.74	10.85	Hist1h4m	XP_004432092.2//PREDICTED: uncharacterized protein LOC101407346 [Ceratotherium simum simum]
100041294	NM_011509	710	0.56	0.04	Supt4b	XP_021032651.1//transcription elongation factor SPT4 [Mus caroli]
100041354	NM_001122678,NM_001167792,NM_001167793	1410	1.03	0.04	Gm3286	BAC35771.1//unnamed protein product [Mus musculus];NP_001161264.1//uncharacterized protein LOC100041354 isoform 2 [Mus musculus]
100041515	NM_001291093,NM_001291094	1654	3.89	0.12	Gm3383	NP_001278022.1//alpha38-takusan isoform a [Mus musculus]
100041546	NM_001099217,NM_001357693	822.77	30281.8	1907.18	Ly6c2	NP_001092687.1//lymphocyte antigen 6C2 precursor [Mus musculus]
100041574	NM_001123370	2120	284.4	6.76	9030025P20Rik	NP_001116844.1//uncharacterized protein LOC100041621 [Mus musculus]
100041579	NM_001270431	377	5.82	0.85	Gm20878	XP_021582614.1//uncharacterized protein LOC101971023 isoform X1 [Ictidomys tridecemlineatus]
100041581	NM_001099323,NM_001355408	7059	1	0.01	Zkscan16	XP_020820559.1//zinc finger protein 420-like isoform X1 [Phascolarctos cinereus]
100041585	NM_007444	3201	11.54	0.18	Amd2	NP_031470.3//S-adenosylmethionine decarboxylase proenzyme 2 [Mus musculus]
100041621	NM_001123372	2061	34.05	0.83	Gm3435	NP_001116844.1//uncharacterized protein LOC100041621 [Mus musculus]
100041639	NM_001123367	787	5.66	0.37	Gm3448	NP_035690.2//tctex1 domain-containing protein 3 isoform 1 [Mus musculus]
100041677	NM_001127189	2729	640.36	11.78	Zfp984	XP_017174467.1//PREDICTED: gastrula zinc finger protein XlCGF26.1-like [Mus musculus]
100041840	NM_001256501	1573	5.06	0.16	Gm10408	XP_017171813.1//PREDICTED: uncharacterized protein Gm3685 [Mus musculus]
100041953	NM_001142441	801	1567.83	101.56	Sap18b	NP_033145.2//histone deacetylase complex subunit SAP18 [Mus musculus]
100041979	NM_001162910	2919	84.01	1.44	Gm3604	EDL16198.1//mCG121035, isoform CRA_b, partial [Mus musculus]
100042149	NM_001024712	2139	3.62	0.09	Gm3696	XP_011243026.1//PREDICTED: predicted gene 3264 isoform X1 [Mus musculus]
100042150	NM_001167891	2839	281	4.97	Nrg2	NP_001161363.1//pro-neuregulin-2, membrane-bound isoform [Mus musculus]
100042165	NM_001166581	5181	112.61	1.08	BC005561	NP_001160053.1//cDNA sequence BC005561 [Mus musculus]
100042342	NM_001098269	836	1.15	0.07	Gm10375	NP_001091739.1//uncharacterized protein LOC100042342 [Mus musculus]
100042480	NM_001163610	12971	4408.6	16.88	Nhsl2	XP_001070369.4//PREDICTED: NHS-like protein 2 isoform X5 [Rattus norvegicus]
100042493	NM_011335	831	1	0.06	Ccl21b	NP_075539.1//C-C motif chemokine 21c precursor [Mus musculus]
100042499	NM_001104645	2346	38	0.81	Vmn2r55	NP_001098115.1//vomeronasal 2, receptor 55 [Mus musculus]
100042555	NM_001099348	1953	2	0.05	Gm13305	XP_006537576.2//PREDICTED: interleukin 11 receptor, alpha chain 2-like isoform X1 [Mus musculus]
100042784	NM_001177536	1870	17	0.46	Prdm11	NP_001171007.1//PR domain-containing protein 11 [Mus musculus]
100042807	NM_001256055	2419	544.67	11.32	Eif3j2	NP_001242984.1//eukaryotic translation initiation factor 3 subunit J-B [Mus musculus]
100042856	NM_001243039,NM_001243040	8849.8	180.24	1.01	Gm4070	XP_021010811.1//interferon-induced very large GTPase 1 [Mus caroli]
100042929	NM_001242949	318	0.35	0.06	H2al1c	NP_001104507.1//histone H2A-like 1 [Mus musculus]
100042931	NM_001242950	318	0.35	0.06	H2al1d	NP_001104507.1//histone H2A-like 1 [Mus musculus]
100042939	NM_001242951	318	0.35	0.06	H2al1f	NP_001104507.1//histone H2A-like 1 [Mus musculus]
100042946	NM_001242954	318	0.35	0.06	H2al1i	NP_001104507.1//histone H2A-like 1 [Mus musculus]
100043034	NM_001177767	3998	5.51	0.07	Rex2	NP_001171016.1//zinc finger protein 600 [Mus musculus]
100043057	NM_001101640	1538	3	0.1	Tmem207	NP_001095110.1//transmembrane protein 207 precursor [Mus musculus]
100043125	NM_001101657	812	94.32	6.02	Cd300ld5	NP_001095126.1//CD300 molecule like family member D4 precursor [Mus musculus]
100043133	NM_177001	3581	164.31	2.3	9130023H24Rik	XP_003341653.1//PREDICTED: zinc finger protein 660-like isoform X1 [Monodelphis domestica]
100043224	NM_001166637	914	0.19	0.01	Gm4301	AAI58100.1//EG667568 protein [Mus musculus]
100043247	NM_001166636	914	0.19	0.01	Gm4312	AAI58100.1//EG667568 protein [Mus musculus]
100043272	NM_001301269	3053	556	9.13	Inafm2	XP_013368055.1//PREDICTED: putative transmembrane protein INAFM2 [Chinchilla lanigera]
100043314	NM_001146325	963	39.24	2.1	Tigit	NP_001139797.1//T-cell immunoreceptor with Ig and ITIM domains precursor [Mus musculus]
100043332	NM_001254953	1321	39	1.5	Ankrd66	NP_001241882.1//ankyrin repeat domain-containing protein 66 [Mus musculus]
100043381	NM_001099349	4538	63.74	0.7	Gm14308	NP_001177231.1//novel KRAB box and zinc finger, C2H2 type domain containing protein isoform 1 [Mus musculus]
100043387	NM_001099327	1621	20.32	0.63	Gm14305	CAM27169.1//novel KRAB box and zinc finger, C2H2 type domain containing protein [Mus musculus]
100043468	NM_001142957	3236	51.73	0.8	Zfp955b	NP_082819.1//zinc finger protein 763 [Mus musculus]
100043497	NM_001253910	1276	1.23	0.05	Nat8f7	NP_001240839.2//camello-like 3-like [Mus musculus]
100043597	NM_001304266	10914	2775	12.63	Srcap	NP_001291195.1//helicase SRCAP [Mus musculus]
100043665	NM_001201364	1724	6.84	0.2	Gm10662	NP_001030076.1//serine/threonine kinase-like [Mus musculus]
100043684	NM_001160150	3723	7.68	0.1	Amy2a4	EDL12413.1//mCG11265, isoform CRA_a, partial [Mus musculus]
100043686	NM_001160151	3723	7.68	0.1	Amy2a3	EDL12413.1//mCG11265, isoform CRA_a, partial [Mus musculus]
100043688	NM_001160152	3723	7.68	0.1	Amy2a2	EDL12413.1//mCG11265, isoform CRA_a, partial [Mus musculus]
100043757	NM_001099328	9807	673	3.41	Zfp831	NP_001092798.1//zinc finger protein 831 [Mus musculus]
100043772	NM_001254951	6546	59.45	0.45	Zfp850	XP_007643946.1//PREDICTED: zinc finger protein 60 isoform X6 [Cricetulus griseus]
100043899	NM_001099331	1094	2	0.09	R3hdml	EDL06333.1//mCG5440, partial [Mus musculus]
100043915	NM_001256480	4538	63.75	0.7	Gm4724	NP_001177231.1//novel KRAB box and zinc finger, C2H2 type domain containing protein isoform 1 [Mus musculus]
100044193	NM_001024731	2514	32.1	0.64	Gm20939	AAH70434.1//Hypothetical protein LOC100044193 [Mus musculus]
100044509	NM_001195258	1075	22	1.05	Tgfbr3l	XP_021024983.1//dual specificity mitogen-activated protein kinase kinase 7 isoform X6 [Mus caroli]
100045026	NM_001039241	2819	9.4	0.17	LOC100045026	NP_001034330.1//butyrophilin-like precursor [Mus musculus]
100045778	NM_001220499	4573	19	0.21	Rnf223	NP_001207428.1//RING finger protein 223 [Mus musculus]
100048534	NM_027559	5947	15	0.13	Cfap43	NP_081835.2//cilia- and flagella-associated protein 43 [Mus musculus]
100048658	NM_001191044	2209	4	0.09	Ddx43	NP_001177973.1//probable ATP-dependent RNA helicase DDX43 [Mus musculus]
100072	NM_001081557,NM_001195565	2298.33	113	2.47	Camta1	XP_021499914.1//calmodulin-binding transcription activator 1-like [Meriones unguiculatus];XP_021015199.1//calmodulin-binding transcription activator 1 isoform X1 [Mus caroli]
100073351	NM_001098723	2867	67	1.17	Yy2	NP_001092193.1//transcription factor YY2 [Mus musculus]
100087	NM_029571	1556	245	7.98	Kti12	BAE28403.1//unnamed protein product [Mus musculus]
100088	NM_001197082,NM_133878	2294.57	713	15.64	Rcc1	EDL30107.1//regulator of chromosome condensation 1, isoform CRA_b, partial [Mus musculus]
100090	NM_133879	2226	164	3.71	Zbtb48	NP_598640.2//telomere zinc finger-associated protein [Mus musculus]
100101806	NM_001100110	2516	1543.23	30.82	Srp54c	NP_001093580.1//signal recognition particle 54C [Mus musculus]
100101807	NM_001100116	3863	735.45	9.52	1700047I17Rik2	NP_082803.1//protein FAM177A1 [Mus musculus]
100113398	NM_001100606	1413	16.14	0.58	Adat3	NP_001094076.1//probable inactive tRNA-specific adenosine deaminase-like protein 3 [Mus musculus]
100121	NM_001290475,NM_001355189,NM_146142	3656	929	12.71	Tdrd7	NP_001277404.1//tudor domain-containing protein 7 isoform 1 [Mus musculus]
100126226	NM_001201323	1775	114.93	3.27	Krt83	NP_001188252.1//type II hair keratin [Mus musculus]
100126768	NM_001177586	1311	1	0.04	Esp31	NP_001171057.1//exocrine gland-secreting peptide 31 precursor [Mus musculus]
100126824	NM_001111288	1158	18.8	0.83	Sco2	NP_001104758.1//protein SCO2 homolog, mitochondrial [Mus musculus]
100129	NM_178406	3777	3	0.04	Gpr153	NP_848493.1//probable G-protein coupled receptor 153 [Mus musculus]
100141474	NM_001289118	1425	2.31	0.08	4933428G20Rik	EDL16081.1//mCG146189, partial [Mus musculus]
100163	NM_001285872,NM_001285874,NM_001285875,NM_001285877,NM_133880	3004.89	611	10.19	Pafah2	NP_598641.2//platelet-activating factor acetylhydrolase 2, cytoplasmic isoform b [Mus musculus];NP_001272801.1//platelet-activating factor acetylhydrolase 2, cytoplasmic isoform a [Mus musculus]
100169	NM_001161797,NM_175306	4550.39	907	9.95	Phactr4	BAD90294.1//mKIAA4120 protein, partial [Mus musculus]
100169864	NM_001278271,NM_001278272	1151	195.73	8.7	Gm44504	CAF25307.1//ubiquitin-like protein GDX, partial [Mus musculus]
100177	NM_001285885,NM_001285887,NM_001285888,NM_177462	4507.26	241	2.67	Zmym6	EDL30259.1//zinc finger, MYM-type 6, isoform CRA_b, partial [Mus musculus];EDL30258.1//zinc finger, MYM-type 6, isoform CRA_a, partial [Mus musculus]
100182	NM_001045514,NM_001305432	5301.74	9508.91	89.43	Akna	NP_001038979.1//AT-hook-containing transcription factor [Mus musculus]
100188919	NM_001309430	2124	3	0.07	Gm45915	NP_001296359.1//immune system released activating agent [Mus musculus]
100198	NM_001291004,NM_173371	4704.96	1504	15.95	H6pd	NP_775547.2//GDH/6PGL endoplasmic bifunctional protein isoform 1 precursor [Mus musculus]
100201	NM_181401	4681	129	1.38	Tmem64	NP_852066.2//transmembrane protein 64 [Mus musculus]
100206	NM_133883	1368	146	5.43	Adprhl2	EDL30292.1//ADP-ribosylhydrolase like 2, isoform CRA_c, partial [Mus musculus]
100210	NM_001290742,NM_133884	1356	246	9.23	Gpn2	NP_001277671.1//GPN-loop GTPase 2 isoform 2 [Mus musculus];XP_021499385.1//GPN-loop GTPase 2 [Meriones unguiculatus]
100213	NM_001037709,NM_199057	5278	7	0.07	Rusc2	BAC65545.1//mKIAA0375 protein, partial [Mus musculus]
100216455	NM_001142410	3018	2	0.03	Gm14124	NP_001135882.1//zinc finger protein family member [Mus musculus]
100216474	NM_001098267	1623	5	0.16	Ttll2	NP_001091737.1//probable tubulin polyglutamylase TTLL2 [Mus musculus]
100226	NM_133887	2320	620	13.45	Stx12	NP_598648.1//syntaxin-12 [Mus musculus]
100233175	NM_001142938	1162	86.65	3.81	Gon7	NP_001136410.1//EKC/KEOPS complex subunit GON7 [Mus musculus]
100233208	NM_001142963	4747	92.34	0.97	Gm10778	XP_021485208.1//zinc finger protein 431-like [Meriones unguiculatus]
100270744	NM_001145100	3520	2	0.03	Btbd18	NP_001138572.1//BTB/POZ domain-containing protein 18 [Mus musculus]
100271882	NM_001145863	1728	0.95	0.03	Gm14139	NP_001135882.1//zinc finger protein family member [Mus musculus]
100273	NM_001134791,NM_001346502,NM_001355190,NM_001355191,NM_133885,NM_173350	3201.92	4123.89	64.51	Osbpl9	NP_001128263.1//oxysterol-binding protein-related protein 9 isoform c [Mus musculus];NP_001333431.1//oxysterol-binding protein-related protein 9 isoform d [Mus musculus];XP_021516535.1//oxysterol-binding protein-related protein 9 isoform X2 [Meriones unguiculatus];NP_598646.4//oxysterol-binding protein-related protein 9 isoform a [Mus musculus];NP_775485.2//oxysterol-binding protein-related prote…
100302688	NM_001164374	872	62	3.67	Gm17455	XP_006513025.1//PREDICTED: uncharacterized protein C10orf105 homolog isoform X2 [Mus musculus]
100303732	NM_001177404,NM_001177406	2156.63	32.07	0.75	Zfp967	XP_003512540.2//PREDICTED: LOW QUALITY PROTEIN: zinc finger protein 431 isoform X1 [Cricetulus griseus];NP_001171039.1//KRAB box and zinc finger C2H2 type domain containing protein-like [Mus musculus]
100310809	NM_001354753	2954	80.49	1.37	Gm10509	NP_001341682.1//predicted gene 10509 [Mus musculus]
100310872	NM_001166629	4978	651.02	6.52	Dynlt1a	NP_033368.1//dynein light chain Tctex-type 1 [Mus musculus]
100317	NM_001035525,NM_001035526,NM_001355196,NM_133886	4377.23	1478.35	16.87	AU040320	NP_001030602.1//dyslexia-associated protein KIAA0319-like protein isoform 1 [Mus musculus];NP_001342125.1//dyslexia-associated protein KIAA0319-like protein isoform 3 [Mus musculus];EDL30274.1//expressed sequence AU040320, isoform CRA_b, partial [Mus musculus]
100322896	NM_001170705	2437	1	0.02	Dthd1	NP_001164176.1//death domain-containing protein 1 [Mus musculus]
100328588	NM_001171024	2320	16.74	0.36	Gm21948	NP_001164495.1//L-amino-acid oxidase precursor [Mus musculus]
100336	NM_001290725,NM_001355198,NM_001355199,NM_146154	2070.91	630	15.34	Ppp1r8	NP_001342127.1//nuclear inhibitor of protein phosphatase 1 isoform 3 [Mus musculus];NP_001342128.1//nuclear inhibitor of protein phosphatase 1 isoform 4 [Mus musculus];KFO37676.1//Nuclear inhibitor of protein phosphatase 1 [Fukomys damarensis]
100340	NM_133888	1925	21	0.55	Smpdl3b	NP_598649.1//acid sphingomyelinase-like phosphodiesterase 3b precursor [Mus musculus]
100383	NM_133889	2684	1694	31.69	Bsdc1	NP_598650.2//BSD domain-containing protein 1 [Mus musculus]
100416706	NM_001163246	4835	331.53	3.42	Zfp729b	NP_001156718.1//zinc finger protein [Mus musculus]
100434	NM_001159633,NM_133891	2733.12	216	3.97	Slc44a1	NP_598652.3//choline transporter-like protein 1 isoform A [Mus musculus];NP_001153105.1//choline transporter-like protein 1 isoform B [Mus musculus]
100463512	NM_001190732	334	1489	247.85	Gm20594	NA
100465	NM_175308	2882	188.52	3.28	Mob3c	XP_007077313.1//PREDICTED: MOB kinase activator 3C isoform X1 [Panthera tigris altaica]
100494	NM_001159908,NM_133349	3183.06	698.29	10.99	Zfand2a	XP_021496399.1//AN1-type zinc finger protein 2A [Meriones unguiculatus]
100502698	NM_001200038,NM_172615	5323.22	452	4.23	Rubcn	BAC65503.1//mKIAA0226 protein, partial [Mus musculus];EDK97813.1//RIKEN cDNA 1700021K19, isoform CRA_d, partial [Mus musculus]
100502736	NM_001270489	1003	9.93	0.51	Gm19345	EDL23201.1//mCG145998, partial [Mus musculus]
100502766	NM_001195298	2330	1046.25	22.59	Kifc1	NP_001182227.1//kinesin-like protein KIFC1 [Mus musculus]
100502825	NM_001271590,NM_001271591	677	245.18	18.96	Rpl37rt	XP_006080949.1//PREDICTED: LOW QUALITY PROTEIN: ribosomal protein L37 [Bubalus bubalis];XP_012863843.1//PREDICTED: 60S ribosomal protein L37 [Echinops telfairi]
100502841	NM_001195633	9672	777.45	4	Epg5	XP_021070001.1//ectopic P granules protein 5 homolog [Mus pahari]
100502940	NM_001195681	1263	1	0.04	Colca2	EDL25777.1//mCG127934, partial [Mus musculus]
100503041	NM_001195265	3927	1.02	0.01	Pdzd7	NP_001182194.1//PDZ domain-containing protein 7 [Mus musculus]
100503043	NM_001202500	9014	50.76	0.28	Armcx4	NP_001189429.2//armadillo repeat-containing X-linked protein 4 [Mus musculus]
100503085	NM_001195075	2142	6	0.14	Klhl3	NP_001182004.1//kelch-like protein 3 [Mus musculus]
100503185	NM_001255991	1134	5	0.23	Btbd8	NP_001242920.1//BTB/POZ domain-containing protein 8 [Mus musculus]
100503353	NM_001199308	3382	54.78	0.81	Gm14440	NP_001171039.1//KRAB box and zinc finger C2H2 type domain containing protein-like [Mus musculus]
100503361	NM_001195710	531	4	0.4	Tmem95	NP_001182639.1//transmembrane protein 95 precursor [Mus musculus]
100503386	NM_001195529	3037	2	0.03	Tpbgl	NP_001182458.1//trophoblast glycoprotein-like precursor [Mus musculus]
100503481	NM_001252013	1724	2	0.06	4930453H23Rik	NP_001094971.1//uncharacterized protein LOC333588 [Mus musculus]
100503545	NM_001195674	2567	4	0.08	Nuggc	NP_001182603.2//nuclear GTPase SLIP-GC [Mus musculus]
100503572	NM_001195338,NM_001195348	2305.18	634.75	13.86	Bbip1	XP_006526610.1//PREDICTED: BBSome-interacting protein 1 isoform X1 [Mus musculus]
100503583	NM_001256142	4572	65.7	0.72	Fsbp	NP_001243071.1//fibrinogen silencer-binding protein [Mus musculus]
100503605	NM_001201391	639	18.79	1.54	Hbb-bs	NP_032246.2//hemoglobin, beta adult t chain [Mus musculus]
100503659	NM_001195268	2978	29.76	0.5	Cbarp	XP_006513031.1//PREDICTED: voltage-dependent calcium channel beta subunit-associated regulatory protein isoform X3 [Mus musculus]
100503670	NM_016980	2036	9564.58	236.88	Rpl5	XP_014442064.1//PREDICTED: 60S ribosomal protein L5, partial [Tupaia chinensis]
100503710	NM_001195531	328	2	0.34	Gm5741	NP_001182460.1//uncharacterized LOC105372280 homolog [Mus musculus]
100503884	NM_001256059	3317	42	0.63	Ccdc149	NP_001242988.1//coiled-coil domain-containing protein 149 [Mus musculus]
100503890	NM_001195244	1202	505	21.46	Pet100	NP_001182173.1//protein PET100 homolog, mitochondrial [Mus musculus]
100503915	NM_001195537	1838	167.67	4.61	Smpd5	NP_001182466.1//sphingomyelin phosphodiesterase 5 [Mus musculus]
100503924	NM_001357661	438	85	10.48	Fcor	P0DJI6.1//RecName: Full=Foxo1-corepressor; Short=FCoR; AltName: Full=Foxo1 CoRepressor
100503949	NM_001242944	1295	4.43	0.17	Zfp965	NP_001170877.1//KRAB box and zinc finger C2H2 type domain containing protein isoform 1 [Mus musculus]
100504195	NM_027587	2397	4	0.08	Micalcl	EDL17030.1//mCG13320, isoform CRA_b [Mus musculus]
100504234	NM_001195672	2151	3	0.07	Ccdc170	XP_021076543.1//coiled-coil domain-containing protein 170 [Mus pahari]
100504263	NM_001305136,NM_001305137	3893.27	71.26	0.91	2210418O10Rik	NP_001177231.1//novel KRAB box and zinc finger, C2H2 type domain containing protein isoform 1 [Mus musculus]
100504309	NM_001349093	351	45	7.09	Smim27	NP_001336022.1//topoisomerase I binding, arginine/serine-rich, opposite strand [Mus musculus]
100504323	NM_001204913	1551	26.6	0.87	Gm20172	NA
100504446	NM_001195673	1350	29	1.09	Prr22	NP_001182602.1//proline-rich protein 22 [Mus musculus]
100504491	NM_001195730	864	1	0.06	Dcdc2b	NP_001182659.1//doublecortin domain-containing protein 2B [Mus musculus]
100504518	NM_001195097	5553	1.2	0.01	3425401B19Rik	NP_001182026.1//uncharacterized protein C10orf71 homolog [Mus musculus]
100504663	NM_172599	3466	322	4.65	Atg14	NP_766187.1//beclin 1-associated autophagy-related key regulator [Mus musculus]
100504689	NM_001195693	1117	2	0.09	Plscr5	NP_001182622.1//phospholipid scramblase family member 5 [Mus musculus]
100504710	NM_001201389	1395	6.24	0.23	Nat8f6	NP_001188318.1//camello-like 3-like [Mus musculus]
100504715	NM_001200002	6872	277.82	2.01	Tmppe	XP_021028306.1//transmembrane protein with metallophosphoesterase domain [Mus caroli]
100515	NM_001081144,NM_001177902	6876.97	112	0.81	Zfp518b	NP_001074613.2//zinc finger protein 518B [Mus musculus]
100529082	NM_001199967	1344	49.94	1.89	Gm11127	NP_001186896.1//predicted gene 11127 precursor [Mus musculus]
100532	NM_145923	3240	1226	18.95	Rell1	NP_666035.2//RELT-like protein 1 precursor [Mus musculus]
100534273	NM_001277076	6318	32	0.25	Fer1l5	XP_021053268.1//fer-1-like protein 5 [Mus pahari]
100554	NM_178894	1212	16.51	0.7	AA792892	NP_849225.2//uncharacterized protein LOC100554 [Mus musculus]
100561	NM_133895	2720	374	6.9	Slc15a4	NP_598656.1//solute carrier family 15 member 4 [Mus musculus]
100604	NM_133897	2829	199	3.53	Lrrc8c	XP_019517321.1//PREDICTED: volume-regulated anion channel subunit LRRC8C [Hipposideros armiger]
100608	NM_153570	2039	520	12.86	Noc4l	BAE26827.1//unnamed protein product [Mus musculus]
100609	NM_145414	2242	126.9	2.85	Nsun5	NP_663389.2//probable 28S rRNA (cytosine-C(5))-methyltransferase [Mus musculus]
100637	NM_133898	1907	639	16.92	N4bp2l1	EDL05881.1//RIKEN cDNA B230342M21, partial [Mus musculus]
100678	NM_133900	1554	157	5.12	Psph	NP_598661.1//phosphoserine phosphatase [Mus musculus]
100683	NM_001081362	12476	1843	7.34	Trrap	NP_001074831.1//transformation/transcription domain-associated protein [Mus musculus]
100689	NM_133903	2237	20	0.45	Spon2	NP_598664.3//spondin-2 precursor [Mus musculus]
100702	NM_194336	4329	35.43	0.41	Gbp6	NP_919317.2//guanylate binding protein 6 [Mus musculus]
100705	NM_133904	8497	21	0.12	Acacb	XP_021042297.1//acetyl-CoA carboxylase 2 [Mus pahari]
100710	NM_001346503,NM_175310	7312.47	1346	9.16	Pds5b	XP_020146031.1//sister chromatid cohesion protein PDS5 homolog B isoform X2 [Microcebus murinus];XP_020146033.1//sister chromatid cohesion protein PDS5 homolog B isoform X4 [Microcebus murinus]
100715	NM_133905	1873	993	26.78	Papd4	NP_598666.1//poly(A) RNA polymerase GLD2 [Mus musculus]
100732	NM_001310516,NM_133350	1898.69	26	0.69	Mapre3	EDL37295.1//microtubule-associated protein, RP/EB family, member 3, isoform CRA_b, partial [Mus musculus];XP_021018656.1//microtubule-associated protein RP/EB family member 3 isoform X3 [Mus caroli]
100737	NM_001190733,NM_001190734,NM_178896	4038	56	0.69	Dcun1d4	XP_008580003.1//PREDICTED: DCN1-like protein 4 isoform X2 [Galeopterus variegatus];NP_001177663.1//DCN1-like protein 4 isoform A [Mus musculus];XP_008580002.1//PREDICTED: DCN1-like protein 4 isoform X1 [Galeopterus variegatus]
100756	NM_001033202	2790	190	3.42	Usp30	AAH38606.1//Usp30 protein, partial [Mus musculus]
100763	NM_133907	5033	499	4.95	Ube3c	BAC65469.1//mKIAA0010 protein, partial [Mus musculus]
100764	NM_029096,NM_133908	1600.08	42	1.33	Rita1	EDL19760.1//RIKEN cDNA 1110008J03, isoform CRA_a, partial [Mus musculus]
100855	NM_001113362,NM_001113364,NM_133910	4433.63	1965	22.13	Tbc1d14	NP_001106835.1//TBC1 domain family member 14 isoform c [Mus musculus];NP_001106833.1//TBC1 domain family member 14 isoform a [Mus musculus]
100859931	NM_001142939	3835	263.55	3.44	Gm20604	NP_071718.1//modulator of apoptosis 1 [Mus musculus]
100861615	NM_001270812	1991	4.52	0.11	LOC100861615	NP_001278022.1//alpha38-takusan isoform a [Mus musculus]
100861668	NM_001270553	2514	1	0.02	Gm21119	NP_001257482.1//ankyrin repeat domain-containing protein 7-like [Mus musculus]
100861753	NM_001302966	1743	1235.92	35.86	Gm21188	BAE25571.1//unnamed protein product, partial [Mus musculus]
100861880	NM_001270898	1217	2.29	0.1	Gm21293	EDL21678.1//mCG1038850 [Mus musculus]
100861891	NM_001270901	1217	2.29	0.1	Gm21304	EDL21678.1//mCG1038850 [Mus musculus]
100861908	NM_001270722	1863	12.81	0.35	Gm21319	NP_001257651.1//eukaryotic translation initiation factor 1A-like [Mus musculus]
100861978	NM_001267702,NM_001267703,NM_001267704	712	2.31	0.17	LOC100861978	NP_001041644.1//C-C motif chemokine 27 isoform 1 [Mus musculus];NP_001157518.1//chemokine (C-C motif) ligand 27b isoform 2 precursor [Mus musculus];EDL05374.1//chemokine (C-C motif) ligand 27, isoform CRA_a [Mus musculus]
100862203	NM_001324550	2007	44.82	1.13	Gm6712	EDL20498.1//mCG7830, isoform CRA_c, partial [Mus musculus]
100862247	NM_001270432	377	5.82	0.85	Gm21586	XP_021582614.1//uncharacterized protein LOC101971023 isoform X1 [Ictidomys tridecemlineatus]
100862375	NM_001359159,NM_001359160	3032	257	4.25	Entpd4b	NP_080450.1//ectonucleoside triphosphate diphosphohydrolase 4 [Mus musculus];XP_008061755.1//ectonucleoside triphosphate diphosphohydrolase 4 isoform X2 [Carlito syrichta]
100900	NM_153571	825	130	8.16	Hscb	NP_705799.2//iron-sulfur cluster co-chaperone protein HscB, mitochondrial precursor [Mus musculus]
100910	NM_133913	3730	637	8.54	Chpf2	BAC65786.1//mKIAA1402 protein, partial [Mus musculus]
100929	NM_001015876,NM_178897	3077.95	344.25	5.61	Tyw1	NP_849228.1//S-adenosyl-L-methionine-dependent tRNA 4-demethylwyosine synthase isoform 2 [Mus musculus];NP_001015876.1//S-adenosyl-L-methionine-dependent tRNA 4-demethylwyosine synthase isoform 1 [Mus musculus]
100952	NM_133918	3466	1206	17.41	Emilin1	XP_008833246.1//PREDICTED: EMILIN-1 [Nannospalax galili]
100972	NM_001310589,NM_001310590,NM_001310592,NM_027295	1615.24	981	30.77	Rab28	XP_006503714.1//PREDICTED: ras-related protein Rab-28 isoform X2 [Mus musculus];XP_016806835.1//PREDICTED: ras-related protein Rab-28 isoform X6 [Pan troglodytes];XP_016806830.1//PREDICTED: ras-related protein Rab-28 isoform X2 [Pan troglodytes];XP_016806829.1//PREDICTED: ras-related protein Rab-28 isoform X1 [Pan troglodytes]
100978	NM_133921	3671	214	2.92	Nfxl1	NP_598682.2//NF-X1-type zinc finger protein NFXL1 [Mus musculus]
100986	NM_194462	12105	714	2.93	Akap9	EDL14626.1//A kinase (PRKA) anchor protein (yotiao) 9, isoform CRA_b, partial [Mus musculus]
101023	NM_001177901,NM_175311	2281.21	387	8.54	Zfp513	XP_003497103.1//PREDICTED: zinc finger protein 513 isoform X2 [Cricetulus griseus];XP_007605733.1//PREDICTED: zinc finger protein 513 isoform X1 [Cricetulus griseus]
101056073	NM_001324553	2059	2.25	0.06	Zfp990	AAH96621.1//RIKEN cDNA 1700029I01 gene [Mus musculus]
101056408	NM_001282148	1697	1.27	0.04	Gm15816	EDL32871.1//mCG146299, partial [Mus musculus]
101095	NM_146175	5222	268	2.56	Zfp282	XP_008171355.1//PREDICTED: uncharacterized protein LOC101931677 [Chrysemys picta bellii]
101100	NM_001142732,NM_133923	2600.15	343.8	6.64	Ttll3	NP_001136204.1//tubulin monoglycylase TTLL3 isoform 2 [Mus musculus];NP_598684.4//tubulin monoglycylase TTLL3 isoform 1 [Mus musculus]
101113	NM_133924	1520	64	2.14	Snx21	EDL06416.1//RIKEN cDNA 5730407K14, isoform CRA_a, partial [Mus musculus]
101118	NM_001347059,NM_028990	4218.05	326	3.86	Tmem168	NP_083266.1//transmembrane protein 168 isoform 1 [Mus musculus]
101122	NM_001033204,NM_001346511	1269	42	1.69	Rpusd3	NP_001028376.1//RNA pseudouridylate synthase domain-containing protein 3 isoform 1 [Mus musculus];NP_001333440.1//RNA pseudouridylate synthase domain-containing protein 3 isoform 2 [Mus musculus]
101142	NM_133927	2314	180	3.91	Itfg2	NP_598688.1//KICSTOR complex protein ITFG2 [Mus musculus]
101148	NM_175312	4147	299.07	3.6	Bmt2	NP_780521.2//probable methyltransferase BMT2 homolog [Mus musculus]
101185	NM_133931	3153	609	9.68	Pot1a	XP_021020507.1//protection of telomeres protein 1 [Mus caroli]
101187	NM_001346512,NM_001346513,NM_181402	3617.92	172.14	2.38	Parp11	EDK99860.1//poly (ADP-ribose) polymerase family, member 11, isoform CRA_b, partial [Mus musculus];XP_006505297.1//PREDICTED: poly [ADP-ribose] polymerase 11 isoform X3 [Mus musculus];XP_017176774.1//PREDICTED: poly [ADP-ribose] polymerase 11 isoform X1 [Mus musculus]
101197	NM_178898	2776	114	2.06	Zfp956	XP_021518893.1//zinc finger protein 398-like [Meriones unguiculatus]
101202	NM_178899	2236	4	0.09	Hepacam2	NP_849230.1//HEPACAM family member 2 precursor [Mus musculus]
101206	NM_133932	1855	493	13.43	Tada3	EDK99455.1//transcriptional adaptor 3 (NGG1 homolog, yeast)-like, isoform CRA_c, partial [Mus musculus]
101214	NM_001347209,NM_198102	1835.28	2055	56.57	Tra2a	EDK98603.1//RIKEN cDNA G430041M01, isoform CRA_d, partial [Mus musculus];EDK98602.1//RIKEN cDNA G430041M01, isoform CRA_c, partial [Mus musculus]
101240	NM_001013366	2759	224	4.07	Wdr91	XP_021046202.1//WD repeat-containing protein 91 [Mus pahari]
101314	NM_133937	1110	2257	104.11	Brk1	XP_017356997.1//PREDICTED: protein BRICK1 [Cebus capucinus imitator]
101320	NM_207210	2116	3	0.07	Dyrk4	EDK99846.1//dual-specificity tyrosine-(Y)-phosphorylation regulated kinase 4 [Mus musculus]
101351	NM_175313	3205	58.49	0.91	Eogt	EDK99350.1//RIKEN cDNA A130022J15, isoform CRA_b, partial [Mus musculus]
101358	NM_133940	4219	2367.95	28.04	Fbxl14	XP_016778206.1//PREDICTED: F-box/LRR-repeat protein 14 isoform X1 [Pan troglodytes]
101437	NM_001286030,NM_001286031,NM_001286032,NM_001357685,NM_133941	2945.37	129.53	2.21	Dhx32	XP_017177392.1//PREDICTED: putative pre-mRNA-splicing factor ATP-dependent RNA helicase DHX32 isoform X2 [Mus musculus];NP_598702.1//putative pre-mRNA-splicing factor ATP-dependent RNA helicase DHX32 isoform a [Mus musculus];Q8BZS9.2//RecName: Full=Putative pre-mRNA-splicing factor ATP-dependent RNA helicase DHX32; AltName: Full=DEAH box protein 32; AltName: Full=MuDDX32
101471	NM_001081118	5374	1413	13.11	Phrf1	XP_006536202.1//PREDICTED: PHD and RING finger domain-containing protein 1 isoform X3 [Mus musculus]
101476	NM_001346515,NM_001357696,NM_133942	3825.15	266	3.48	Plekha1	EDL17685.1//pleckstrin homology domain containing, family A (phosphoinositide binding specific) member 1, isoform CRA_b, partial [Mus musculus];NP_598703.1//pleckstrin homology domain-containing family A member 1 isoform 1 [Mus musculus];XP_006507209.1//PREDICTED: pleckstrin homology domain-containing family A member 1 isoform X3 [Mus musculus]
101488	NM_001252530,NM_001252531,NM_175316	4381	10	0.11	Slco2b1	NP_001239459.1//solute carrier organic anion transporter family member 2B1 isoform 1 [Mus musculus];AAH49251.1//Slco2b1 protein, partial [Mus musculus]
101488143	NM_008220	646	5	0.41	Hbb-bt	NP_032246.2//hemoglobin, beta adult t chain [Mus musculus]
101488212	NM_146023	3964	253.72	3.2	Evi2	NP_666135.1//protein EVI2B precursor [Mus musculus]
101489	NM_053194	2967	1384	23.39	Ric8a	NP_444424.1//synembryn-A [Mus musculus]
101490	NM_001346517,NM_178641	3805.88	473	6.21	Inpp5f	BAC98059.1//mKIAA0966 protein, partial [Mus musculus];NP_001333446.1//phosphatidylinositide phosphatase SAC2 isoform 2 [Mus musculus]
101497	NM_001083912,NM_001290542,NM_138752	5074.58	665	6.54	Plekhg2	BAD21360.1//mFLJ00018 protein, partial [Mus musculus]
101502	NM_001040684,NM_133943	1805.49	258	7.22	Hsd3b7	NP_598704.2//3 beta-hydroxysteroid dehydrogenase type 7 isoform a [Mus musculus]
101513	NM_001347560,NM_001357705,NM_028308	1478.6	502	17.24	Mob2	XP_011240273.1//PREDICTED: MOB kinase activator 2 isoform X1 [Mus musculus];XP_011719647.1//PREDICTED: MOB kinase activator 2 isoform X2 [Macaca nemestrina];NP_082584.1//MOB kinase activator 2 isoform 1 [Mus musculus]
101540	NM_001252458,NM_178900	3451.94	2312	33.52	Prkd2	EDL42075.1//protein kinase D2, isoform CRA_a, partial [Mus musculus]
101543	NM_207212	1958	2	0.05	Wtip	NP_997095.1//Wilms tumor protein 1-interacting protein [Mus musculus]
101544	NM_001033205	2741	25.84	0.47	Zfp575	XP_021075226.1//zinc finger protein 575 [Mus pahari]
101565	NM_182995	5024	471	4.68	Ccp110	NP_892040.1//centriolar coiled-coil protein of 110 kDa [Mus musculus]
101568	NM_133945	1790	1178	33.27	Vrk3	EDL22749.1//vaccinia related kinase 3, isoform CRA_a, partial [Mus musculus]
101592	NM_001159672,NM_175317	3608	349	4.84	Efl1	EDL06898.1//elongation factor Tu GTP binding domain containing 1, isoform CRA_b, partial [Mus musculus]
101602	NM_178901	1918	2589	68.14	AI467606	NP_849232.1//transmembrane protein C16orf54 homolog [Mus musculus]
101604	NM_198011	2163	35.8	0.83	E430018J23Rik	XP_021556077.1//zinc finger protein 768 [Neomonachus schauinslandi]
101612	NM_153419	1905	134	3.55	Grwd1	NP_700468.2//glutamate-rich WD repeat-containing protein 1 [Mus musculus]
101613	NM_133946	4438	2	0.02	Nlrp6	NP_598707.2//NACHT, LRR and PYD domains-containing protein 6 [Mus musculus]
101631	NM_001033206,NM_001098636	2405.66	124	2.59	Pwwp2b	NP_001092106.1//PWWP domain-containing protein 2B isoform 1 [Mus musculus];NP_001028378.1//PWWP domain-containing protein 2B isoform 2 [Mus musculus]
101685	NM_175318	5240	1342	12.77	Spty2d1	NP_780527.2//protein SPT2 homolog [Mus musculus]
101700	NM_001307998,NM_198012	2385.84	100	2.11	Trim68	NP_001294927.1//E3 ubiquitin-protein ligase TRIM68 isoform 2 [Mus musculus];NP_932129.2//E3 ubiquitin-protein ligase TRIM68 isoform 1 [Mus musculus]
101706	NM_133947	7214	3531.1	24.36	Numa1	NP_598708.3//nuclear mitotic apparatus protein 1 [Mus musculus]
101739	NM_001290527,NM_001347143,NM_001355203,NM_133948	2639.64	2088	39.72	Psip1	NP_001334072.1//PC4 and SFRS1-interacting protein isoform 3 [Mus musculus];NP_001342132.1//PC4 and SFRS1-interacting protein isoform 4 [Mus musculus];NP_598709.1//PC4 and SFRS1-interacting protein isoform 1 [Mus musculus]
101772	NM_001242349,NM_178642	4605	18	0.2	Ano1	EDL18265.1//mCG126938, isoform CRA_h, partial [Mus musculus]
101809	NM_182927	4094	22	0.27	Spred3	XP_006539514.1//PREDICTED: sprouty-related, EVH1 domain-containing protein 3 isoform X1 [Mus musculus]
101831	NM_178643	1788	282.9	8	Faap24	NP_848758.1//Fanconi anemia core complex-associated protein 24 [Mus musculus]
101835	NM_001033530	3411	50.6	0.74	AW146154	NP_001028702.1//uncharacterized protein LOC101835 [Mus musculus]
101861	NM_001358012,NM_027256	3247.38	716	11.04	Ints4	NP_081532.1//integrator complex subunit 4 [Mus musculus];XP_006507243.1//PREDICTED: integrator complex subunit 4 isoform X2 [Mus musculus]
101867	NM_025897,NM_133951	2866.12	318.07	5.57	Rrp8	NP_080173.1//ribosomal RNA-processing protein 8 isoform 2 [Mus musculus];NP_598712.1//ribosomal RNA-processing protein 8 isoform 1 [Mus musculus]
101869	NM_133952	3285	557	8.49	Unc45a	XP_015348532.1//PREDICTED: protein unc-45 homolog A isoform X1 [Marmota marmota marmota]
101883	NM_145580	1192	64	2.74	Igflr1	EDL24007.1//hypothetical protein MGC30332 [Mus musculus]
101943	NM_133953	4299	3098	35.99	Sf3b3	NP_598714.1//splicing factor 3B subunit 3 [Mus musculus]
101966	NM_001007571	679	1294	99.73	D8Ertd738e	NP_001007572.1//leydig cell tumor 10 kDa protein homolog [Mus musculus]
101985	NM_133954	1764	792	22.7	Usb1	NP_598715.2//U6 snRNA phosphodiesterase [Mus musculus]
101994	NM_181854	4016	401	4.99	Champ1	NP_862902.1//chromosome alignment-maintaining phosphoprotein 1 [Mus musculus]
102032	NM_001012667,NM_001146117	1417	364.06	13.06	Smim19	EDL32889.1//expressed sequence AI316807, isoform CRA_a, partial [Mus musculus]
102058	NM_198103	7427	379.99	2.55	Exoc8	NP_932771.1//exocyst complex component 8 [Mus musculus]
102060	NM_183358	1734	384.49	11.22	Gadd45gip1	NP_899202.3//growth arrest and DNA damage-inducible proteins-interacting protein 1 [Mus musculus]
102075	NM_001081333	4167	2	0.02	Plekhg4	NP_001074802.1//puratrophin-1 [Mus musculus]
102093	NM_199446	4640	1152	12.39	Phkb	NP_955517.1//phosphorylase b kinase regulatory subunit beta [Mus musculus]
102098	NM_133962	5300	1844	17.35	Arhgef18	EDL21902.1//rho/rac guanine nucleotide exchange factor (GEF) 18 [Mus musculus]
102103	NM_001005863,NM_001005864,NM_001005865,NM_001286413	4170.34	10433	124.98	Mtus1	NP_001005863.1//microtubule-associated tumor suppressor 1 homolog isoform 1 [Mus musculus];NP_001005865.2//microtubule-associated tumor suppressor 1 homolog isoform 4 [Mus musculus];NP_001005864.1//microtubule-associated tumor suppressor 1 homolog isoform 3 [Mus musculus]
102115	NM_133964	1455	317	11.07	Dohh	NP_598725.2//deoxyhypusine hydroxylase [Mus musculus]
102122	NM_028221	1812	1088	30.35	Fam192a	NP_082497.2//protein FAM192A [Mus musculus]
102124	NM_198299	1307	245	9.55	Enkd1	NP_938041.1//enkurin domain-containing protein 1 [Mus musculus]
102141	NM_207213	3067	73	1.19	Snx25	XP_006509305.3//PREDICTED: sorting nexin-25 isoform X1 [Mus musculus]
102162	NM_001357315,NM_133966	2987.59	498	8.36	Taf5l	NP_598727.1//TAF5-like RNA polymerase II p300/CBP-associated factor-associated factor 65 kDa subunit 5L [Mus musculus]
102182	NM_001081240	2781	512	9.24	Prmt9	BAE32670.1//unnamed protein product [Mus musculus]
102193	NM_133967	2874	817	14.26	Zdhhc7	EDL11626.1//zinc finger, DHHC domain containing 7, isoform CRA_a [Mus musculus]
102209	NM_133968	1528	292	9.69	Snapc2	NP_598729.1//snRNA-activating protein complex subunit 2 [Mus musculus]
102216272	NM_027592	990	188.71	9.8	Ak6	AAW25029.2//unknown, partial [Schistosoma japonicum]
102247	NM_018743	3944	693	8.78	Gpat4	NP_061213.2//glycerol-3-phosphate acyltransferase 6 precursor [Mus musculus]
102278	NM_170684	2421	3	0.06	Cpne7	NP_733785.1//copine-7 [Mus musculus]
102294	NM_133969	2930	197	3.37	Cyp4v3	NP_598730.1//cytochrome P450 4V2 [Mus musculus]
102323	NM_001024504,NM_001042649,NM_001042650,NM_001042651	2932.74	300.39	5.14	Dcun1d2	EDL22134.1//mCG3700, isoform CRA_e, partial [Mus musculus];XP_003504130.2//PREDICTED: DCN1-like protein 2 isoform X1 [Cricetulus griseus]
102334	NM_001167967,NM_001281974,NM_001281975,NM_133971	2354.97	477	10.19	Ankrd10	EDL22075.1//ankyrin repeat domain 10, isoform CRA_d, partial [Mus musculus];NP_598732.2//ankyrin repeat domain-containing protein 10 isoform 1 [Mus musculus];NP_001268904.1//ankyrin repeat domain-containing protein 10 isoform 4 precursor [Mus musculus]
102339	NM_001310607,NM_133973	2754	686	12.5	Cog4	EDL11473.1//component of oligomeric golgi complex 4, isoform CRA_a, partial [Mus musculus];NP_598734.1//conserved oligomeric Golgi complex subunit 4 isoform 1 [Mus musculus]
102371	NM_001033208	2283	4	0.09	Myzap	NP_001028380.1//myocardial zonula adherens protein precursor [Mus musculus]
102414	NM_007713	2494	1941	39.11	Clk3	NP_031739.3//dual specificity protein kinase CLK3 [Mus musculus]
102423	NM_172162	2100	251	6.02	Hinfp	XP_006509960.1//PREDICTED: histone H4 transcription factor isoform X3 [Mus musculus]
102436	NM_001348167,NM_001348168,NM_153168	3916.33	281	3.59	Lars2	NP_001335097.1//probable leucine--tRNA ligase, mitochondrial isoform 2 [Mus musculus];NP_694808.1//probable leucine--tRNA ligase, mitochondrial isoform 1 [Mus musculus]
102442	NM_001162917	8655	2007	11.53	Dennd4a	NP_001156389.1//C-myc promoter-binding protein [Mus musculus]
102443350	NM_001286689,NM_001286690	3233.49	287	4.45	Xndc1	NP_001273618.1//XRCC1 N-terminal domain-related [Mus musculus]
102443351	NM_011644	4506	61	0.68	Xntrpc	NP_035774.2//Xndr-Trpc2 readthrough [Mus musculus]
102448	NM_001033209,NM_001199568	3873.38	65	0.84	Xylb	NP_001028381.1//xylulose kinase isoform 1 [Mus musculus]
102462	NM_133976	915	351	19.79	Imp3	NP_598737.1//U3 small nucleolar ribonucleoprotein protein IMP3 [Mus musculus]
102502	NM_001033210	3697	26	0.35	Pls1	XP_010606481.1//PREDICTED: plastin-1 [Fukomys damarensis]
102545	NM_001252479,NM_133978	1155.3	4983	220.56	Cmtm7	BAE30687.1//unnamed protein product, partial [Mus musculus]
102566	NM_001271873,NM_133979	2634.13	2411	45.96	Ano10	XP_021027806.1//anoctamin-10 [Mus caroli];NP_001258802.1//anoctamin-10 isoform 2 [Mus musculus]
102570	NM_133980	2021	8	0.2	Slc22a13	XP_021063515.1//solute carrier family 22 member 13 [Mus pahari]
102580	NM_133981	2793	285	5.12	Alg9	NP_598742.1//alpha-1,2-mannosyltransferase ALG9 [Mus musculus]
102595	NM_153119	5127	4405.49	42.86	Plekho2	NP_694759.1//pleckstrin homology domain-containing family O member 2 [Mus musculus]
102607	NM_028874	5541	489	4.4	Snx19	BAC65513.1//mKIAA0254 protein, partial [Mus musculus]
102614	NM_133982	1361	1	0.04	Rpp25	NP_598743.1//ribonuclease P protein subunit p25 [Mus musculus]
102626	NM_001316691,NM_178907	2816	3832	68.27	Mapkapk3	NP_001303620.1//MAP kinase-activated protein kinase 3 isoform 2 [Mus musculus];EDL21177.1//mitogen-activated protein kinase-activated protein kinase 3, isoform CRA_c, partial [Mus musculus]
102631730	NM_001305143	729	65.83	4.71	4930512M02Rik	EDL40636.1//mCG3997, partial [Mus musculus]
102632	NM_175324	3348	723.97	10.83	Acad11	XP_021027461.1//acyl-CoA dehydrogenase family member 11 [Mus caroli]
102635552	NM_001346808	4378	59.2	0.68	Gm32856	AAH70434.1//Hypothetical protein LOC100044193 [Mus musculus]
102636203	NM_029164	620	35.73	3.03	4930519L02Rik	EDL12040.1//mCG1045642, partial [Mus musculus]
102639598	NM_001305132,NM_001305133	3893.3	71.26	0.91	Gm14296	NP_001177231.1//novel KRAB box and zinc finger, C2H2 type domain containing protein isoform 1 [Mus musculus]
102644	NM_178644	2388	88	1.85	Oaf	EDL25550.1//DNA segment, Chr 9, University of California at Los Angeles 1, isoform CRA_a, partial [Mus musculus]
102657	NM_133983	3197	12	0.19	Cd276	NP_598744.1//CD276 antigen precursor [Mus musculus]
102680	NM_139142	1894	9.92	0.26	Slc6a20a	BAE24391.1//unnamed protein product [Mus musculus]
102693	NM_153537	5486	31	0.28	Phldb1	NP_705765.3//pleckstrin homology-like domain family B member 1 [Mus musculus]
102747	NM_001146046,NM_001146047,NM_001311095,NM_145616	2721.68	89	1.64	Lrrc49	NP_001139519.1//leucine-rich repeat-containing protein 49 isoform 3 [Mus musculus];EDL25997.1//leucine rich repeat containing 49, isoform CRA_a, partial [Mus musculus];NP_001139518.1//leucine-rich repeat-containing protein 49 isoform 1 [Mus musculus];EDL25998.1//leucine rich repeat containing 49, isoform CRA_b, partial [Mus musculus]
102774	NM_175325	2542	162	3.2	Bbs4	NP_780534.1//Bardet-Biedl syndrome 4 protein homolog [Mus musculus]
102791	NM_001311156,NM_133986	1822.29	194	5.38	Tcta	NP_001298085.1//T-cell leukemia translocation-altered gene protein homolog isoform 2 [Mus musculus];NP_598747.1//T-cell leukemia translocation-altered gene protein homolog isoform 1 [Mus musculus]
102857	NM_001142809,NM_001142810,NM_133987	3968	10	0.13	Slc6a8	EDL29887.1//solute carrier family 6 (neurotransmitter transporter, creatine), member 8, isoform CRA_a, partial [Mus musculus];NP_001136282.1//sodium- and chloride-dependent creatine transporter 1 isoform 3 [Mus musculus];NP_598748.1//sodium- and chloride-dependent creatine transporter 1 isoform 1 [Mus musculus]
102866	NM_001166453,NM_001166454,NM_001346519,NM_001346520,NM_145629	3132	9	0.14	Pls3	XP_013005633.1//PREDICTED: LOW QUALITY PROTEIN: plastin-3 [Cavia porcellus];XP_006527794.1//PREDICTED: plastin-3 isoform X1 [Mus musculus]
102871	NM_001346522,NM_001358686,NM_175326	3650	10	0.14	D330045A20Rik	NP_780535.1//uncharacterized protein CXorf57 homolog isoform 1 [Mus musculus];NP_001333451.1//uncharacterized protein CXorf57 homolog isoform 2 [Mus musculus]
102920	NM_001305631,NM_145924	3656.11	362	4.95	Cenpi	NP_666036.1//centromere protein I [Mus musculus]
103080	NM_001024910,NM_001024911	2262.71	126	2.8	2020-09-10	XP_012807950.1//PREDICTED: septin-10 [Jaculus jaculus]
103098	NM_001252330,NM_001358821,NM_175328	3563	1	0.01	Slc6a15	NP_758824.1//sodium-dependent neutral amino acid transporter B(0)AT2 [Rattus norvegicus]
103135	NM_001252326,NM_001252327,NM_001358822,NM_133992	4389.02	1306	14.86	Pan2	NP_598753.1//PAB-dependent poly(A)-specific ribonuclease subunit PAN2 isoform 1 [Mus musculus];NP_001239255.1//PAB-dependent poly(A)-specific ribonuclease subunit PAN2 isoform 2 [Mus musculus];XP_006513050.1//PREDICTED: PAB-dependent poly(A)-specific ribonuclease subunit PAN2 isoform X3 [Mus musculus];NP_001239256.1//PAB-dependent poly(A)-specific ribonuclease subunit PAN2 isoform 3 [Mus musculus]
103136	NM_133993	2579	1072	20.88	Pwp1	NP_598754.2//periodic tryptophan protein 1 homolog [Mus musculus]
103140	NM_001346523,NM_133994	1873	48	1.29	Gstt3	NP_598755.1//glutathione S-transferase theta-3 isoform 1 [Mus musculus];XP_021060896.1//glutathione S-transferase theta-3 isoform X2 [Mus pahari]
103142	NM_153133	2698	36.93	0.69	Rdh9	NP_694773.1//retinol dehydrogenase 9 precursor [Mus musculus]
103149	NM_133995	3042	37.03	0.61	Upb1	NP_598756.1//beta-ureidopropionase [Mus musculus]
103161	NM_133997	1930	10.43	0.27	Apof	NP_598758.1//apolipoprotein F precursor [Mus musculus]
103172	NM_175329	1498	158	5.35	Chchd10	NP_780538.2//coiled-coil-helix-coiled-coil-helix domain-containing protein 10, mitochondrial [Mus musculus]
103199	NM_133999	3278	709	10.83	Fig4	NP_598760.1//polyphosphoinositide phosphatase [Mus musculus]
103213	NM_134000	2867	73	1.28	Traf3ip2	XP_011241407.1//PREDICTED: adapter protein CIKS isoform X1 [Mus musculus]
103220	NM_001003910,NM_001003939,NM_153595	3404.77	22	0.32	Ttc41	NP_705823.3//tetratricopeptide repeat protein 41 isoform 2 [Mus musculus];NP_001003939.2//tetratricopeptide repeat protein 41 isoform 1 [Mus musculus];NP_001003910.2//tetratricopeptide repeat protein 41 isoform 3 [Mus musculus]
103236	NM_001159591,NM_134002	2314.27	2402	52.22	Csnk1g2	NP_001153063.1//casein kinase I isoform gamma-2 isoform 2 [Mus musculus];NP_598763.1//casein kinase I isoform gamma-2 isoform 1 [Mus musculus]
103266	NM_001013028	3778	220.53	2.92	Tmem263	NP_001013046.1//transmembrane protein 263 [Mus musculus]
103268	NM_001243074,NM_001243075,NM_026643,NM_029132	2182.78	217	5.01	Cep57l1	NP_083408.1//centrosomal protein CEP57L1 isoform 1 [Mus musculus];NP_001230004.1//centrosomal protein CEP57L1 isoform 4 [Mus musculus];EDL04987.1//RIKEN cDNA 2410017P07, isoform CRA_b, partial [Mus musculus]
103284	NM_134003	2102	474	11.36	Zc3h10	EDL24581.1//zinc finger CCCH type containing 10, partial [Mus musculus]
103406	NM_001034895	3358	3	0.04	Zfr2	NP_001030067.2//zinc finger RNA-binding protein 2 [Mus musculus]
103425	NM_134009	2893	3588	62.2	Ncln	NP_598770.1//nicalin precursor [Mus musculus]
103466	NM_175331	5967	197.1	1.65	Nt5dc3	NP_780540.2//5'-nucleotidase domain-containing protein 3 [Mus musculus]
103468	NM_134010	3092	1120	18.15	Nup107	NP_598771.1//nuclear pore complex protein Nup107 [Mus musculus]
103534	NM_145926	2429	524	10.85	Mgat4b	EAW53789.1//mannosyl (alpha-1,3-)-glycoprotein beta-1,4-N-acetylglucosaminyltransferase, isozyme B, isoform CRA_b [Homo sapiens]
103537	NM_001346525,NM_134012	5318.5	672	6.3	Mbtd1	EDL15904.1//mCG1463, isoform CRA_b, partial [Mus musculus];EDL15906.1//mCG1463, isoform CRA_c, partial [Mus musculus]
103551	NM_175332	2349	42	0.9	Epop	NP_780541.2//elongin BC and Polycomb repressive complex 2-associated protein [Mus musculus]
103554	NM_134013	6454	1647	12.71	Psme4	NP_598774.2//proteasome activator complex subunit 4 [Mus musculus]
103573	NM_001035226,NM_134014	5106.35	3568.08	34.85	Xpo1	NP_598775.2//exportin-1 [Mus musculus]
103583	NM_001271347,NM_001271348,NM_001271349,NM_134015	4199.58	1458	17.34	Fbxw11	XP_006978940.2//PREDICTED: F-box/WD repeat-containing protein 11 isoform X3 [Peromyscus maniculatus bairdii];XP_015853092.1//PREDICTED: F-box/WD repeat-containing protein 11 isoform X2 [Peromyscus maniculatus bairdii];XP_015853091.1//PREDICTED: F-box/WD repeat-containing protein 11 isoform X1 [Peromyscus maniculatus bairdii];XP_006978941.2//PREDICTED: F-box/WD repeat-containing protein 11 isoform…
103611159	NM_001301259	4596	2.4	0.03	Gm38667	NP_955801.1//protocadherin alpha-7 precursor [Rattus norvegicus]
103655	NM_146013	2956	2	0.03	Sec14l4	XP_021508260.1//SEC14-like protein 4 isoform X1 [Meriones unguiculatus]
103677	NM_001002764	5817	964	8.26	Smg6	EDL12790.1//Smg-6 homolog, nonsense mediated mRNA decay factor (C. elegans), isoform CRA_a [Mus musculus]
103694	NM_134020	1645	792	24.38	Tmed4	NP_598781.1//transmembrane emp24 domain-containing protein 4 precursor [Mus musculus]
103710	NM_153142	3059	83	1.36	Slc35e4	EDL40446.1//solute carrier family 35, member E4, isoform CRA_b, partial [Mus musculus]
103711	NM_134021	2048	532	13.1	Pnpo	NP_598782.1//pyridoxine-5'-phosphate oxidase [Mus musculus]
103724	NM_134023	1929	115	3.01	Tbc1d10a	NP_598784.1//TBC1 domain family member 10A [Mus musculus]
103733	NM_134024	1609	679	21.38	Tubg1	EDL03891.1//mCG20203, isoform CRA_b, partial [Mus musculus]
103737	NM_134025	2726	118	2.17	Pex12	EDL15699.1//peroxisomal biogenesis factor 12, isoform CRA_b, partial [Mus musculus]
103742	NM_025559	762	466	31.81	Mien1	NP_079835.1//migration and invasion enhancer 1 [Mus musculus]
103743	NM_029537	1444	15	0.53	Tmem98	EDL15647.1//transmembrane protein 98, isoform CRA_a, partial [Mus musculus]
103765	NM_153596	1370	4	0.15	Tmem17	NP_705824.1//transmembrane protein 17 [Mus musculus]
103784	NM_178909	3431	2453.74	35.8	Wdr92	EDL40682.1//mCG1050441 [Mus musculus]
103806	NM_175334	5573	2078	18.59	Maml1	BAC97898.1//mKIAA0200 protein, partial [Mus musculus]
103836	NM_001040686,NM_182996	1904.85	753	19.96	Zfp692	XP_006246445.1//PREDICTED: zinc finger protein 692 isoform X1 [Rattus norvegicus]
103841	NM_001172099,NM_198013	3041.94	59	0.97	Cuedc1	NP_001165570.1//CUE domain-containing protein 1 isoform 2 [Mus musculus];NP_932130.2//CUE domain-containing protein 1 isoform 1 [Mus musculus]
103844	NM_001252482,NM_001252483,NM_001252484,NM_001252485,NM_213729	1218	2	0.08	Inca1	NP_998894.1//protein INCA1 isoform 1 [Mus musculus]
103850	NM_134029	1306	143	5.58	Nt5m	NP_598790.1//5'(3')-deoxyribonucleotidase, mitochondrial precursor [Mus musculus]
103889	NM_134032	1631	6	0.19	Hoxb2	NP_598793.2//homeobox protein Hox-B2 [Mus musculus]
103963	NM_133933	3642	3240	44.5	Rpn1	NP_598694.3//dolichyl-diphosphooligosaccharide--protein glycosyltransferase subunit 1 precursor [Mus musculus]
103964	NM_001003405	806	0.99	0.06	Try5	NP_001003405.1//trypsin 5 precursor [Mus musculus]
103967	NM_001038619,NM_172646	4590	2	0.02	Dnm3	XP_016076887.1//PREDICTED: dynamin-3 isoform X1 [Miniopterus natalensis];XP_016076888.1//PREDICTED: dynamin-3 isoform X2 [Miniopterus natalensis]
103988	NM_001287386,NM_010292	2372	1	0.02	Gck	XP_007447054.1//PREDICTED: glucokinase isoform X1 [Lipotes vexillifer];XP_006892233.1//PREDICTED: glucokinase [Elephantulus edwardii]
104001	NM_001007596,NM_001286448,NM_153457	3065.5	10	0.16	Rtn1	XP_006199779.1//PREDICTED: reticulon-1-A [Vicugna pacos];EDL36536.1//reticulon 1, isoform CRA_b, partial [Mus musculus];NP_001273377.1//reticulon-1 isoform A2 [Mus musculus]
104009	NM_001024945,NM_023268	2704	4593	85.27	Qsox1	EDL39401.1//quiescin Q6, isoform CRA_b, partial [Mus musculus]
104015	NM_001045515,NM_001164483	7048.68	2512	17.74	Synj1	XP_011244377.1//PREDICTED: synaptojanin-1 isoform X1 [Mus musculus];BAC41456.2//mKIAA0910 protein, partial [Mus musculus]
104027	NM_001109975,NM_177340	5012	6	0.06	Synpo	XP_006525531.1//PREDICTED: synaptopodin isoform X1 [Mus musculus];BAE34731.1//unnamed protein product, partial [Mus musculus]
104069	NM_033610	1210	3	0.13	Sncb	NP_291088.1//beta-synuclein [Mus musculus]
104082	NM_001014981	7109	730	5.11	Wdr7	NP_001014981.1//WD repeat-containing protein 7 [Mus musculus]
104086	NM_024264	1936	151	3.94	Cyp27a1	EDL00348.1//cytochrome P450, family 27, subfamily a, polypeptide 1 [Mus musculus]
104099	NM_001113514,NM_133721	7001	9.02	0.06	Itga9	AAI50825.1//Integrin alpha 9 [Mus musculus];BAE24106.1//unnamed protein product, partial [Mus musculus]
104110	NM_080435	3414	22	0.32	Adcy4	NP_536683.1//adenylate cyclase type 4 [Mus musculus]
104111	NM_001159536,NM_001159537,NM_138305	4388.66	107.04	1.22	Adcy3	BAC65580.1//mKIAA0511 protein, partial [Mus musculus]
104112	NM_001199296,NM_134037	4423.45	4852	54.77	Acly	NP_001186225.1//ATP-citrate synthase isoform 1 [Mus musculus];NP_598798.1//ATP-citrate synthase isoform 2 [Mus musculus]
104130	NM_001358624,NM_019435	861.98	1488.57	89.3	Ndufb11	NP_062308.2//NADH dehydrogenase [ubiquinone] 1 beta subcomplex subunit 11, mitochondrial [Mus musculus]
104156	NM_001358428,NM_023794	3847	86	1.12	Etv5	EDK97627.1//mCG127346, isoform CRA_b, partial [Mus musculus]
104158	NM_053200	1966	72	1.85	Ces1d	BAA84996.1//brain carboxylesterase hBr3 [Homo sapiens]
104175	NM_145587	4092	132	1.61	Sbk1	NP_663562.1//serine/threonine-protein kinase SBK1 [Mus musculus]
104183	NM_145126	1510	9.14	0.31	Chil4	AEF33359.1//chitinase-like protein [Rattus norvegicus]
104184	NM_178645	2355	770	16.45	Blmh	NP_848760.1//bleomycin hydrolase [Mus musculus]
104215	NM_145491	4159	93.71	1.13	Rhoq	EDL38618.1//ras homolog gene family, member Q, partial [Mus musculus]
104248	NM_172549	7483	1642	10.92	Cabin1	AAI50826.1//Calcineurin binding protein 1 [Mus musculus]
104252	NM_026772	1491	274	9.33	Cdc42ep2	NP_081048.1//cdc42 effector protein 2 [Mus musculus]
104263	NM_001038695,NM_173001	4833.2	1299	13.41	Kdm3a	BAC98014.1//mKIAA0742 protein, partial [Mus musculus]
104271	NM_031374	8408	635	3.76	Tex15	NP_113551.2//testis-expressed protein 15 [Mus musculus]
104303	NM_025859	842	450	27.66	Arl1	XP_011760078.1//PREDICTED: ADP-ribosylation factor-like protein 1 [Macaca nemestrina]
104318	NM_027874,NM_139059	3725.15	2128	28.57	Csnk1d	NP_082150.1//casein kinase I isoform delta isoform 2 [Mus musculus];NP_620690.1//casein kinase I isoform delta isoform 1 [Mus musculus]
104346	NM_018855	1687	50	1.5	Gas8	NP_061343.2//growth arrest-specific protein 8 [Mus musculus]
104348	NM_023266,NM_181266	4084.66	307.51	3.76	Zfp120	NP_001296145.1//zinc finger protein 950 isoform a [Mus musculus];XP_021484437.1//zinc finger protein 431-like isoform X6 [Meriones unguiculatus]
104349	NM_144546	2041	25.92	0.64	Zfp119a	XP_021488584.1//zinc finger protein 14-like isoform X3 [Meriones unguiculatus]
104362	NM_001355205,NM_001355207,NM_001355208,NM_001355209,NM_001355210,NM_008579	658	2	0.16	Meig1	XP_017515828.1//PREDICTED: meiosis expressed gene 1 protein homolog [Manis javanica];XP_021011897.1//meiosis expressed gene 1 protein homolog isoform X1 [Mus caroli]
104382	NM_001005477	2329	1.51	0.03	Barhl2	NP_001005477.1//barH-like 2 homeobox protein [Mus musculus]
104383	NM_001320554,NM_054048	2371.98	32	0.68	Rcor2	XP_008758335.1//PREDICTED: REST corepressor 2 isoform X1 [Rattus norvegicus]
104394	NM_148952	2024	1740	43.35	E2f4	NP_683754.1//transcription factor E2F4 [Mus musculus]
104401	NM_144868	7281	1452	9.93	Pcnx3	NP_659117.2//pecanex-like protein 3 [Mus musculus]
104416	NM_027088	3406	998	14.67	Bap1	EDL24802.1//Brca1 associated protein 1, isoform CRA_a, partial [Mus musculus]
104418	NM_001166597,NM_138306	3620.42	4486	61.98	Dgkz	NP_001160069.1//diacylglycerol kinase zeta isoform 1 [Mus musculus];EDL27583.1//diacylglycerol kinase zeta, isoform CRA_a, partial [Mus musculus]
104444	NM_001357501,NM_001357503,NM_001357505,NM_024233	1068.2	550	26.4	Rexo2	EDL95421.1//REX2, RNA exonuclease 2 homolog (S. cerevisiae), isoform CRA_e [Rattus norvegicus];BAE43110.1//unnamed protein product [Mus musculus];XP_006509997.1//PREDICTED: oligoribonuclease, mitochondrial isoform X1 [Mus musculus];NP_077195.2//oligoribonuclease, mitochondrial precursor [Mus musculus]
104445	NM_027219	2542	2	0.04	Cdc42ep1	NP_081495.1//cdc42 effector protein 1 [Mus musculus]
104457	NM_001177601,NM_001177603,NM_001177606,NM_001177607,NM_026757,NM_145758	826.97	685	42.91	0610010K14Rik	OBS80450.1//hypothetical protein A6R68_21350 [Neotoma lepida]
104458	NM_025936	2140	1012	23.82	Rars	NP_080212.2//arginine--tRNA ligase, cytoplasmic [Mus musculus]
104479	NM_134033	3418	546.91	8.01	Ccdc117	NP_598794.2//coiled-coil domain-containing protein 117 [Mus musculus]
104570	NM_134034	5111	2427	23.68	Ppp4r3b	BAC98154.1//mKIAA1387 protein, partial [Mus musculus]
104601	NM_170671	2944	4	0.07	Mycbpap	NP_733771.2//MYCBP-associated protein [Mus musculus]
104625	NM_001290741,NM_212484	5580.93	1681	15.01	Cnot6	NP_001013878.1//CCR4-NOT transcription complex subunit 6 [Rattus norvegicus];NP_997649.1//CCR4-NOT transcription complex subunit 6 isoform 2 [Mus musculus]
104662	NM_177325	3395	346.25	5.11	Tsr1	NP_796299.2//pre-rRNA-processing protein TSR1 homolog [Mus musculus]
104681	NM_001029842,NM_134038	4173.43	2762	33.06	Slc16a6	NP_001025013.1//monocarboxylate transporter 7 isoform a [Mus musculus]
104709	NM_001004435,NM_001081566	3238	1191	18.42	Pik3r6	NP_001004435.1//phosphoinositide 3-kinase regulatory subunit 6 isoform 2 [Mus musculus];NP_001075035.1//phosphoinositide 3-kinase regulatory subunit 6 isoform 1 [Mus musculus]
104718	NM_001033213	3458	1075	15.56	Ttc7b	EDL18898.1//mCG145297, partial [Mus musculus]
104721	NM_134040	2488	1002	20.24	Ddx1	NP_598801.1//ATP-dependent RNA helicase DDX1 [Mus musculus]
104725	NM_134054	1363	849	31.69	Sptssa	XP_017921990.1//PREDICTED: serine palmitoyltransferase small subunit A [Capra hircus]
104732	NM_134041	3371	295.58	4.39	Tedc1	XP_002726827.1//PREDICTED: uncharacterized protein C14orf80 homolog [Rattus norvegicus]
104759	NM_178911	1978	2241	57.16	Pld4	NP_849242.1//phospholipase D4 [Mus musculus]
104771	NM_001205067,NM_024205	1969.79	331.7	8.5	Jkamp	EDL36541.1//RIKEN cDNA 1200003C05, isoform CRA_a, partial [Mus musculus];EDL36542.1//RIKEN cDNA 1200003C05, isoform CRA_b, partial [Mus musculus]
104776	NM_001313967,NM_134042	3420	159.97	2.34	Aldh6a1	NP_598803.1//methylmalonate-semialdehyde dehydrogenase [acylating], mitochondrial isoform 1 precursor [Mus musculus];EDL02803.1//aldehyde dehydrogenase family 6, subfamily A1, isoform CRA_a, partial [Mus musculus]
104799	NM_001142580,NM_001142581,NM_134044	2545.36	1065	21.02	Vipas39	NP_001136052.1//spermatogenesis-defective protein 39 homolog isoform a [Mus musculus];EDL02937.1//expressed sequence AI413782, isoform CRA_f, partial [Mus musculus]
104806	NM_178912	7775	314	2.01	Fancm	NP_849243.2//Fanconi anemia group M protein homolog [Mus musculus]
104831	NM_001081043	5384	976	9.04	Ptpn23	NP_001074512.1//tyrosine-protein phosphatase non-receptor type 23 [Mus musculus]
104836	NM_001253847,NM_001253848,NM_134048	4006.36	509	6.35	Cbll1	NP_001240777.1//E3 ubiquitin-protein ligase Hakai isoform 3 [Mus musculus];EDL36914.1//Casitas B-lineage lymphoma-like 1, isoform CRA_b, partial [Mus musculus]
104859	NM_001081057,NM_001289510,NM_175336	7793	406.51	2.6	Tecpr2	BAC97923.1//mKIAA0297 protein, partial [Mus musculus];NP_001074526.1//tectonin beta-propeller repeat-containing protein 2 isoform 1 [Mus musculus]
104871	NM_001289572,NM_001289573,NM_001289574,NM_178914	1975	39	1	Spata7	EDL18930.1//spermatogenesis associated 7, isoform CRA_a, partial [Mus musculus];NP_001276502.1//spermatogenesis-associated protein 7 homolog isoform 3 [Mus musculus]
104884	NM_028354	2073	446	10.85	Tdp1	NP_082630.2//tyrosyl-DNA phosphodiesterase 1 [Mus musculus]
104886	NM_001347405,NM_001347406,NM_001347407,NM_134050	3145	22	0.35	Rab15	XP_016781729.1//PREDICTED: ras-related protein Rab-15 isoform X1 [Pan troglodytes];XP_011833721.1//PREDICTED: ras-related protein Rab-15 [Mandrillus leucophaeus];XP_015398827.1//PREDICTED: ras-related protein Rab-15 [Panthera tigris altaica];XP_014923638.1//PREDICTED: ras-related protein Rab-15 [Acinonyx jubatus]
104910	NM_001012310	1609	18	0.57	Slc25a47	AAH55027.1//AI132487 protein, partial [Mus musculus]
104923	NM_134052	1676	498.06	15.04	Adi1	XP_021509242.1//1,2-dihydroxy-3-keto-5-methylthiopentene dioxygenase [Meriones unguiculatus]
104943	NM_027828	2684	51	0.95	Fam110c	NP_082104.2//protein FAM110C [Mus musculus]
105000	NM_001346528,NM_028821	5792	14.47	0.12	Dnal1	NP_001027642.1//dynein light chain 1, axonemal [Ciona intestinalis]
105005	NM_029007	3402	4	0.06	Fam84a	EDK98462.1//expressed sequence AW125753, isoform CRA_b, partial [Mus musculus]
105014	NM_023697	1475	140	4.82	Rdh14	NP_076186.1//retinol dehydrogenase 14 [Mus musculus]
105083	NM_134058	1588	207	6.61	Pelo	NP_598819.2//protein pelota homolog [Mus musculus]
105148	NM_172015	4396	961.12	10.92	Iars	NP_742012.2//isoleucine--tRNA ligase, cytoplasmic [Mus musculus]
105171	NM_001042591	4102	2542	30.96	Arrdc3	BAC65781.1//mKIAA1376 protein, partial [Mus musculus]
105180375	NM_001304267	1251	107	4.36	Tmem265	XP_008246955.1//PREDICTED: transmembrane protein 265 isoform X1 [Oryctolagus cuniculus]
105193	NM_175340	2308	6	0.13	Nhlrc1	NP_780549.1//E3 ubiquitin-protein ligase NHLRC1 [Mus musculus]
105203	NM_134063	8356	293.06	1.74	Fam208b	BAD90477.1//mKIAA2006 protein, partial [Mus musculus]
105239	NM_001146025,NM_001146026,NM_001146027,NM_134064	3833.82	4144	54.04	Rnf44	NP_001139498.1//RING finger protein 44 isoform 2 [Mus musculus];NP_001139497.1//RING finger protein 44 isoform 1 [Mus musculus];BAC98100.1//mKIAA1100 protein, partial [Mus musculus]
105245	NM_001289598,NM_001289599,NM_145367	2669.91	1228	23.09	Txndc5	NP_663342.3//thioredoxin domain-containing protein 5 isoform 1 precursor [Mus musculus];EDL40939.1//thioredoxin domain containing 5 [Mus musculus];NP_001276528.1//thioredoxin domain-containing protein 5 isoform 3 [Mus musculus]
105246	NM_001024508,NM_001308041	2447.54	1011	20.76	Brd9	XP_006227848.1//PREDICTED: bromodomain-containing protein 9 isoform X2 [Rattus norvegicus];XP_006227849.1//PREDICTED: bromodomain-containing protein 9 isoform X3 [Rattus norvegicus]
105278	NM_053180	1854	64	1.74	Cdk20	NP_444410.1//cyclin-dependent kinase 20 [Mus musculus]
105298	NM_134065	2404	82	1.72	Epdr1	NP_598826.3//mammalian ependymin-related protein 1 precursor [Mus musculus]
105348	NM_001035122,NM_027307	3562.64	598	8.4	Golm1	NP_001030294.1//Golgi membrane protein 1 [Mus musculus]
105349	NM_001346535,NM_134066	1121	7	0.32	Akr1c18	XP_021035996.1//aldo-keto reductase family 1 member C18 isoform X2 [Mus caroli];XP_021071143.1//aldo-keto reductase family 1 member C18 isoform X1 [Mus pahari]
105351	NM_001104646,NM_134067	1959.57	272	7	AW209491	NP_598828.3//UPF0415 protein C7orf25 homolog [Mus musculus]
105352	NM_001037955,NM_134068	3058	128.22	2.1	Dusp22	NP_001033044.1//dual specificity protein phosphatase 22 isoform a [Mus musculus];NP_598829.1//dual specificity protein phosphatase 22 isoform b [Mus musculus]
105372	NM_178918	4071	304	3.73	Utp15	NP_849249.1//U3 small nucleolar RNA-associated protein 15 homolog [Mus musculus]
105377	NM_134071	3742	257	3.43	Slf1	XP_006517098.1//PREDICTED: SMC5-SMC6 complex localization factor protein 1 isoform X3 [Mus musculus]
105428	NM_001024512,NM_001177633,NM_172379	2123.28	394	9.35	Fam149b	EDL01520.1//expressed sequence AA536717, isoform CRA_c, partial [Mus musculus];NP_001171104.1//protein FAM149B1 isoform 3 [Mus musculus];NP_001019683.1//protein FAM149B1 isoform 1 [Mus musculus]
105439	NM_198014	2757	214	3.9	Slain1	NP_932131.2//SLAIN motif-containing protein 1 [Mus musculus]
105440	NM_001111028,NM_001285933,NM_134073	3323.6	433	6.52	Kctd9	EDL35965.1//potassium channel tetramerisation domain containing 9, isoform CRA_a, partial [Mus musculus];EDL35967.1//potassium channel tetramerisation domain containing 9, isoform CRA_c, partial [Mus musculus];EDL35968.1//potassium channel tetramerisation domain containing 9, isoform CRA_d, partial [Mus musculus]
105445	NM_001081039,NM_001128307,NM_001128308,NM_001347596,NM_134074	7947.26	1309	8.19	Dock9	NP_598835.2//dedicator of cytokinesis protein 9 isoform 2 [Mus musculus];BAC65713.1//mKIAA1058 protein, partial [Mus musculus];NP_001074508.1//dedicator of cytokinesis protein 9 isoform 1 [Mus musculus];NP_001334525.1//dedicator of cytokinesis protein 9 isoform 5 [Mus musculus]
105446	NM_177992	1560	456	14.82	Gmpr2	NP_818773.1//GMP reductase 2 [Mus musculus]
105450	NM_153127	3935	2	0.03	Mmrn2	NP_694767.3//multimerin-2 precursor [Mus musculus]
105501	NM_001205181,NM_134076	2419.65	570	11.84	Abhd4	NP_598837.2//protein ABHD4 isoform 1 [Mus musculus]
105504	NM_207214	4659	1028.01	11.01	Exoc5	NP_997097.1//exocyst complex component 5 [Mus musculus]
105511	NM_001164485	1694	5	0.15	Fam170b	XP_006976807.1//PREDICTED: protein FAM170B [Peromyscus maniculatus bairdii]
105513	NM_134078	2706	567	10.52	Chmp7	XP_006140727.1//PREDICTED: charged multivesicular body protein 7 [Tupaia chinensis]
105522	NM_001024604	5229	2999.13	28.6	Ankrd28	EDL24818.1//ankyrin repeat domain 28, isoform CRA_a, partial [Mus musculus]
105559	NM_175341,NM_207515	4538.8	1919	21.11	Mbnl2	EDL00594.1//muscleblind-like 2, isoform CRA_d, partial [Mus musculus];EDL00595.1//muscleblind-like 2, isoform CRA_e, partial [Mus musculus]
105638	NM_001047433,NM_001284346,NM_172254	3080.98	376	6.12	Dph3	EDL24824.1//zinc finger, CSL domain containing 2, isoform CRA_a, partial [Mus musculus];EDL24825.1//zinc finger, CSL domain containing 2, isoform CRA_b, partial [Mus musculus]
105651	NM_001167908	1852	5	0.14	Ppp1r3e	NP_001161380.1//protein phosphatase 1 regulatory subunit 3E [Mus musculus]
105653	NM_145981	2789	99	1.78	Phyhip	AAH30494.2//Phyhip protein, partial [Mus musculus]
105663	NM_153083	2839	190.69	3.37	Thtpa	NP_694723.1//thiamine-triphosphatase [Mus musculus]
105670	NM_001170694,NM_134083	3411	456.37	6.7	Rcbtb2	EDL35862.1//regulator of chromosome condensation (RCC1) and BTB (POZ) domain containing protein 2, isoform CRA_b, partial [Mus musculus]
105675	NM_134084	1560	389	12.64	Ppif	NP_598845.1//peptidyl-prolyl cis-trans isomerase F, mitochondrial precursor [Mus musculus]
105689	NM_207215	15269	1668	5.42	Mycbp2	NP_997098.2//E3 ubiquitin-protein ligase MYCBP2 [Mus musculus]
105722	NM_001253813,NM_175344	5669.07	2081	18.3	Ano6	NP_001240742.1//anoctamin-6 isoform 1 [Mus musculus];NP_780553.2//anoctamin-6 isoform 2 [Mus musculus]
105727	NM_001166456,NM_001166458,NM_134086	7193.2	1346	9.31	Slc38a1	EDL04238.1//solute carrier family 38, member 1, isoform CRA_a, partial [Mus musculus]
105732	NM_001168253,NM_134087	4513	3	0.03	Fam83h	EDL29512.1//expressed sequence AA409316, partial [Mus musculus]
105734	NM_178646	4851	13.72	0.14	Tigd5	NP_848761.2//tigger transposable element derived 5 [Mus musculus]
105734727	NM_001308449	1007	6.1	0.31	Gm27021	NP_001295378.1//Emc8-1190005I06Rik protein [Mus musculus]
105782	NM_001310542,NM_001310543,NM_134089	5496.59	1506	13.66	Scrib	BAC65493.1//mKIAA0147 protein, partial [Mus musculus];EDL29516.1//scribbled homolog (Drosophila), isoform CRA_c, partial [Mus musculus]
105785	NM_134090	1414	4	0.14	Kdelr3	NP_598851.2//ER lumen protein-retaining receptor 3 [Mus musculus]
105787	NM_001013367,NM_001355640	4627.68	1691	18.24	Prkaa1	NP_001013385.3//5'-AMP-activated protein kinase catalytic subunit alpha-1 isoform 1 [Mus musculus];EDL03382.1//protein kinase, AMP-activated, alpha 1 catalytic subunit, partial [Mus musculus]
105827	NM_001164563,NM_001164602,NM_178114	2839	22	0.39	Amigo2	NP_835215.1//amphoterin-induced protein 2 precursor [Mus musculus]
105835	NM_001357669,NM_134091	2983.78	167	2.81	Sgsm3	XP_012597114.1//small G protein signaling modulator 3 isoform X3 [Microcebus murinus];EDL04591.1//RUN and TBC1 domain containing 3, isoform CRA_b, partial [Mus musculus]
105837	NM_001168250,NM_134092	3172.29	427	6.74	Mtbp	NP_598853.3//mdm2-binding protein isoform 1 [Mus musculus];NP_001161722.1//mdm2-binding protein isoform 2 [Mus musculus]
105841	NM_001081066	5299	1839	17.31	Dennd3	BAD32324.1//mKIAA0870 protein, partial [Mus musculus]
105844	NM_130859	4748	1856	19.51	Card10	NP_570929.2//caspase recruitment domain-containing protein 10 [Mus musculus]
105847	NM_178919	2906	992	17.12	Lmf2	NP_849250.1//lipase maturation factor 2 [Mus musculus]
105853	NM_178920	2775	6	0.11	Mal2	NP_849251.1//protein MAL2 [Mus musculus]
105855	NM_153505	4717	10400	110.03	Nckap1l	EDL03915.1//NCK associated protein 1 like, isoform CRA_b, partial [Mus musculus]
105859	NM_145473	2507	1	0.02	Csdc2	CAA62001.2//PIPPin protein, partial [Rattus norvegicus]
105886298	NM_001294277,NM_010839	702.45	54.98	4.09	Cmc4	NP_034969.1//cx9C motif-containing protein 4 [Mus musculus]
105940408	NM_001309847,NM_001309848	1424.75	72.63	2.59	Gm20498	NP_001296777.1//Synj2bp-cox16 protein isoform 2 [Mus musculus];NP_001296776.1//Synj2bp-cox16 protein isoform 1 [Mus musculus]
105943584	NM_001310016,NM_001310017	2923.2	519.96	8.92	Gm45927	NP_001296945.1//uncharacterized protein LOC105943584 isoform 1 [Mus musculus]
105980076	NM_001310055	1549	3.84	0.13	Gm45929	NP_001296984.1//myocyte-specific enhancer factor 2B [Mus musculus]
105988	NM_001014976,NM_001356312	6634.33	1258	9.44	Espl1	EDL03992.1//extra spindle poles-like 1 (S. cerevisiae), isoform CRA_b, partial [Mus musculus]
106014	NM_001252310,NM_134096	2617	1	0.02	Fam19a5	XP_019566439.1//PREDICTED: protein FAM19A5 isoform X2 [Rhinolophus sinicus];XP_013204340.1//PREDICTED: protein FAM19A5 isoform X1 [Microtus ochrogaster]
106021	NM_134097	3842	1024	13.33	Topors	NP_598858.2//E3 ubiquitin-protein ligase Topors [Mus musculus]
106025	NM_025340	1747	1223	35.41	Sharpin	NP_079616.2//sharpin [Mus musculus]
106039	NM_145929	3034	2829	46.74	Gga1	NP_666041.1//ADP-ribosylation factor-binding protein GGA1 [Mus musculus]
106042	NM_001033217	4085	15	0.18	Prickle1	NP_001028389.1//prickle-like protein 1 [Mus musculus]
106052	NM_134099	3479	100	1.44	Fbxo4	NP_001101142.1//F-box only protein 4 [Rattus norvegicus]
106064	NM_145930	5094	806	7.89	AW549877	NP_666042.2//UPF0600 protein C5orf51 homolog [Mus musculus]
106068	NM_001033219,NM_001168255,NM_001357747	7106	365	2.56	Slc45a4	NP_001028391.2//solute carrier family 45 member 4 isoform 1 [Mus musculus]
106073	NM_134100	1742	487	14.14	Mfsd5	CAE45795.1//hypothetical protein, partial [Homo sapiens]
106143	NM_001357416,NM_178647	4403.13	2593	29.41	Cggbp1	XP_010165093.1//PREDICTED: CGG triplet repeat-binding protein 1 [Antrostomus carolinensis]
106200	NM_029582,NM_134105	2511.74	801.86	16.04	Txndc11	EDK97337.1//thioredoxin domain containing 11, isoform CRA_a, partial [Mus musculus]
106205	NM_145931	3857	2269	29.41	Zc3h7a	NP_666043.2//zinc finger CCCH domain-containing protein 7A [Mus musculus]
106248	NM_001356328,NM_001356329,NM_029128	2951.77	109	1.85	Qtrt2	NP_083404.2//queuine tRNA-ribosyltransferase accessory subunit 2 [Mus musculus];B8ZXI1.2//RecName: Full=Queuine tRNA-ribosyltransferase accessory subunit 2; AltName: Full=Queuine tRNA-ribosyltransferase domain-containing protein 1;EDK98025.1//queuine tRNA-ribosyltransferase domain containing 1, isoform CRA_c, partial [Mus musculus]
106298	NM_001039521	3607	621	8.61	Rrn3	NP_001034610.1//RNA polymerase I-specific transcription initiation factor RRN3 [Mus musculus]
106326	NM_176840	4521	1160	12.81	Osbpl11	NP_789810.2//oxysterol-binding protein-related protein 11 [Mus musculus]
106338	NM_178925	1344	137.06	5.19	Nsun3	NP_849256.1//tRNA (cytosine(34)-C(5))-methyltransferase, mitochondrial [Mus musculus]
106344	NM_145480	1231	258.36	10.71	Rfc4	NP_663455.1//replication factor C subunit 4 [Mus musculus]
106369	NM_001291047,NM_001291053,NM_023249	2879	24.22	0.42	Ypel1	XP_021087100.1//protein yippee-like 1, partial [Mesocricetus auratus];NP_001277982.1//protein yippee-like 1 isoform 3 [Mus musculus];NP_001277976.1//protein yippee-like 1 isoform 1 [Mus musculus]
106389	NM_001113401,NM_001113405,NM_001358102,NM_134111	1551	504.94	16.51	Eaf2	XP_021040456.1//ELL-associated factor 2 isoform X1 [Mus caroli]
106393	NM_001347162,NM_175347	6486.49	79.02	0.61	Srl	XP_008844476.1//PREDICTED: sarcalumenin [Nannospalax galili];NP_780556.2//sarcalumenin isoform 1 precursor [Mus musculus]
106407	NM_145932	1544	1	0.03	Slc51a	XP_021040266.1//organic solute transporter subunit alpha [Mus caroli]
106489	NM_001357890,NM_134114	1048	793	38.82	Sft2d1	XP_016820233.1//PREDICTED: vesicle transport protein SFT2A isoform X2, partial [Cricetulus griseus];NP_598875.2//vesicle transport protein SFT2A [Mus musculus]
106504	NM_001357173,NM_134115	3361.18	5733	85.39	Stk38	XP_006523449.1//PREDICTED: serine/threonine-protein kinase 38 isoform X2 [Mus musculus];XP_006523448.1//PREDICTED: serine/threonine-protein kinase 38 isoform X1 [Mus musculus]
106512	NM_134116	1359	8635	323.33	Gpsm3	XP_005370825.1//PREDICTED: G-protein-signaling modulator 3 [Microtus ochrogaster]
106522	NM_134117	2454	13	0.27	Pkdcc	NP_598878.2//extracellular tyrosine-protein kinase PKDCC precursor [Mus musculus]
106529	NM_027179,NM_134118	1174.36	5659	246.28	Tecr	EDL10909.1//mCG11048, isoform CRA_b, partial [Mus musculus]
106557	NM_175349	1463	1	0.03	Ldhal6b	NP_780558.1//L-lactate dehydrogenase A-like 6B [Mus musculus]
106564	NM_001355214,NM_026494	1460	54	1.88	Ppcs	NP_080770.2//phosphopantothenate--cysteine ligase isoform 1 [Mus musculus]
106565	NM_001286013,NM_001286028	1415	1	0.04	Dlk2	AAI22519.1//Dlk2 protein [Mus musculus]
106572	NM_133685	3476	3696	53.21	Rab31	NP_598446.2//ras-related protein Rab-31 [Mus musculus]
106581	NM_001206335,NM_001357894,NM_207217	2837.99	710	12.55	Fam234a	EDL22499.1//integrin alpha FG-GAP repeat containing 3, isoform CRA_b, partial [Mus musculus];EDL22498.1//integrin alpha FG-GAP repeat containing 3, isoform CRA_a, partial [Mus musculus]
106582	NM_134122	1502	1215	41.06	Nrm	NP_598883.1//nurim [Mus musculus]
106583	NM_134123	4892	1435	14.64	Scaf8	BAC65733.1//mKIAA1116 protein, partial [Mus musculus]
106585	NM_001025572	8991	2583	14.28	Ankrd12	NP_001020743.1//ankyrin repeat domain-containing protein 12 [Mus musculus]
106618	NM_001163766	6068	595.64	4.89	Wdr90	XP_021077444.1//WD repeat-containing protein 90 isoform X1 [Mus pahari]
106628	NM_001242389,NM_001242390,NM_001242391,NM_134125	2287	86	1.89	Trip10	EDL38257.1//thyroid hormone receptor interactor 10, isoform CRA_d, partial [Mus musculus];EDL38254.1//thyroid hormone receptor interactor 10, isoform CRA_a, partial [Mus musculus]
106633	NM_134126	5814	528	4.53	Ift140	NP_598887.3//intraflagellar transport protein 140 homolog [Mus musculus]
106639	NM_001166474,NM_178926	1988	70	1.78	Vmac	NP_849257.1//vimentin-type intermediate filament-associated coiled-coil protein isoform 1 [Mus musculus]
106672	NM_001002895	653	307	24.66	AI413582	EDL22543.1//mCG56521, partial [Mus musculus]
106707	NM_001357176,NM_028009	1666.78	172	5.22	Rpusd1	NP_082285.1//RNA pseudouridylate synthase domain-containing protein 1 [Mus musculus]
106722	NM_001033221,NM_001191012	2252	18	0.4	Mpig6b	NP_001028393.1//megakaryocyte and platelet inhibitory receptor G6b isoform 2 precursor [Mus musculus];NP_001177941.1//megakaryocyte and platelet inhibitory receptor G6b isoform 1 precursor [Mus musculus]
106757	NM_001357897,NM_175350	2102	3	0.07	Catsperd	XP_006523489.1//PREDICTED: cation channel sperm-associated protein subunit delta isoform X5 [Mus musculus];NP_780559.2//cation channel sperm-associated protein subunit delta precursor [Mus musculus]
106759	NM_174989	2852	645	11.34	Ticam1	AAH37048.1//Ticam1 protein, partial [Mus musculus]
106763	NM_001162864	6959	4.94	0.04	Ttbk1	XP_021041948.1//tau-tubulin kinase 1 [Mus caroli]
106766	NM_145934	2352	202.48	4.33	Stap2	NP_666046.1//signal-transducing adaptor protein 2 [Mus musculus]
106794	NM_001163759,NM_198942	5025.5	441	4.38	Dhx57	NP_001157231.1//putative ATP-dependent RNA helicase DHX57 isoform 1 [Mus musculus];NP_945180.2//putative ATP-dependent RNA helicase DHX57 isoform 2 [Mus musculus]
106795	NM_001163763,NM_001163764,NM_025674	1647.36	974	29.94	Tcf19	EDL23217.1//transcription factor 19, isoform CRA_b, partial [Mus musculus]
106821	NM_001289490,NM_001289491,NM_001357903,NM_001357904,NM_207219	1178.56	317	13.75	Oard1	NP_997102.2//O-acetyl-ADP-ribose deacetylase 1 [Mus musculus]
106840	NM_175352	3643	435	5.97	Unc119b	EDL19882.1//expressed sequence AA407659, isoform CRA_c, partial [Mus musculus]
106861	NM_134130	1903	1	0.03	Abhd3	EDL22991.1//abhydrolase domain containing 3, partial [Mus musculus]
106869	NM_001177759,NM_001177760,NM_134131	3256.89	2200	33.83	Tnfaip8	NP_001171230.1//tumor necrosis factor alpha-induced protein 8 isoform 2 [Mus musculus];NP_001171231.1//tumor necrosis factor alpha-induced protein 8 isoform 3 [Mus musculus];NP_598892.2//tumor necrosis factor alpha-induced protein 8 isoform 1 [Mus musculus]
106877	NM_178928	3403	81	1.19	Afap1l1	NP_849259.2//actin filament-associated protein 1-like 1 [Mus musculus]
106878	NM_134133	2008	934	23.46	Smim3	EDL09830.1//RIKEN cDNA 2010002N04 [Mus musculus]
106894	NM_134134,NM_178277	5167.88	434	4.19	Hmgxb3	NP_598895.2//HMG domain-containing protein 3 isoform 2 [Mus musculus];XP_021006822.1//HMG domain-containing protein 3 isoform X1 [Mus caroli]
106931	NM_001142731,NM_134112	2246.06	181.71	4.07	Kctd1	NP_001136203.1//BTB/POZ domain-containing protein KCTD1 isoform 1 [Mus musculus];EAX01224.1//potassium channel tetramerisation domain containing 1, isoform CRA_c [Homo sapiens]
106947	NM_001358898,NM_134135	3718	263	3.54	Slc39a3	XP_006513087.1//PREDICTED: zinc transporter ZIP3 isoform X1 [Mus musculus]
106952	NM_001205336,NM_139206	5287.18	6885	64.93	Arap3	AAL78678.1//dual-specificity Rho- and Arf-GTPase activating protein 1, partial [Mus musculus];EDL10100.1//centaurin, delta 3, isoform CRA_b, partial [Mus musculus]
106957	NM_139143	3905	304	3.89	Slc39a6	NP_631882.2//zinc transporter ZIP6 precursor [Mus musculus]
107022	NM_026240	2611	106	2.04	Gramd3	BAB31270.1//unnamed protein product [Mus musculus]
107029	NM_145494	2455	1775	36.34	Me2	XP_021006041.1//NAD-dependent malic enzyme, mitochondrial isoform X1 [Mus caroli]
107035	NM_134136	4416	1574	17.8	Fbxo38	NP_598897.2//F-box only protein 38 [Mus musculus]
107045	NM_134137	3845	1037	13.48	Lars	BAC98147.1//mKIAA1352 protein, partial [Mus musculus]
107047	NM_134138	1059	309	14.97	Psmg2	NP_598899.1//proteasome assembly chaperone 2 [Mus musculus]
107071	NM_134139	1220	233	9.75	Wdr74	NP_598900.1//WD repeat-containing protein 74 [Mus musculus]
107094	NM_199447	4344	333	3.83	Rrp12	EDL41864.1//expressed sequence AA408556, isoform CRA_b, partial [Mus musculus]
107173	NM_001177360,NM_001177361,NM_001177362,NM_207220	1552.39	653.71	21.35	Gpr137	EDL33263.1//G protein-coupled receptor 137, isoform CRA_a [Mus musculus];NP_001170831.1//integral membrane protein GPR137 isoform 2 [Mus musculus];NP_001170832.1//integral membrane protein GPR137 isoform 3 [Mus musculus];XP_004394056.1//PREDICTED: integral membrane protein GPR137 isoform X2 [Odobenus rosmarus divergens]
107182	NM_001080706	8509	1044.71	6.11	Btaf1	NP_001074175.1//TATA-binding protein-associated factor 172 [Mus musculus]
107197	NM_001160356	847	237	14.48	Uqcc3	XP_021007944.1//ubiquinol-cytochrome-c reductase complex assembly factor 3 [Mus caroli]
107227	NM_134147	1284	98	3.89	Macrod1	NP_598908.2//O-acetyl-ADP-ribose deacetylase MACROD1 [Mus musculus]
107239	NM_134148	3968	301	3.79	Carns1	EDL33027.1//mCG3875, partial [Mus musculus]
107242	NM_001256515,NM_134149	1540.91	575	18.93	AI837181	EDL33129.1//expressed sequence AI837181, isoform CRA_b, partial [Mus musculus];NP_598910.2//UPF0696 protein C11orf68 homolog isoform a [Mus musculus]
107250	NM_178929	1383	1	0.04	Kazald1	NP_849260.2//kazal-type serine protease inhibitor domain-containing protein 1 precursor [Mus musculus]
107260	NM_134150	1677	1283	38.73	Otub1	XP_007992591.1//PREDICTED: ubiquitin thioesterase OTUB1 [Chlorocebus sabaeus]
107271	NM_134151	2874	447	7.8	Yars	NP_598912.4//tyrosine--tRNA ligase, cytoplasmic [Mus musculus]
107272	NM_001205339,NM_177420	2176.03	847	19.6	Psat1	NP_803155.1//phosphoserine aminotransferase isoform 1 [Mus musculus];NP_001192268.1//phosphoserine aminotransferase isoform 2 [Mus musculus]
107303348	NM_001320725	3895	139.93	1.8	Gm45935	NP_001307654.1//Setdb2-Phf11c protein [Mus musculus]
107305	NM_181403	2415	1254	26.11	Vps37c	EDL41377.1//vacuolar protein sorting 37C (yeast), isoform CRA_b, partial [Mus musculus]
107321	NM_134152	1673	72	2.18	Lpxn	EDL41486.1//leupaxin, isoform CRA_a, partial [Mus musculus]
107328	NM_153597	1168	26.09	1.14	Trpt1	NP_705825.2//tRNA 2'-phosphotransferase 1 [Mus musculus]
107338	NM_178930	6422	1681	13.04	Gbf1	XP_021061325.1//Golgi-specific brefeldin A-resistance guanine nucleotide exchange factor 1 isoform X1 [Mus pahari]
107351	NM_001348180,NM_181404	5639	4	0.04	Kank1	NP_001335109.1//KN motif and ankyrin repeat domain-containing protein 1 isoform 2 [Mus musculus];NP_852069.4//KN motif and ankyrin repeat domain-containing protein 1 isoform 1 [Mus musculus]
107358	NM_133352	6144	4371	35.44	Tm9sf3	BAD90204.1//mKIAA4036 protein, partial [Mus musculus]
107368	NM_001033222	7076	2999	21.1	Pdzd8	NP_001028394.2//PDZ domain-containing protein 8 [Mus musculus]
107371	NM_175353	2737	2372	43.5	Exoc6	XP_005352251.1//PREDICTED: exocyst complex component 6 isoform X2 [Microtus ochrogaster]
107373	NM_001346545,NM_026640	3197.69	7067	110.7	Fam111a	BAE25085.1//unnamed protein product, partial [Mus musculus];NP_080916.1//protein FAM111A isoform 1 [Mus musculus]
107375	NM_134154	1833	1146	31.59	Slc25a45	AAH22156.1//Slc25a45 protein, partial [Mus musculus]
107392	NM_134155	1396	640	23.31	Brms1	XP_011797826.1//PREDICTED: breast cancer metastasis-suppressor 1 isoform X1 [Colobus angolensis palliatus]
107435	NM_026115	1576	860	27.66	Hat1	NP_080391.2//histone acetyltransferase type B catalytic subunit [Mus musculus]
107448	NM_001311128,NM_153131	3837	11	0.14	Unc5a	EDL41165.1//unc-5 homolog A (C. elegans), isoform CRA_b, partial [Mus musculus];NP_694771.1//netrin receptor UNC5A isoform 1 precursor [Mus musculus]
107449	NM_001359273,NM_029770	5851	9.36	0.08	Unc5b	EDL32163.1//unc-5 homolog B (C. elegans), isoform CRA_a, partial [Mus musculus]
107476	NM_133360	9054	818	4.49	Acaca	XP_006154503.1//PREDICTED: acetyl-CoA carboxylase 1 [Tupaia chinensis]
107477	NM_146079	1681	1	0.03	Guca1b	NP_666191.1//guanylyl cyclase-activating protein 2 [Mus musculus]
107503	NM_030693	1753	194	5.6	Atf5	NP_109618.1//cyclic AMP-dependent transcription factor ATF-5 [Mus musculus]
107508	NM_001357474,NM_029735	4922	1620	16.42	Eprs	XP_006497180.1//PREDICTED: bifunctional glutamate/proline--tRNA ligase isoform X1 [Mus musculus];NP_084011.1//bifunctional glutamate/proline--tRNA ligase [Mus musculus]
107513	NM_025965	9306	4584.53	24.49	Ssr1	XP_019377821.1//PREDICTED: translocon-associated protein subunit alpha isoform X2 [Gavialis gangeticus]
107515	NM_172671	5066	37	0.36	Lgr4	NP_766259.2//leucine-rich repeat-containing G-protein coupled receptor 4 precursor [Mus musculus]
107526	NM_001243199,NM_001243200,NM_001243201,NM_174990,NM_175048	1552.44	144	4.7	Gimap4	NP_001230129.1//GTPase IMAP family member 4 isoform d [Mus musculus];EDK98562.1//GTPase, IMAP family member 4, isoform CRA_b, partial [Mus musculus];NP_778155.2//GTPase IMAP family member 4 isoform a [Mus musculus];NP_778213.2//GTPase IMAP family member 4 isoform b [Mus musculus]
107527	NM_001356478,NM_133193	4007.59	464	5.79	Il1rl2	EDL14573.1//interleukin 1 receptor-like 2, isoform CRA_a, partial [Mus musculus]
107528	NM_053201	3584	20	0.28	Magee1	NP_444431.3//melanoma-associated antigen E1 [Mus musculus]
107566	NM_024191,NM_024269	2059.25	1597	39.1	Arl2bp	NP_077153.1//ADP-ribosylation factor-like protein 2-binding protein isoform 1 [Mus musculus];EDL11139.1//ADP-ribosylation factor-like 2 binding protein, isoform CRA_a, partial [Mus musculus]
107568	NM_001276292,NM_001355222,NM_177327	6458	607	4.68	Wwp1	NP_001342151.1//NEDD4-like E3 ubiquitin-protein ligase WWP1 isoform 3 [Mus musculus];NP_001263221.1//NEDD4-like E3 ubiquitin-protein ligase WWP1 isoform 2 [Mus musculus];NP_796301.2//NEDD4-like E3 ubiquitin-protein ligase WWP1 isoform 1 [Mus musculus]
107569	NM_001252374,NM_026004	1564.2	1664	53.94	Nt5c3	NP_001239303.1//cytosolic 5'-nucleotidase 3A isoform 2 [Mus musculus];NP_080280.3//cytosolic 5'-nucleotidase 3A isoform 1 [Mus musculus]
107581	NM_028266	5222	18	0.17	Col16a1	NP_082542.3//collagen alpha-1(XVI) chain precursor [Mus musculus]
107589	NM_139300	7809	28	0.18	Mylk	NP_647461.3//myosin light chain kinase, smooth muscle [Mus musculus]
107605	NM_080436	3890	124.24	1.6	Rdh1	NP_536684.2//retinol dehydrogenase 16 precursor [Mus musculus]
107607	NM_001171007,NM_172729	4226.83	639	7.55	Nod1	NP_766317.1//nucleotide-binding oligomerization domain-containing protein 1 [Mus musculus]
107626	NM_001199212,NM_001308488	1191	1	0.04	Asmt	NP_001186141.1//acetylserotonin O-methyltransferase isoform 1 [Mus musculus];NP_001295417.1//acetylserotonin O-methyltransferase isoform 2 [Mus musculus]
107650	NM_001293715,NM_001293716,NM_175356	3740.18	781.27	10.45	Pi4kb	EDL38763.1//phosphatidylinositol 4-kinase, catalytic, beta polypeptide, isoform CRA_b, partial [Mus musculus];EDL38764.1//phosphatidylinositol 4-kinase, catalytic, beta polypeptide, isoform CRA_c, partial [Mus musculus];ERE90758.1//phosphatidylinositol 4-kinase beta isoform 2 [Cricetulus griseus]
107652	NM_001305045,NM_001305046,NM_133806	3039	581	9.58	Uap1	XP_006496669.3//PREDICTED: UDP-N-acetylhexosamine pyrophosphorylase isoform X1 [Mus musculus];XP_006496670.1//PREDICTED: UDP-N-acetylhexosamine pyrophosphorylase isoform X2 [Mus musculus]
107684	NM_001164804,NM_178893	3887	984.96	12.67	Coro2a	NP_849224.2//coronin-2A isoform 1 [Mus musculus];XP_021015756.1//coronin-2A isoform X1 [Mus caroli]
107686	NM_026943	508	595	62.49	Snrpd2	XP_014926202.1//PREDICTED: small nuclear ribonucleoprotein Sm D2 [Acinonyx jubatus]
107701	NM_153053	1741	1257	36.52	Sf3b4	XP_008841952.1//PREDICTED: splicing factor 3B subunit 4 [Nannospalax galili]
107702	NM_001172100,NM_001172101,NM_145135	1680.14	1405	42.33	Rnh1	NP_001165572.1//ribonuclease inhibitor isoform b [Mus musculus];XP_021024076.1//ribonuclease inhibitor isoform X1 [Mus caroli]
107723	NM_133648,NM_133649	6449.85	5265.89	40.66	Slc12a6	XP_005983371.1//PREDICTED: solute carrier family 12 member 6 isoform X1 [Pantholops hodgsonii];XP_004055967.2//PREDICTED: solute carrier family 12 member 6 isoform X5 [Gorilla gorilla gorilla]
107732	NM_001357807,NM_001357808,NM_026154	1725.99	924.86	27.11	Mrpl10	NP_080430.1//39S ribosomal protein L10, mitochondrial precursor [Mus musculus]
107733	NM_001031808	2423	436	9.05	Mrpl41	NP_001026978.2//39S ribosomal protein L41, mitochondrial precursor [Mus musculus]
107734	NM_001356482,NM_027098	738.69	506	35.68	Mrpl30	EDL14534.1//mitochondrial ribosomal protein L30, isoform CRA_b, partial [Mus musculus]
107746	NM_001039086,NM_001039087,NM_054050	5847.33	2206	18.8	Rapgef1	NP_001034176.1//rap guanine nucleotide exchange factor 1 isoform 1 [Mus musculus];NP_473391.1//rap guanine nucleotide exchange factor 1 isoform 3 [Mus musculus];NP_001034175.1//rap guanine nucleotide exchange factor 1 isoform 2 [Mus musculus]
107747	NM_001356412,NM_027406	3066	30	0.49	Aldh1l1	XP_005364928.1//PREDICTED: cytosolic 10-formyltetrahydrofolate dehydrogenase [Microtus ochrogaster]
107753	NM_025622	607	2	0.17	Lgals2	NP_079898.2//galectin-2 [Mus musculus]
107765	NM_013468	1765	1	0.03	Ankrd1	NP_038496.2//ankyrin repeat domain-containing protein 1 [Mus musculus]
107766	NM_025325	1252	326	13.28	Haao	NP_079601.1//3-hydroxyanthranilate 3,4-dioxygenase [Mus musculus]
107767	NM_001346609,NM_029153	3619.01	1318	18.22	Scamp1	NP_083429.1//secretory carrier-associated membrane protein 1 isoform 1 [Mus musculus]
107769	NM_001291282,NM_145375	1924.71	2969.54	77.88	Tm6sf1	NP_663350.2//transmembrane 6 superfamily member 1 isoform 1 [Mus musculus]
107770	NM_001293795,NM_181540	1440	5	0.18	Tm6sf2	EDL28777.1//transmembrane 6 superfamily member 2, isoform CRA_a, partial [Mus musculus];EDL28778.1//transmembrane 6 superfamily member 2, isoform CRA_b, partial [Mus musculus]
107771	NM_023326	861	75	4.5	Bmyc	NP_075815.2//protein B-Myc [Mus musculus]
107815	NM_001290651,NM_001290652	4881	41	0.42	Scml2	XP_006528735.1//PREDICTED: sex comb on midleg-like protein 2 isoform X2 [Mus musculus];NP_001277581.1//sex comb on midleg-like protein 2 isoform 2 [Mus musculus]
107817	NM_033398	1688	729	21.86	Jmjd6	NP_203971.2//bifunctional arginine demethylase and lysyl-hydroxylase JMJD6 [Mus musculus]
107823	NM_001081102,NM_001177884,NM_175231	7078.8	2356	16.57	Nsd2	XP_021018669.1//histone-lysine N-methyltransferase NSD2 isoform X2 [Mus caroli];XP_021018670.1//histone-lysine N-methyltransferase NSD2 isoform X3 [Mus caroli];NP_001074571.2//histone-lysine N-methyltransferase NSD2 isoform 1 [Mus musculus]
107829	NM_172438	2235	590	13.29	Thoc5	NP_766026.1//THO complex subunit 5 homolog [Mus musculus]
107831	NM_174991	6227	25	0.2	Adgrb1	NP_778156.2//brain-specific angiogenesis inhibitor 1 precursor [Mus musculus]
107869	NM_145953	1815	1	0.03	Cth	NP_666065.1//cystathionine gamma-lyase [Mus musculus]
107885	NM_026829	768	266.37	18.03	Mthfs	NP_081105.1//5-formyltetrahydrofolate cyclo-ligase [Mus musculus]
107895	NM_145128	3104	534	8.62	Mgat5	NP_660110.2//alpha-1,6-mannosylglycoprotein 6-beta-N-acetylglucosaminyltransferase A [Mus musculus]
107932	NM_001346610,NM_145979	6442.82	6625	51.21	Chd4	BAD90499.1//mKIAA4075 protein, partial [Mus musculus]
107934	NM_080437	11558	1034	4.44	Celsr3	NP_536685.2//cadherin EGF LAG seven-pass G-type receptor 3 precursor [Mus musculus]
107939	NM_148932	5602	1485.1	13.21	Pom121	NP_683734.2//nuclear envelope pore membrane protein POM 121 [Mus musculus]
107951	NM_130860	3389	1983.16	29.29	Cdk9	XP_021048330.1//cyclin-dependent kinase 9 [Mus pahari]
107971	NM_144939	2135	3	0.07	Frs3	EDL23580.1//fibroblast growth factor receptor substrate 3, partial [Mus musculus]
107975	NM_153129	4361	4081	46.73	Pacs1	NP_694769.2//phosphofurin acidic cluster sorting protein 1 [Mus musculus]
107976	NM_144541,NM_181279,NM_181280,NM_181281,NM_181282	1299.05	1120	43.93	Babam2	EDL37384.1//brain and reproductive organ-expressed protein, isoform CRA_a, partial [Mus musculus];EDL37387.1//brain and reproductive organ-expressed protein, isoform CRA_d, partial [Mus musculus];NP_653124.1//BRISC and BRCA1-A complex member 2 isoform V [Mus musculus];EDL37386.1//brain and reproductive organ-expressed protein, isoform CRA_c, partial [Mus musculus];EDL37385.1//brain and reproducti…
107986	NM_028119	1929	246.37	6.45	Ddb2	NP_082395.2//DNA damage-binding protein 2 [Mus musculus]
107993	NM_001002896	1570	8	0.26	Bfsp2	EDL21073.1//beaded filament structural protein 2, phakinin, isoform CRA_a [Mus musculus]
107995	NM_023223	1793	2242	63.21	Cdc20	NP_075712.2//cell division cycle protein 20 homolog [Mus musculus]
107999	NM_145147	1615	185.88	5.83	Gtpbp6	NP_660129.2//putative GTP-binding protein 6 [Mus musculus]
108000	NM_001081363	11130	1100.09	4.91	Cenpf	NP_001074832.2//centromere protein F [Mus musculus]
108011	NM_175550	6524	441.53	3.37	Ap4e1	NP_780759.2//AP-4 complex subunit epsilon-1 [Mus musculus]
108012	NM_001290378,NM_001290379,NM_026887	2477.43	2466	50.03	Ap1s2	NP_001239464.2//AP-1 complex subunit sigma-2 [Pan troglodytes];XP_016798166.1//PREDICTED: AP-1 complex subunit sigma-2 isoform X2 [Pan troglodytes];XP_016798165.1//PREDICTED: AP-1 complex subunit sigma-2 isoform X1 [Pan troglodytes]
108013	NM_001146292,NM_001146293,NM_001146294,NM_001146295,NM_001174074,NM_133195	3863	11.05	0.14	Celf4	XP_005355778.1//PREDICTED: CUGBP Elav-like family member 4 isoform X14 [Microtus ochrogaster];XP_005355775.1//PREDICTED: CUGBP Elav-like family member 4 isoform X10 [Microtus ochrogaster];BAC33334.1//unnamed protein product [Mus musculus];XP_005355776.1//PREDICTED: CUGBP Elav-like family member 4 isoform X12 [Microtus ochrogaster];XP_020951986.1//CUGBP Elav-like family member 4 isoform X30 [Sus s…
108014	NM_025573	1162	751	33.04	Srsf9	XP_008047945.2//serine/arginine-rich splicing factor 9, partial [Carlito syrichta]
108015	NM_148944	3486	10.94	0.16	Chrnb4	NP_683746.1//neuronal acetylcholine receptor subunit beta-4 precursor [Mus musculus]
108017	NM_001173372,NM_033648	551	1	0.1	Fxyd4	EDK99588.1//FXYD domain-containing ion transport regulator 4, isoform CRA_b, partial [Mus musculus]
108030	NM_001033223,NM_001039354,NM_001284329	5845	2.87	0.02	Lin7a	NP_001034443.1//protein lin-7 homolog A isoform 1 [Mus musculus];XP_006513094.1//PREDICTED: protein lin-7 homolog A isoform X1 [Mus musculus];XP_005358153.1//PREDICTED: protein lin-7 homolog A isoform X1 [Microtus ochrogaster]
108037	NM_001252316,NM_028230	2302.4	1662	36.32	Shmt2	EDL24511.1//serine hydroxymethyl transferase 2 (mitochondrial), isoform CRA_b, partial [Mus musculus]
108052	NM_001171010,NM_001171011,NM_028122	3687.99	243	3.3	Slc14a1	XP_016830423.1//PREDICTED: urea transporter 1 isoform X1 [Cricetulus griseus];XP_008770390.1//PREDICTED: urea transporter 1 isoform X1 [Rattus norvegicus]
108058	NM_001025438,NM_001025439,NM_001293663,NM_001293664,NM_001293665,NM_001293666,NM_001346635,NM_001346636,NM_023813	5432.64	332	3.05	Camk2d	XP_017365814.1//PREDICTED: calcium/calmodulin-dependent protein kinase type II subunit delta isoform X10 [Cebus capucinus imitator];BAD90304.1//mKIAA4163 protein, partial [Mus musculus];XP_017365915.1//PREDICTED: calcium/calmodulin-dependent protein kinase type II subunit delta isoform X26 [Cebus capucinus imitator];NP_001280595.1//calcium/calmodulin-dependent protein kinase type II subunit delta…
108062	NM_001290398,NM_001290399,NM_001359053,NM_001359054,NM_133196	4354.12	1171.79	13.44	Cstf2	XP_006528544.1//PREDICTED: cleavage stimulation factor subunit 2 isoform X4 [Mus musculus];NP_001277328.1//cleavage stimulation factor subunit 2 isoform 3 [Mus musculus];NP_001277327.1//cleavage stimulation factor subunit 2 isoform 2 [Mus musculus];XP_006528542.1//PREDICTED: cleavage stimulation factor subunit 2 isoform X2 [Mus musculus];NP_573459.1//cleavage stimulation factor subunit 2 [Mus mus…
108067	NM_001111277,NM_001355225,NM_175135	1613.15	165	5.18	Eif2b3	NP_001104747.1//translation initiation factor eIF-2B subunit gamma isoform 1 [Mus musculus];NP_780344.2//translation initiation factor eIF-2B subunit gamma isoform 2 [Mus musculus];AAI15658.1//Eif2b3 protein [Mus musculus]
108072	NM_173372	4370	5	0.06	Grm6	NP_775548.2//metabotropic glutamate receptor 6 precursor [Mus musculus]
108075	NM_001113549,NM_001310678,NM_175641	4261.58	7	0.08	Ltbp4	NP_001107021.1//latent-transforming growth factor beta-binding protein 4 isoform b precursor [Mus musculus];NP_783572.2//latent-transforming growth factor beta-binding protein 4 isoform a precursor [Mus musculus];NP_001297607.1//latent-transforming growth factor beta-binding protein 4 isoform 3 precursor [Mus musculus]
108077	NM_021337	3972	2225	28	Skiv2l	EDL26761.1//mCG15924, isoform CRA_i, partial [Mus musculus]
108078	NM_001301094,NM_001301096,NM_138648	3566.82	956	13.41	Olr1	EDK99928.1//oxidized low density lipoprotein (lectin-like) receptor 1 [Mus musculus];AAG44998.1//oxidized LDL receptor [Mus musculus];XP_021047260.1//oxidized low-density lipoprotein receptor 1 isoform X2 [Mus pahari]
108079	NM_001356568,NM_178143	8060	9	0.06	Prkaa2	NP_835279.2//5'-AMP-activated protein kinase catalytic subunit alpha-2 [Mus musculus];EDL30826.1//protein kinase, AMP-activated, alpha 2 catalytic subunit, isoform CRA_b, partial [Mus musculus]
108083	NM_054051	5068	1666	16.4	Pip4k2b	NP_473392.1//phosphatidylinositol 5-phosphate 4-kinase type-2 beta [Mus musculus]
108086	NM_080561,NM_207110	4598.49	1877	20.37	Rnf216	NP_542128.2//E3 ubiquitin-protein ligase RNF216 isoform A [Mus musculus];NP_996993.1//E3 ubiquitin-protein ligase RNF216 isoform B [Mus musculus]
108089	NM_001081977,NM_080563	5146.6	3779.73	36.63	Rnf144a	BAD32182.1//mKIAA0161 protein, partial [Mus musculus]
108097	NM_182997	4278	123	1.44	Prkab2	XP_019511383.1//PREDICTED: 5'-AMP-activated protein kinase subunit beta-2 isoform X3 [Hipposideros armiger]
108098	NM_025315	780	865	57.61	Med21	EDL10711.1//SRB7 (suppressor of RNA polymerase B) homolog (S. cerevisiae), isoform CRA_b, partial [Mus musculus]
108099	NM_001170555,NM_001170556,NM_001310480,NM_145401	2829.83	408	7.23	Prkag2	XP_008845472.1//PREDICTED: 5'-AMP-activated protein kinase subunit gamma-2 isoform X1 [Nannospalax galili];XP_008845470.1//PREDICTED: 5'-AMP-activated protein kinase subunit gamma-2 isoform X2 [Nannospalax galili];NP_001297409.1//5'-AMP-activated protein kinase subunit gamma-2 isoform 4 [Mus musculus];NP_663376.2//5'-AMP-activated protein kinase subunit gamma-2 isoform 1 [Mus musculus]
108100	NM_001037754,NM_001037755,NM_130862	2472.55	258	5.24	Baiap2	NP_570932.2//brain-specific angiogenesis inhibitor 1-associated protein 2 isoform b [Mus musculus];NP_001032843.1//brain-specific angiogenesis inhibitor 1-associated protein 2 isoform c [Mus musculus];NP_001032844.2//brain-specific angiogenesis inhibitor 1-associated protein 2 isoform a [Mus musculus]
108101	NM_153795	2587	7539.91	146.39	Fermt3	NP_722490.1//fermitin family homolog 3 [Mus musculus]
108105	NM_001159407,NM_001159408,NM_054052	4625.78	236	2.55	B3gnt5	NP_473393.2//lactosylceramide 1,3-N-acetyl-beta-D-glucosaminyltransferase [Mus musculus]
108112	NM_201256	1151	198	8.8	Eif4ebp3	NP_957708.1//eukaryotic translation initiation factor 4E-binding protein 3 [Mus musculus]
108115	NM_001355218,NM_148933	2996.79	495	8.28	Slco4a1	NP_683735.1//solute carrier organic anion transporter family member 4A1 [Mus musculus]
108116	NM_001038643,NM_023908	3955.63	994.52	12.57	Slco3a1	NP_001033732.1//solute carrier organic anion transporter family member 3A1 isoform 2 [Mus musculus];NP_076397.2//solute carrier organic anion transporter family member 3A1 isoform 1 [Mus musculus]
108121	NM_001163769,NM_001357907,NM_024187	903.14	1442	82.4	U2af1	XP_021076977.1//splicing factor U2AF 35 kDa subunit isoform X3 [Mus pahari];NP_001037756.1//splicing factor U2AF 35 kDa subunit [Rattus norvegicus];NP_001157241.1//splicing factor U2AF 35 kDa subunit isoform 2 [Mus musculus]
108123	NM_028017	3496	624	8.93	Napg	NP_082293.1//gamma-soluble NSF attachment protein [Mus musculus]
108124	NM_025898	2332	1601	34.54	Napa	NP_080174.1//alpha-soluble NSF attachment protein [Mus musculus]
108138	NM_028012	1557	187	6.09	Xrcc4	NP_082288.1//DNA repair protein XRCC4 [Mus musculus]
108143	NM_001015889,NM_027139	1242.28	1846.29	75.83	Taf9	OBS66695.1//hypothetical protein A6R68_04760, partial [Neotoma lepida];NP_081415.1//transcription initiation factor TFIID subunit 9 [Mus musculus]
108147	NM_026195	2611	1292	24.85	Atic	NP_080471.2//bifunctional purine biosynthesis protein PURH [Mus musculus]
108148	NM_139272	4131	1623	19.63	Galnt2	NP_644678.2//polypeptide N-acetylgalactosaminyltransferase 2 precursor [Mus musculus]
108150	NM_001167981,NM_144731	4363	501	5.73	Galnt7	NP_653332.3//N-acetylgalactosaminyltransferase 7 isoform 1 [Mus musculus];XP_021025290.1//N-acetylgalactosaminyltransferase 7 isoform X2 [Mus caroli]
108151	NM_028882	6521	5	0.04	Sema3d	EDL38696.1//sema domain, immunoglobulin domain (Ig), short basic domain, secreted, (semaphorin) 3D, isoform CRA_c, partial [Mus musculus]
108153	NM_001003911,NM_001311115,NM_001326294,NM_001326351	5193	6	0.06	Adamts7	NP_001313223.1//A disintegrin and metalloproteinase with thrombospondin motifs 7 isoform 3 [Mus musculus];NP_001298044.1//A disintegrin and metalloproteinase with thrombospondin motifs 7 isoform 2 precursor [Mus musculus];NP_001313280.1//A disintegrin and metalloproteinase with thrombospondin motifs 7 isoform 4 preproprotein [Mus musculus];NP_001003911.2//A disintegrin and metalloproteinase with …
108154	NM_001081020	6792	42	0.31	Adamts6	NP_001074489.1//A disintegrin and metalloproteinase with thrombospondin motifs 6 precursor [Mus musculus]
108155	NM_001290535,NM_139144	5350.92	4946	46.09	Ogt	NP_631883.2//UDP-N-acetylglucosamine--peptide N-acetylglucosaminyltransferase 110 kDa subunit isoform 1 [Mus musculus];NP_001277464.1//UDP-N-acetylglucosamine--peptide N-acetylglucosaminyltransferase 110 kDa subunit isoform 2 [Mus musculus]
108156	NM_138745	3324	911	13.72	Mthfd1	EDL36467.1//methylenetetrahydrofolate dehydrogenase (NADP+ dependent), methenyltetrahydrofolate cyclohydrolase, formyltetrahydrofolate synthase, isoform CRA_b, partial [Mus musculus]
108159	NM_178648	2817	631.14	11.24	Ubxn8	NP_848763.2//UBX domain-containing protein 8 [Mus musculus]
108160	NM_138607	1383	673	24.75	Fam50a	NP_613073.2//protein FAM50A [Mus musculus]
108645	NM_001199274,NM_134017	2019.81	1345	33.58	Mat2b	XP_021482536.1//methionine adenosyltransferase 2 subunit beta-like [Meriones unguiculatus];NP_598778.1//methionine adenosyltransferase 2 subunit beta isoform 1 [Mus musculus]
108652	NM_001170430,NM_001170431,NM_134060	1940.24	182	4.73	Slc35b3	NP_001163902.1//adenosine 3'-phospho 5'-phosphosulfate transporter 2 isoform 1 [Mus musculus]
108654	NM_153794	9669	432	2.22	Fam210a	NP_722489.1//protein FAM210A [Mus musculus]
108655	NM_001197321,NM_001197322,NM_001347345,NM_053202	7003.51	1682.41	11.96	Foxp1	NP_001184250.1//forkhead box protein P1 isoform 2 [Mus musculus];NP_444432.1//forkhead box protein P1 isoform 1 [Mus musculus];XP_006505377.1//PREDICTED: forkhead box protein P1 isoform X2 [Mus musculus]
108657	NM_181405	3056	1324	21.71	Rnpepl1	NP_852070.3//aminopeptidase RNPEPL1 [Mus musculus]
108660	NM_022423	1971	1154	29.54	Rnf187	BAC40679.1//unnamed protein product, partial [Mus musculus]
108664	NM_001310442,NM_133826	2063	567	13.86	Atp6v1h	NP_001297371.1//V-type proton ATPase subunit H isoform 2 [Mus musculus];NP_598587.2//V-type proton ATPase subunit H isoform 1 [Mus musculus]
108670	NM_029495,NM_178825	1758.89	422	12.13	Epsti1	NP_849147.1//epithelial-stromal interaction protein 1 isoform b [Mus musculus];NP_083771.1//epithelial-stromal interaction protein 1 isoform a [Mus musculus]
108671	NM_134081	1631	1280	39.75	Dnajc9	NP_598842.1//dnaJ homolog subfamily C member 9 [Mus musculus]
108672	NM_175358	5517	31	0.28	Zdhhc15	XP_008247070.1//PREDICTED: LOW QUALITY PROTEIN: palmitoyltransferase ZDHHC15 [Oryctolagus cuniculus]
108673	NM_023731	3003	402.89	6.73	Ccdc86	EDL41396.1//coiled-coil domain containing 86, partial [Mus musculus]
108679	NM_133805	1843	920	25.22	Cops8	EDL92068.1//rCG55492, isoform CRA_b [Rattus norvegicus]
108682	NM_173866	3596	29	0.4	Gpt2	EDL11016.1//glutamic pyruvate transaminase (alanine aminotransferase) 2, isoform CRA_c, partial [Mus musculus]
108686	NM_176841	8862	667	3.74	Ccdc88a	NP_789811.2//girdin [Mus musculus]
108687	NM_145537	2294	2098	46.02	Edem2	NP_663512.2//ER degradation-enhancing alpha-mannosidase-like protein 2 precursor [Mus musculus]
108689	NM_175360	1878	131	3.52	Stn1	NP_780569.1//CST complex subunit STN1 [Mus musculus]
108699	NM_001113246,NM_001166603,NM_001166604,NM_029716,NM_175752	3251	2	0.03	Chn1	XP_006498620.2//PREDICTED: N-chimaerin isoform X1 [Mus musculus];NP_001160075.1//N-chimaerin isoform 4 [Mus musculus];XP_021048574.1//N-chimaerin isoform X3 [Mus pahari];NP_001160076.1//N-chimaerin isoform 5 [Mus musculus];NP_786928.2//N-chimaerin isoform 1 [Mus musculus]
108705	NM_145925	2375	1458	30.87	Pttg1ip	NP_666037.1//pituitary tumor-transforming gene 1 protein-interacting protein precursor [Mus musculus]
108707	NM_133998	2444	496	10.2	Fam207a	NP_598759.1//protein FAM207A [Mus musculus]
108723	NM_175362	4112	71	0.86	Card11	BAD21384.1//mFLJ00120 protein, partial [Mus musculus]
108735	NM_145512	5526	2577	23.25	Sft2d2	NP_663487.1//vesicle transport protein SFT2B [Mus musculus]
108737	NM_133985	4647	1003	10.77	Oxsr1	EDL09229.1//mCG20975, isoform CRA_c, partial [Mus musculus]
108755	NM_175364	1344	384.4	14.56	Lyrm2	NP_780573.1//LYR motif-containing protein 2 [Mus musculus]
108760	NM_001081421	3920	1	0.01	Galnt16	EDL02668.1//mCG7620, isoform CRA_b [Mus musculus]
108767	NM_001033225	1940	3116	81.06	Pnrc1	NP_001028397.2//proline-rich nuclear receptor coactivator 1 [Mus musculus]
108797	NM_175366	3416	26	0.38	Mex3b	BAD32608.1//mKIAA2009 protein, partial [Mus musculus]
108800	NM_175367	9896	717.32	3.6	Ston2	EDL18947.1//stonin 2, isoform CRA_a, partial [Mus musculus]
108802	NM_001033226,NM_001285895,NM_001285896,NM_001285897,NM_001285898	1896	12	0.32	Calr4	XP_021016310.1//calreticulin-like isoform X1 [Mus caroli]
108811	NM_001310648,NM_001310649,NM_175369	1780	39	1.11	Ccdc122	NP_001297578.1//coiled-coil domain-containing protein 122 isoform 3 [Mus musculus];EDL35797.1//RIKEN cDNA 4933415L06, isoform CRA_c, partial [Mus musculus]
108829	NM_001242396,NM_207221	8441.17	2498	14.72	Jmjd1c	BAD32440.1//mKIAA1380 protein, partial [Mus musculus];NP_997104.2//probable JmjC domain-containing histone demethylation protein 2C isoform 1 [Mus musculus]
108837	NM_001081282	5679	1313	11.52	Ibtk	XP_021061726.1//inhibitor of Bruton tyrosine kinase [Mus pahari]
108841	NM_001290409,NM_001290411,NM_175372	3013.17	91.11	1.52	Rdh13	NP_001277338.1//retinol dehydrogenase 13 isoform 2 precursor [Mus musculus];NP_780581.1//retinol dehydrogenase 13 isoform 1 precursor [Mus musculus]
108853	NM_175374	2621	182	3.49	Mtrf1l	NP_780583.1//peptide chain release factor 1-like, mitochondrial precursor [Mus musculus]
108857	NM_175375	8251	2430	14.65	Ankhd1	NP_780584.2//ankyrin repeat and KH domain-containing protein 1 [Mus musculus]
108888	NM_179203	2426	425	8.81	Atad3a	NP_849534.2//ATPase family AAA domain-containing protein 3 [Mus musculus]
108897	NM_145144	2967	1	0.02	Aif1l	NP_660126.1//allograft inflammatory factor 1-like [Mus musculus]
108899	NM_175381	5017	51	0.51	2700081O15Rik	NP_780590.3//uncharacterized protein C11orf95 homolog [Mus musculus]
108900	NM_175382	1376	82	3.03	Fam72a	NP_780591.1//protein FAM72A [Mus musculus]
108902	NM_175383	2035	88	2.18	B4gat1	NP_780592.1//beta-1,4-glucuronyltransferase 1 [Mus musculus]
108903	NM_029878	3912	703.86	8.99	Tbcd	EDL34842.1//tubulin-specific chaperone d, isoform CRA_b, partial [Mus musculus]
108907	NM_001042652,NM_133851	2957.18	2600.5	44.09	Nusap1	NP_598612.1//nucleolar and spindle-associated protein 1 isoform a [Mus musculus];NP_001036117.1//nucleolar and spindle-associated protein 1 isoform b [Mus musculus]
108909	NM_181732	3293	590.23	8.98	Aida	XP_004013662.2//PREDICTED: axin interactor, dorsalization-associated protein isoform X2 [Ovis aries]
108911	NM_173867	3790	3851	50.81	Rcc2	NP_776292.1//protein RCC2 [Mus musculus]
108912	NM_001110162,NM_175384	3626.4	1168	16.11	Cdca2	NP_001103632.1//cell division cycle-associated protein 2 [Mus musculus]
108927	NM_175386	2107	6	0.14	Lhfp	NP_780595.1//lipoma HMGIC fusion partner precursor [Mus musculus]
108934	NM_001135577	4499	217	2.41	Smim13	EDL40972.1//mCG10996, partial [Mus musculus]
108937	NM_175388	7157	1128	7.84	Rnf169	NP_780597.2//E3 ubiquitin-protein ligase RNF169 [Mus musculus]
108943	NM_001348196,NM_001348197,NM_175389	4207	86.02	1.02	Trmt10a	NP_780598.2//tRNA methyltransferase 10 homolog A [Mus musculus]
108946	NM_001080755,NM_001287139,NM_001346655,NM_001355673	7464.13	598.09	3.99	Zzz3	NP_001333584.1//ZZ-type zinc finger-containing protein 3 isoform c [Mus musculus];EDL11921.1//zinc finger, ZZ domain containing 3, isoform CRA_b, partial [Mus musculus];XP_021051847.1//ZZ-type zinc finger-containing protein 3 isoform X1 [Mus pahari]
108954	NM_133819	5588	7908.97	70.55	Ppp1r15b	NP_598580.1//protein phosphatase 1 regulatory subunit 15B [Mus musculus]
108958	NM_001242407,NM_175392	3394	106	1.56	Miga2	EDL08464.1//RIKEN cDNA 5730472N09, isoform CRA_c, partial [Mus musculus];BAE32434.1//unnamed protein product, partial [Mus musculus]
108960	NM_001113553,NM_172161	3206.47	828.74	12.95	Irak2	EDK99494.1//mCG132967, isoform CRA_b, partial [Mus musculus];NP_751893.3//interleukin-1 receptor-associated kinase-like 2 isoform a [Mus musculus]
108961	NM_001013368	3705	3784.02	51.08	E2f8	EDL22968.1//E2F transcription factor 8, partial [Mus musculus]
108989	NM_133780	7550	5642.44	37.19	Tpr	NP_598541.3//nucleoprotein TPR [Mus musculus]
108995	NM_178650	1781	1222	34.69	Tbc1d10c	NP_848765.2//carabin [Mus musculus]
109006	NM_134141	4327	678.97	7.84	Ciapin1	NP_598902.1//anamorsin [Mus musculus]
109019	NM_001310548,NM_001310549,NM_028696	2756.29	637	11.6	Nabp1	BAE39608.1//unnamed protein product, partial [Mus musculus];NP_082972.2//SOSS complex subunit B2 isoform a [Mus musculus]
109032	NM_030194,NM_175397	1921	3125.22	82.12	Sp110	NP_780606.3//sp110 nuclear body protein [Mus musculus]
109042	NM_028444	1026	2	0.1	Cavin3	NP_082720.1//caveolae-associated protein 3 [Mus musculus]
109050	NM_001163356,NM_175398	4701	10.91	0.12	Fam212b	XP_006233150.1//PREDICTED: protein FAM212B isoform X1 [Rattus norvegicus]
109054	NM_001013369,NM_001110152,NM_001199902	880.65	178	10.44	Pfdn4	EDL06584.1//prefoldin 4, isoform CRA_a, partial [Mus musculus];EDL06586.1//prefoldin 4, isoform CRA_c, partial [Mus musculus]
109065	NM_027269	3413	216.84	3.18	Dnaaf2	NP_081545.3//protein kintoun [Mus musculus]
109075	NM_175399	1789	294.35	8.32	Exosc4	EDL29545.1//exosome component 4, isoform CRA_b, partial [Mus musculus]
109077	NM_176843	3294	729	11.08	Ints5	NP_789813.1//integrator complex subunit 5 [Mus musculus]
109079	NM_175400	5329	819	7.66	Sephs1	EDL07949.1//selenophosphate synthetase 1, isoform CRA_b, partial [Mus musculus]
109082	NM_175401	1832	79	2.18	Fbxw17	EDL41092.1//F-box and WD-40 domain protein 17, isoform CRA_b, partial [Mus musculus]
109093	NM_181406	1881	278	7.46	Rars2	NP_852071.2//probable arginine--tRNA ligase, mitochondrial precursor [Mus musculus]
109095	NM_175402	3016	438	7.28	Rbm15b	XP_021062937.1//putative RNA-binding protein 15B [Mus pahari]
109108	NM_001310629,NM_178651	3407.69	830	12.19	Slc30a9	EDL37784.1//solute carrier family 30 (zinc transporter), member 9, isoform CRA_c, partial [Mus musculus]
109113	NM_144873	3595	1098	15.28	Uhrf2	NP_659122.2//E3 ubiquitin-protein ligase UHRF2 [Mus musculus]
109115	NM_001357320,NM_178652	1510	283	9.51	Supt3	NP_848767.1//transcription initiation protein SPT3 homolog [Mus musculus];XP_006523543.1//PREDICTED: transcription initiation protein SPT3 homolog isoform X6 [Mus musculus]
109129	NM_001348198,NM_001348199,NM_001348200,NM_133839	1436.77	722	25.53	Mmadhc	EDL26889.1//RIKEN cDNA 2010311D03, isoform CRA_d, partial [Mus musculus];XP_006234220.1//PREDICTED: methylmalonic aciduria and homocystinuria type D homolog, mitochondrial isoform X1 [Rattus norvegicus];XP_006497659.1//PREDICTED: methylmalonic aciduria and homocystinuria type D homolog, mitochondrial isoform X1 [Mus musculus]
109135	NM_144920	5133	60.42	0.59	Plekha5	NP_659169.3//pleckstrin homology domain-containing family A member 5 [Mus musculus]
109136	NM_133823	2843	95	1.68	Mmaa	NP_598584.2//methylmalonic aciduria type A homolog, mitochondrial precursor [Mus musculus]
109145	NM_024240	1364	547	20.4	Gins4	NP_077202.1//DNA replication complex GINS protein SLD5 [Mus musculus]
109151	NM_001310530,NM_177224	11441.6	776	3.37	Chd9	NP_001297459.1//chromodomain-helicase-DNA-binding protein 9 isoform 1 [Mus musculus];NP_796198.1//chromodomain-helicase-DNA-binding protein 9 isoform 2 [Mus musculus]
109154	NM_175403	5970	7308.5	61	Mlec	BAC97876.1//mKIAA0152 protein, partial [Mus musculus]
109161	NM_001346657,NM_001346658,NM_180600	2939.33	469	8	Ube2q2	EDL25842.1//ubiquitin-conjugating enzyme E2Q (putative) 2, isoform CRA_b, partial [Mus musculus];EDL25841.1//ubiquitin-conjugating enzyme E2Q (putative) 2, isoform CRA_a, partial [Mus musculus]
109168	NM_001163505,NM_146091	6391.61	1464	11.41	Atl3	XP_006526667.1//PREDICTED: atlastin-3 isoform X1 [Mus musculus];EDL33311.1//RIKEN cDNA 5730596K20 [Mus musculus]
109169	NM_001267796	1378	12	0.44	Igip	XP_008513810.1//PREDICTED: IgA-inducing protein homolog [Equus przewalskii]
109181	NM_028446	6448	669	5.17	Trip11	NP_082722.1//thyroid receptor-interacting protein 11 [Mus musculus]
109212	NM_144526	1466	326	11.29	Pimreg	NP_653109.2//protein PIMREG [Mus musculus]
109218	NM_175408	1148	1	0.04	Tmem139	NP_780617.2//transmembrane protein 139 [Mus musculus]
109222	NM_001164763	1411	3	0.11	Rarres1	BAC36780.1//unnamed protein product, partial [Mus musculus]
109225	NM_001025610,NM_001276398,NM_027836	1336	12	0.46	Ms4a7	EDL41416.1//membrane-spanning 4-domains, subfamily A, member 7, isoform CRA_a [Mus musculus];EDL41418.1//membrane-spanning 4-domains, subfamily A, member 7, isoform CRA_c, partial [Mus musculus]
109229	NM_001286604,NM_175411,NM_194257	1842.67	234	6.42	Fam118b	NP_919233.1//protein FAM118B isoform 1 [Mus musculus];NP_780620.1//protein FAM118B isoform 2 [Mus musculus]
109232	NM_178653	1922	52	1.37	Sccpdh	XP_017176959.1//PREDICTED: saccharopine dehydrogenase-like oxidoreductase isoform X1 [Mus musculus]
109241	NM_001290656,NM_029924	6465.21	575	4.43	Mbd5	NP_001277585.1//methyl-CpG-binding domain protein 5 isoform b [Mus musculus];BAD32454.1//mKIAA1461 protein, partial [Mus musculus]
109242	NM_024241	5616	325.35	2.89	Kif24	NP_077203.2//kinesin-like protein KIF24 [Mus musculus]
109245	NM_027321,NM_175413	3050.7	50.04	0.82	Lrrc39	XP_021013815.1//leucine-rich repeat-containing protein 39 isoform X2 [Mus caroli];NP_780622.1//leucine-rich repeat-containing protein 39 isoform 2 [Mus musculus]
109246	NM_001356301,NM_175414	3834	33	0.43	Tspan9	XP_006505393.1//PREDICTED: tetraspanin-9 isoform X1 [Mus musculus];XP_006505395.1//PREDICTED: tetraspanin-9 isoform X2 [Mus musculus]
109254	NM_001145875,NM_175417	2440	227.24	4.68	Adtrp	NP_780626.1//androgen-dependent TFPI-regulating protein isoform 1 [Mus musculus];XP_006516898.1//PREDICTED: androgen-dependent TFPI-regulating protein isoform X1 [Mus musculus]
109263	NM_001346660	6242	2765	22.06	Rlf	NP_001333589.1//zinc finger protein Rlf [Mus musculus]
109264	NM_181407	4370	31.41	0.36	Me3	XP_021499740.1//NADP-dependent malic enzyme, mitochondrial isoform X1 [Meriones unguiculatus]
109267	NM_001160366	2728	113	2.08	Ssc4d	NP_001153838.1//scavenger receptor cysteine-rich domain-containing group B protein precursor [Mus musculus]
109270	NM_001346662,NM_146061	3004.19	122.64	2.05	Prr5	AAO39849.1//putative Rho GTPase activating protein gene 8 [Mus musculus]
109275	NM_175419	2381	302	6.38	Actr5	NP_780628.3//actin-related protein 5 [Mus musculus]
109284	NM_177994	1821	11061.3	306.95	R3hdm4	NP_818775.2//R3H domain-containing protein 4 [Mus musculus]
109294	NM_001033636,NM_029525	6540	9.96	0.08	Prex2	XP_012375248.1//PREDICTED: LOW QUALITY PROTEIN: phosphatidylinositol 3,4,5-trisphosphate-dependent Rac exchanger 2 protein [Dasypus novemcinctus];NP_083801.1//phosphatidylinositol 3,4,5-trisphosphate-dependent Rac exchanger 2 protein isoform 1 [Mus musculus]
109299	NM_001256521,NM_001256522	2440.94	530	10.92	Tmem250-ps	XP_020032427.1//protein C9orf69 homolog [Castor canadensis]
109305	NM_175423	1871	2047	55.26	Orai1	EDL19655.1//transmembrane protein 142A, isoform CRA_a, partial [Mus musculus]
109331	NM_001163263,NM_001356401,NM_182999	4036.04	1811	22.42	Rnf20	BAD90290.1//mKIAA4116 protein, partial [Mus musculus];NP_892044.1//E3 ubiquitin-protein ligase BRE1A [Mus musculus]
109332	NM_133974	3849	13	0.17	Cdcp1	NP_598735.2//CUB domain-containing protein 1 precursor [Mus musculus]
109333	NM_178654	6207	932.59	7.48	Pkn2	NP_848769.2//serine/threonine-protein kinase N2 [Mus musculus]
109346	NM_001310533,NM_026241	1855	43	1.17	Ankrd39	XP_006059940.1//PREDICTED: ankyrin repeat domain-containing protein 39 [Bubalus bubalis];NP_001297462.1//ankyrin repeat domain-containing protein 39 isoform 2 [Mus musculus]
109359	NM_198017	2895	1383	23.96	Abraxas2	NP_932134.3//BRISC complex subunit Abraxas 2 [Mus musculus]
109552	NM_001080974,NM_025618	2399	5883.08	123.31	Sri	XP_004862466.1//sorcin isoform X2 [Heterocephalus glaber];XP_010976311.1//PREDICTED: sorcin [Camelus dromedarius]
109594	NM_001302205,NM_001302206,NM_057173	1022	240	12.06	Lmo1	AAH39512.1//LIM domain only 1 (rhombotin 1), partial [Homo sapiens];NP_001289134.1//rhombotin-1 isoform 2 [Mus musculus];EFB17284.1//hypothetical protein PANDA_004271, partial [Ailuropoda melanoleuca]
109620	NM_023842	9592	164	0.85	Dsp	NP_076331.2//desmoplakin [Mus musculus]
109624	NM_001347100,NM_145575	4035	23	0.28	Cald1	NP_001334029.1//caldesmon isoform 1 [Mus musculus];XP_021020906.1//caldesmon [Mus caroli]
109637	NM_026815	1308	6	0.23	Upk1a	NP_081091.1//uroplakin-1a [Mus musculus]
109652	NM_001276442,NM_025371	1457.93	131	4.56	Acy1	NP_079647.1//aminoacylase-1 [Mus musculus]
109658	NM_001005506,NM_001199695	4645.94	1491	16.02	Txlna	EDL30169.1//taxilin alpha, isoform CRA_c, partial [Mus musculus]
109660	NM_023182	919	5	0.28	Ctrl	NP_075671.1//chymotrypsin-like protease CTRL-1 precursor [Mus musculus]
109672	NM_001348159,NM_025797	833	552	34.32	Cyb5a	NP_001268328.1//cytochrome b5-like [Mesocricetus auratus];XP_008978231.1//PREDICTED: cytochrome b5 isoform X1 [Callithrix jacchus]
109674	NM_001289719,NM_001289720,NM_001346665,NM_028779	3485.86	1958	28.11	Ampd2	EDL01944.1//adenosine monophosphate deaminase 2 (isoform L), isoform CRA_c, partial [Mus musculus];XP_004659087.1//PREDICTED: AMP deaminase 2 isoform X4 [Jaculus jaculus];XP_008564831.1//PREDICTED: AMP deaminase 2 isoform X1 [Galeopterus variegatus]
109676	NM_001034168,NM_001327938,NM_001327939,NM_178655	6474.34	8.23	0.06	Ank2	XP_017174914.1//PREDICTED: ankyrin-2 isoform X8 [Mus musculus];NP_001314867.1//ankyrin-2 isoform 4 [Mus musculus];NP_001314868.1//ankyrin-2 isoform 5 [Mus musculus];XP_017174925.1//PREDICTED: ankyrin-2 isoform X43 [Mus musculus]
109685	NM_178020	1830	56.27	1.55	Hyal3	NP_821139.2//hyaluronidase-3 precursor [Mus musculus]
109689	NM_177231,NM_178220	7090.93	2582	18.12	Arrb1	NP_835738.1//beta-arrestin-1 isoform B [Mus musculus];NP_796205.1//beta-arrestin-1 isoform A [Mus musculus]
109700	NM_001033228	5984	178	1.48	Itga1	NP_001028400.2//integrin alpha-1 precursor [Mus musculus]
109711	NM_001346669,NM_134156	3738.93	12954.6	173.27	Actn1	NP_001072666.1//alpha-actinin-1 [Xenopus tropicalis];XP_001370108.1//PREDICTED: alpha-actinin-1 isoform X2 [Monodelphis domestica]
109731	NM_172778	2428	18	0.37	Maob	XP_019272880.1//PREDICTED: amine oxidase [flavin-containing] B [Panthera pardus]
109754	NM_029787	2066	838.16	20.45	Cyb5r3	XP_012008866.1//PREDICTED: NADH-cytochrome b5 reductase 3 isoform X2 [Ovis aries musimon]
109778	NM_026678	1394	160	5.84	Blvra	BAB21950.1//unnamed protein product [Mus musculus]
109785	NM_001163746,NM_028352	4582	138.67	1.51	Pgm3	NP_001157218.1//phosphoacetylglucosamine mutase isoform 2 [Mus musculus];NP_082628.3//phosphoacetylglucosamine mutase isoform 1 [Mus musculus]
109801	NM_001113560,NM_025374	1535.42	589	19.46	Glo1	NP_079650.3//lactoylglutathione lyase [Mus musculus]
109815	NM_001348246,NM_024439	1208.95	529	22.34	Selenos	NP_001335175.1//selenoprotein S isoform 2 [Mus musculus];NP_077759.3//selenoprotein S isoform 1 [Mus musculus]
109820	NM_025973	1384	1	0.04	Pgc	NP_080249.2//gastricsin precursor [Mus musculus]
109857	NM_173047	1178	34	1.47	Cbr3	NP_766635.1//carbonyl reductase [NADPH] 3 [Mus musculus]
109880	NM_139294	9728	1952	9.97	Braf	XP_006505416.1//PREDICTED: serine/threonine-protein kinase B-raf isoform X2 [Mus musculus]
109889	NM_001290452,NM_001290453,NM_145819	3437.99	24	0.35	Mzf1	XP_021021618.1//myeloid zinc finger 1 isoform X1 [Mus caroli]
109900	NM_133768	1824	378	10.47	Asl	NP_598529.1//argininosuccinate lyase [Mus musculus]
109901	NM_033612	1124	26	1.18	Cela1	NP_291090.2//chymotrypsin-like elastase family member 1 precursor [Mus musculus]
109905	NM_145541	2474	2341	47.56	Rap1a	ETE62745.1//Ras-related protein Rap-1A [Ophiophagus hannah]
109910	NM_053009	5624	2445	21.67	Zfp91	NP_443735.2//E3 ubiquitin-protein ligase ZFP91 [Mus musculus]
109929	NM_001172104,NM_028356	1676.06	211	6.37	Zbtb25	XP_006515454.1//PREDICTED: zinc finger and BTB domain-containing protein 25 isoform X1 [Mus musculus]
109934	NM_001291186,NM_001346670,NM_198018,NM_198894,NM_198895	4790.11	4040	42.09	Abr	XP_001504307.3//PREDICTED: active breakpoint cluster region-related protein isoform X1 [Equus caballus];XP_004404140.1//PREDICTED: active breakpoint cluster region-related protein isoform X3 [Odobenus rosmarus divergens];XP_001504310.3//PREDICTED: active breakpoint cluster region-related protein isoform X2 [Equus caballus];XP_004593998.1//PREDICTED: active breakpoint cluster region-related protei…
109978	NM_026639	2384	33	0.7	Art4	NP_080915.1//ecto-ADP-ribosyltransferase 4 precursor [Mus musculus]
109979	NM_001310664,NM_001310665,NM_181728	1357	6	0.23	Art3	NP_001297594.1//ecto-ADP-ribosyltransferase 3 isoform 3 precursor [Mus musculus];NP_001297593.1//ecto-ADP-ribosyltransferase 3 isoform 1 precursor [Mus musculus];NP_859417.2//ecto-ADP-ribosyltransferase 3 isoform 2 precursor [Mus musculus]
110006	NM_001357025,NM_001357026,NM_001357027,NM_010368	2541.73	1920	37.95	Gusb	BAE34865.1//unnamed protein product [Mus musculus];AAH04616.1//Gusb protein [Mus musculus];EDL19487.1//glucuronidase, beta, isoform CRA_c, partial [Mus musculus];NP_034498.1//beta-glucuronidase precursor [Mus musculus]
110012	NM_148934	1101	282	13.12	Tpgs1	NP_683736.1//tubulin polyglutamylase complex subunit 1 [Mus musculus]
110033	NM_145588	2086	1599	38.64	Kif22	NP_663563.1//kinesin-like protein KIF22 [Mus musculus]
110052	NM_025900	2606	6261.16	120.67	Dek	NP_080176.2//protein DEK [Mus musculus]
110058	NM_138649	1623	1	0.03	Syt17	NP_619590.1//synaptotagmin-17 [Mus musculus]
110074	NM_001159646,NM_023595	2320.79	1191	25.82	Dut	NP_001153118.1//deoxyuridine 5'-triphosphate nucleotidohydrolase, mitochondrial isoform 1 [Mus musculus];NP_076084.2//deoxyuridine 5'-triphosphate nucleotidohydrolase, mitochondrial isoform 2 [Mus musculus]
110075	NM_001310677,NM_173404	6302	4.08	0.03	Bmp3	NP_058801.1//bone morphogenetic protein 3 precursor [Rattus norvegicus]
110078	NM_153781	3860	446.7	5.79	Pygb	XP_007476665.1//PREDICTED: glycogen phosphorylase, brain form isoform X1 [Monodelphis domestica]
110084	NM_001033668	12872	4	0.02	Dnah1	NP_001028840.1//dynein heavy chain 1, axonemal [Mus musculus]
110094	NM_001177878,NM_001177879,NM_001358966,NM_001358968,NM_172783	4565.29	1370	14.98	Phka2	XP_017532432.1//PREDICTED: phosphorylase b kinase regulatory subunit alpha, liver isoform isoform X4 [Manis javanica];XP_021085253.1//phosphorylase b kinase regulatory subunit alpha, liver isoform [Mesocricetus auratus]
110095	NM_133198	2821	20162	358.57	Pygl	XP_007192901.1//PREDICTED: glycogen phosphorylase, liver form isoform X1 [Balaenoptera acutorostrata scammoni]
110109	NM_138747	2626	609	11.65	Nop2	NP_620086.2//probable 28S rRNA (cytosine-C(5))-methyltransferase [Mus musculus]
110119	NM_025837	1757	227	6.53	Mpi	NP_080113.1//mannose-6-phosphate isomerase [Mus musculus]
110135	NM_181849	1713	4	0.12	Fgb	NP_862897.1//fibrinogen beta chain preproprotein [Mus musculus]
110147	NM_001286573,NM_001286575,NM_145830,NM_147151	3903.64	1732.02	22.18	Ehmt2	NP_665829.1//histone-lysine N-methyltransferase EHMT2 isoform a [Mus musculus];AAH58357.1//Ehmt2 protein, partial [Mus musculus];NP_671493.1//histone-lysine N-methyltransferase EHMT2 isoform b [Mus musculus];NP_001273502.1//histone-lysine N-methyltransferase EHMT2 isoform c [Mus musculus]
110157	NM_001356333,NM_001356334,NM_029780	2988.7	4012.24	67.3	Raf1	EDK99533.1//v-raf-leukemia viral oncogene 1, isoform CRA_a, partial [Mus musculus];XP_021044750.1//RAF proto-oncogene serine/threonine-protein kinase isoform X1 [Mus pahari]
110168	NM_182806	1334	31	1.18	Gpr18	NP_877958.1//N-arachidonyl glycine receptor [Mus musculus]
110172	NM_001357797,NM_016752	1365.87	528	19.67	Slc35b1	EDL15979.1//solute carrier family 35, member B1, isoform CRA_b, partial [Mus musculus];EDL15980.1//solute carrier family 35, member B1, isoform CRA_c [Mus musculus]
110173	NM_027288	3688	509	6.9	Manba	NP_081564.3//beta-mannosidase precursor [Mus musculus]
110175	NM_026637	1362	35	1.31	Ggct	NP_080913.1//gamma-glutamylcyclotransferase [Mus musculus]
110196	NM_001253751,NM_134469	1267.93	1532	61.61	Fdps	NP_001240680.1//farnesyl pyrophosphate synthase isoform 1 precursor [Mus musculus]
110197	NM_001346673,NM_138650	5520.99	1478.09	13.35	Dgkg	BAD90219.1//mKIAA4131 protein, partial [Mus musculus];NP_001333602.1//diacylglycerol kinase gamma isoform 2 [Mus musculus]
110198	NM_025337	1648	120	3.69	Akr7a5	NP_079613.3//aflatoxin B1 aldehyde reductase member 2 [Mus musculus]
110208	NM_001081274,NM_001356332	2187.78	19384	446.2	Pgd	NP_001074743.1//6-phosphogluconate dehydrogenase, decarboxylating [Mus musculus]
110213	NM_001171034,NM_001171035,NM_001171036,NM_026669	2400.53	15703	328.94	Tmbim6	EDL04132.1//testis enhanced gene transcript, isoform CRA_a, partial [Mus musculus]
110253	NM_001024716,NM_001039155,NM_001039156,NM_138579	2570.81	4277.69	83.59	Triobp	XP_006979187.1//PREDICTED: TRIO and F-actin-binding protein isoform X3 [Peromyscus maniculatus bairdii];NP_001034245.1//TRIO and F-actin-binding protein isoform 3 [Mus musculus];NP_613045.3//TRIO and F-actin-binding protein isoform 5 [Mus musculus]
110257	NM_001083955	587	157.87	14.2	Hba-a2	NP_001077424.1//hemoglobin alpha, adult chain 2 [Mus musculus]
110265	NM_001253712,NM_001253714,NM_001253715,NM_001253716,NM_001347639,NM_026322	1385.05	3371	123.79	Msra	NP_001240643.1//mitochondrial peptide methionine sulfoxide reductase isoform 2 [Mus musculus];NP_080598.2//mitochondrial peptide methionine sulfoxide reductase isoform 1 [Mus musculus];EDL36046.1//methionine sulfoxide reductase A, isoform CRA_a, partial [Mus musculus];EDL36047.1//methionine sulfoxide reductase A, isoform CRA_b, partial [Mus musculus]
110279	NM_001081412	6537	1222	9.31	Bcr	XP_005070821.3//breakpoint cluster region protein [Mesocricetus auratus]
110310	NM_033073	1602	39	1.23	Krt7	EDL04046.1//keratin 7, isoform CRA_a, partial [Mus musculus]
110312	NM_029971	748	2.37	0.16	Pmch	NP_084247.1//pro-MCH preproprotein [Mus musculus]
110323	NM_025628	505	2070	218.8	Cox6b1	NP_079904.1//cytochrome c oxidase subunit 6B1 [Mus musculus]
110326	NM_031867	2814	19	0.34	Tas1r1	NP_114073.1//taste receptor type 1 member 1 precursor [Mus musculus]
110332	NM_173449	2476	2.09	0.04	Pp2d1	EDL23664.1//RIKEN cDNA 4921523A10, partial [Mus musculus]
110350	NM_029851	13972	75	0.27	Dync2h1	NP_075413.1//cytoplasmic dynein 2 heavy chain 1 [Rattus norvegicus]
110351	NM_001081155,NM_001256218,NM_001331215,NM_029563	3194	13	0.2	Rap1gap	XP_015854771.1//PREDICTED: rap1 GTPase-activating protein 1 isoform X5 [Peromyscus maniculatus bairdii];XP_015854770.1//PREDICTED: rap1 GTPase-activating protein 1 isoform X4 [Peromyscus maniculatus bairdii];BAD32233.1//mKIAA0474 protein, partial [Mus musculus];NP_001243147.1//rap1 GTPase-activating protein 1 isoform 2 [Mus musculus]
110355	NM_001290818,NM_130863	3379.16	15687	232.4	Grk2	XP_022362242.1//beta-adrenergic receptor kinase 1 [Enhydra lutris kenyoni]
110379	NM_024206	1301	1135	44.45	Sec13	NP_077168.2//protein SEC13 homolog [Mus musculus]
110380	NM_001290684,NM_001290685,NM_001290686,NM_001290687,NM_001359158,NM_001359161,NM_001359163,NM_172441	6931.25	3	0.02	Shroom2	XP_021043511.1//protein Shroom2 isoform X3 [Mus pahari];NP_766029.2//protein Shroom2 isoform 1 [Mus musculus];BAC26404.1//unnamed protein product, partial [Mus musculus];EDL31370.1//mCG14480, isoform CRA_c [Mus musculus];NP_001277613.1//protein Shroom2 isoform 2 [Mus musculus]
110385	NM_001310465,NM_201607	3203	35.84	0.56	Pde4c	EDL28863.1//phosphodiesterase 4C, cAMP specific, isoform CRA_a, partial [Mus musculus]
110391	NM_024236	1394	238	8.68	Qdpr	EDL99930.1//quinoid dihydropteridine reductase, isoform CRA_a [Rattus norvegicus]
110417	NM_029988	2376	198.66	4.21	Pigh	XP_021034882.1//phosphatidylinositol N-acetylglucosaminyltransferase subunit H isoform X1 [Mus caroli]
110446	NM_144784	3373	809	12.01	Acat1	NP_659033.1//acetyl-CoA acetyltransferase, mitochondrial precursor [Mus musculus]
110454	NM_001271416,NM_001271417,NM_001271418,NM_001271419,NM_001271446,NM_010738	973.53	980.23	51.8	Ly6a	EDL29471.1//lymphocyte antigen 6 complex, locus A, isoform CRA_b, partial [Mus musculus]
110460	NM_009338	2076	155.22	3.77	Acat2	NP_033364.2//acetyl-CoA acetyltransferase, cytosolic [Mus musculus]
110521	NM_007772	8753	1732	9.84	Hivep1	NP_031798.2//zinc finger protein 40 [Mus musculus]
110524	NM_001357029,NM_199011	4670.83	208.61	2.23	Dgkq	NP_950176.1//diacylglycerol kinase theta [Mus musculus]
110532	NM_001024837,NM_130895	6602	20.51	0.15	Adarb1	XP_006513125.1//PREDICTED: double-stranded RNA-specific editase 1 isoform X1 [Mus musculus];XP_021030029.1//double-stranded RNA-specific editase 1 [Mus caroli]
110542	NM_001356575,NM_144547	1947	10	0.26	Amhr2	EDL03983.1//anti-Mullerian hormone type 2 receptor, isoform CRA_a, partial [Mus musculus]
110557	NM_207648	981	34.08	1.79	H2-Q6	NP_034524.3//H-2 class I histocompatibility antigen, Q7 alpha chain isoform 1 precursor [Mus musculus]
110558	NM_001201460	1539	186.68	6.15	H2-Q9	AAA39678.1//MHC Q8/9d surface antigen, partial [Mus musculus]
110593	NM_001081355,NM_001256380	7567.59	2244.32	14.76	Prdm2	NP_001074824.3//PR domain zinc finger protein 2 isoform a [Mus musculus];NP_001243309.1//PR domain zinc finger protein 2 isoform b [Mus musculus]
110596	NM_012026	6259	32	0.25	Arhgef28	XP_006517581.1//PREDICTED: rho guanine nucleotide exchange factor 28 isoform X1 [Mus musculus]
110599566	NM_025462	1000	80.6	4.14	Eef1akmt4	NP_079738.2//eukaryotic translation elongation factor 1 alpha lysine specific methyltransferase 4 [Mus musculus]
110599584	NM_177940,NM_177941	3349	3.4	0.05	Eef1akmt4-ece2	XP_006248635.1//PREDICTED: endothelin-converting enzyme 2 isoform X1 [Rattus norvegicus];NP_808810.1//Eef1akmt4-Ece2 readthrough isoform a [Mus musculus]
110606	NM_145927	2560	259	5.08	Fntb	EDL36446.1//mCG7924, partial [Mus musculus]
110611	NM_001301364,NM_001357556,NM_133808	6298.46	5351	42.32	Hdlbp	EDL39958.1//high density lipoprotein (HDL) binding protein, isoform CRA_h [Mus musculus]
110616	NM_001167914,NM_029705	5376	802	7.44	Atxn3	AAH49743.1//Atxn3 protein, partial [Mus musculus];NP_083981.2//ataxin-3 isoform 1 [Mus musculus]
110639	NM_001313758,NM_026662	3710.75	535.46	7.22	Prps2	XP_005358779.1//PREDICTED: ribose-phosphate pyrophosphokinase 2 isoform X1 [Microtus ochrogaster];NP_080938.1//ribose-phosphate pyrophosphokinase 2 isoform 2 [Mus musculus]
110648	NM_033652	3338	3.22	0.05	Lmx1a	NP_387501.1//LIM homeobox transcription factor 1-alpha [Mus musculus]
110651	NM_001346675,NM_148945	7336.37	2959	20.07	Rps6ka3	ERE65852.1//ribosomal protein S6 kinase alpha-3 [Cricetulus griseus];EDL40821.1//ribosomal protein S6 kinase polypeptide 3, partial [Mus musculus]
110695	NM_001127338,NM_138600	3022.56	89.34	1.48	Aldh7a1	NP_613066.2//alpha-aminoadipic semialdehyde dehydrogenase isoform a [Mus musculus]
110749	NM_028083	1913	636	16.78	Chaf1b	NP_082359.1//chromatin assembly factor 1 subunit B [Mus musculus]
110750	NM_023565	3604	1573	21.83	Cse1l	XP_021050291.1//exportin-2 [Mus pahari]
110751	NM_001163529,NM_033615	3098	6	0.1	Adam33	BAB84336.1//ADAM33 alpha [Mus musculus]
110784	NM_001083906	4087	7	0.09	Nr3c2	Q8VII8.2//RecName: Full=Mineralocorticoid receptor; Short=MR; AltName: Full=Nuclear receptor subfamily 3 group C member 2
110789	NM_054053	19328	3	0.01	Adgrv1	XP_021035663.1//G-protein coupled receptor 98 [Mus caroli]
110794	NM_207131	1238	3742	154.23	Cebpe	BAE25437.1//unnamed protein product [Mus musculus]
110796	NM_001081300	5814	568	4.87	Tshz1	BAD90534.1//mKIAA4206 protein, partial [Mus musculus]
110809	NM_001078167,NM_173374	5419.31	5139	47.28	Srsf1	XP_008840934.1//PREDICTED: serine/arginine-rich splicing factor 1 [Nannospalax galili]
110816	NM_029546	3871	166	2.14	Pwp2	NP_083822.1//periodic tryptophan protein 2 homolog [Mus musculus]
110821	NM_144844	2603	284	5.48	Pcca	AAH06915.1//Propionyl-Coenzyme A carboxylase, alpha polypeptide [Mus musculus]
110826	NM_026695	920	1235	69.22	Etfb	NP_080971.2//electron transfer flavoprotein subunit beta [Mus musculus]
110829	NM_001193303,NM_001346676,NM_001359115,NM_001359116,NM_026148,NM_201242	4336.43	5824	67.07	Lims1	NP_080424.2//LIM and senescent cell antigen-like-containing domain protein 1 isoform 1 [Mus musculus];XP_006513134.1//PREDICTED: LIM and senescent cell antigen-like-containing domain protein 1 isoform X4 [Mus musculus];XP_021029626.1//LIM and senescent cell antigen-like-containing domain protein 1 isoform X3 [Mus caroli];NP_001333605.1//LIM and senescent cell antigen-like-containing domain protei…
110835	NM_176844	2738	0.98	0.02	Chrna5	NP_789814.2//neuronal acetylcholine receptor subunit alpha-5 [Mus musculus]
110842	NM_145615	1464	706	24.49	Etfa	NP_663590.3//electron transfer flavoprotein subunit alpha, mitochondrial [Mus musculus]
110854	NM_138748	2577	2694	52.51	Ptpa	EDL08473.1//protein phosphatase 2A, regulatory subunit B (PR 53), isoform CRA_b, partial [Mus musculus]
110862	NM_152923	2878	7	0.12	Kcnq3	NP_690887.2//potassium voltage-gated channel subfamily KQT member 3 [Mus musculus]
110877	NM_153054	3118	6	0.1	Slc18a1	XP_006253055.1//PREDICTED: chromaffin granule amine transporter isoform X1 [Rattus norvegicus]
110880	NM_133199	6598	8	0.06	Scn4a	NP_573462.2//sodium channel protein type 4 subunit alpha [Mus musculus]
110891	NM_001347561,NM_148946	4708	1	0.01	Slc8a2	EDL42108.1//solute carrier family 8 (sodium/calcium exchanger), member 2, isoform CRA_a, partial [Mus musculus]
110893	NM_001167920,NM_080440	4943	3.06	0.03	Slc8a3	EDL02703.1//solute carrier family 8 (sodium/calcium exchanger), member 3, isoform CRA_b, partial [Mus musculus];NP_001161392.1//sodium/calcium exchanger 3 isoform 1 precursor [Mus musculus]
110902	NM_144803	3527	6	0.09	Chrna2	EDL85380.1//cholinergic receptor, nicotinic, alpha polypeptide 2 (neuronal), isoform CRA_b [Rattus norvegicus]
110911	NM_001291039,NM_001291040,NM_138651	7818.2	4636.39	29.5	Cds2	XP_006984047.1//PREDICTED: phosphatidate cytidylyltransferase 2 [Peromyscus maniculatus bairdii];NP_001277969.1//phosphatidate cytidylyltransferase 2 isoform c [Mus musculus]
110920	NM_030201	4079	675	8.27	Hspa13	NP_084477.1//heat shock 70 kDa protein 13 precursor [Mus musculus]
110935	NM_134157	1945	19	0.49	Atp6v1b1	NP_598918.1//V-type proton ATPase subunit B, kidney isoform [Mus musculus]
110948	NM_139145	4833	555.29	5.73	Hlcs	XP_006522913.1//PREDICTED: biotin--protein ligase isoform X1 [Mus musculus]
110954	NM_052835	798	8455	549.83	Rpl10	XP_005965182.1//PREDICTED: 60S ribosomal protein L10 isoform X1 [Pantholops hodgsonii]
110956	NM_033075	3326	6535.89	98.39	D17H6S56E-5	NP_149066.2//uncharacterized protein LOC110956 [Mus musculus]
110958	NM_033079	2051	76	1.87	M1ap	NP_149070.2//meiosis 1 arrest protein [Mus musculus]
110959	NM_033080	1927	275	7.2	Nudt19	NP_149071.2//nucleoside diphosphate-linked moiety X motif 19 precursor [Mus musculus]
110960	NM_033074	2636	698	13.3	Tars	XP_011354764.1//PREDICTED: threonine--tRNA ligase, cytoplasmic [Pteropus vampyrus]
110962	NM_001347171,NM_033072	4308.8	5215	60.45	Mbd6	NP_001334100.1//methyl-CpG-binding domain protein 6 isoform 2 [Mus musculus];NP_149063.2//methyl-CpG-binding domain protein 6 isoform 1 [Mus musculus]
111173	NM_053204,NM_178085	8304.17	486.78	2.92	Erc1	XP_005288048.1//PREDICTED: ELKS/Rab6-interacting/CAST family member 1 isoform X14 [Chrysemys picta bellii];NP_444434.2//ELKS/Rab6-interacting/CAST family member 1 isoform 1 [Mus musculus]
111175	NM_001356516,NM_023523	1212	101	4.25	Pecr	NP_076012.3//peroxisomal trans-2-enoyl-CoA reductase [Mus musculus];EDL00277.1//peroxisomal trans-2-enoyl-CoA reductase, isoform CRA_a, partial [Mus musculus]
111241	NM_001166476,NM_001166477	1575.32	25.66	0.83	Hmga1b	NP_001159949.1//high mobility group protein HMG-I/HMG-Y isoform 2 [Mus musculus];NP_001020598.1//high mobility group protein HMG-I/HMG-Y isoform a [Mus musculus]
112403	NM_001163770,NM_033613	1459.01	372	12.95	Dxo	NP_291091.2//decapping and exoribonuclease protein [Mus musculus]
112405	NM_053207	3524	534	7.58	Egln1	NP_444437.2//egl nine homolog 1 [Mus musculus]
112406	NM_001357767,NM_053208	2030.71	580	14.4	Egln2	NP_444438.2//egl nine homolog 2 [Mus musculus];XP_017177418.1//PREDICTED: egl nine homolog 2 isoform X1 [Mus musculus]
112407	NM_028133	2693	419	7.81	Egln3	XP_021035020.1//egl nine homolog 3 isoform X1 [Mus caroli]
112415	NM_001112731,NM_198417	4628	16.85	0.18	Zfp607b	XP_006995873.1//PREDICTED: zinc finger protein 780A isoform X1 [Peromyscus maniculatus bairdii]
112418	NM_053216	1113	10	0.46	1700102P08Rik	XP_006511691.1//PREDICTED: uncharacterized protein C3orf62 homolog isoform X1 [Mus musculus]
112419	NM_053217	3365	538.08	8.01	Ifit1bl2	NP_444447.1//interferon induced protein with tetratricopeptide repeats 1B like 2 [Mus musculus]
112422	NM_145078	2576	11.57	0.23	Zfp979	NP_001096628.2//uncharacterized protein LOC100041379 [Mus musculus]
11298	NM_009591	1370	1	0.04	Aanat	NP_033721.1//serotonin N-acetyltransferase [Mus musculus]
11302	NM_001198785,NM_001198787,NM_007377	5195	1883	18.08	Aatk	NP_001185714.1//serine/threonine-protein kinase LMTK1 isoform 2 precursor [Mus musculus];BAC41437.2//mKIAA0641 protein, partial [Mus musculus]
11303	NM_013454	10260	83	0.4	Abca1	XP_021015583.1//ATP-binding cassette sub-family A member 1 [Mus caroli]
11304	NM_007378	7268	31	0.21	Abca4	XP_021013183.1//LOW QUALITY PROTEIN: retinal-specific ATP-binding cassette transporter [Mus caroli]
11305	NM_007379	8061	1075	6.63	Abca2	NP_031405.2//ATP-binding cassette sub-family A member 2 [Mus musculus]
11306	NM_009592	5759	1179.25	10.2	Abcb7	EDL14083.1//mCG146161, partial [Mus musculus]
11307	NM_009593	5821	594	5.09	Abcg1	NP_033723.1//ATP-binding cassette sub-family G member 1 [Mus musculus]
11308	NM_001077190,NM_001077192,NM_001077193,NM_001331043,NM_001331044,NM_001331045,NM_007380,NM_145994	3295.89	4207.29	63.92	Abi1	EDL08144.1//abl-interactor 1, isoform CRA_b, partial [Mus musculus];NP_001070661.1//abl interactor 1 isoform 5 [Mus musculus]
11350	NM_001112703,NM_001283045,NM_001283046,NM_001283047,NM_009594	6764.02	1272.31	9.37	Abl1	NP_033724.2//tyrosine-protein kinase ABL1 isoform b [Mus musculus];NP_001269975.1//tyrosine-protein kinase ABL1 isoform d [Mus musculus];NP_001106174.1//tyrosine-protein kinase ABL1 isoform a [Mus musculus];NP_001269974.1//tyrosine-protein kinase ABL1 isoform c [Mus musculus]
11352	NM_001136104,NM_009595	10591	279.12	1.31	Abl2	NP_033725.2//Abelson tyrosine-protein kinase 2 isoform b [Mus musculus];NP_001129576.1//Abelson tyrosine-protein kinase 2 isoform a [Mus musculus]
11354	NM_009596	424	15	1.92	Scgb1b27	NP_033726.1//secretoglobin, family 1B, member 27 precursor [Mus musculus]
11363	NM_007381	1948	939	24.33	Acadl	NP_031407.2//long-chain specific acyl-CoA dehydrogenase, mitochondrial precursor [Mus musculus]
11364	NM_007382	2062	546	13.35	Acadm	NP_031408.1//medium-chain specific acyl-CoA dehydrogenase, mitochondrial precursor [Mus musculus]
11370	NM_017366	2205	670	15.3	Acadvl	NP_059062.1//very long-chain specific acyl-CoA dehydrogenase, mitochondrial precursor [Mus musculus]
113868	NM_001357516,NM_130864	1758	604.84	17.4	Acaa1a	XP_004854312.1//3-ketoacyl-CoA thiolase B, peroxisomal isoform X1 [Heterocephalus glaber];NP_570934.1//3-ketoacyl-CoA thiolase A, peroxisomal precursor [Mus musculus]
11409	NM_007383	1881	358	9.61	Acads	NP_031409.2//short-chain specific acyl-CoA dehydrogenase, mitochondrial precursor [Mus musculus]
114128	NM_033521	1897	71	1.89	Laptm4b	NP_277056.1//lysosomal-associated transmembrane protein 4B [Mus musculus]
114143	NM_033617	996	2237	115.45	Atp6v0b	XP_012504449.1//PREDICTED: V-type proton ATPase 21 kDa proteolipid subunit [Propithecus coquereli]
11416	NM_001272035,NM_001331067,NM_015728	2915.4	344	5.92	Slc33a1	NP_001317996.1//acetyl-coenzyme A transporter 1 isoform 2 [Mus musculus];NP_056543.2//acetyl-coenzyme A transporter 1 isoform 1 [Mus musculus]
11419	NM_001289791,NM_009597	3800	36.07	0.47	Asic1	XP_006520360.1//PREDICTED: acid-sensing ion channel 1 isoform X2 [Mus musculus];NP_001276720.1//acid-sensing ion channel 1 isoform 2 [Mus musculus]
11421	NM_001281819,NM_009598,NM_207624	4831.96	115	1.19	Ace	AAA37148.1//angiotensin-converting enzyme, partial [Mus musculus];NP_997507.1//angiotensin-converting enzyme isoform 1 precursor [Mus musculus];NP_001268748.1//angiotensin-converting enzyme isoform 3 precursor [Mus musculus]
114229	NM_001359010,NM_053244	3098.03	92	1.49	Kiss1r	NP_444474.1//kiSS-1 receptor [Mus musculus];XP_006513143.1//PREDICTED: kiSS-1 receptor isoform X3 [Mus musculus]
11423	NM_001290010,NM_009599	2227	110	2.49	Ache	NP_033729.1//acetylcholinesterase precursor [Mus musculus]
114230	NM_053245	1586	9	0.29	Aipl1	XP_006532060.1//PREDICTED: aryl-hydrocarbon-interacting protein-like 1 isoform X1 [Mus musculus]
114249	NM_001029836,NM_001287101,NM_001287102,NM_001287103,NM_033525	4337	3	0.03	Npnt	NP_001025007.1//nephronectin isoform b precursor [Mus musculus];XP_021050925.1//nephronectin isoform X2 [Mus pahari];XP_021050924.1//nephronectin isoform X1 [Mus pahari];BAE34649.1//unnamed protein product, partial [Mus musculus];NP_277060.2//nephronectin isoform a precursor [Mus musculus]
114255	NM_053246	2604	13.14	0.25	Dok4	NP_444476.1//docking protein 4 [Mus musculus]
11426	NM_001199136,NM_001199137	18795.1	2305	6.08	Macf1	XP_021056471.1//microtubule-actin cross-linking factor 1 isoform X2 [Mus pahari];XP_021056470.1//microtubule-actin cross-linking factor 1 isoform X1 [Mus pahari]
11428	NM_007386	4319	372.02	4.3	Aco1	CAA43455.1//iron response element binding protein [Mus musculus]
11429	NM_080633	2785	3175.75	57.22	Aco2	XP_020023755.1//aconitate hydratase, mitochondrial [Castor canadensis]
11430	NM_001271898,NM_015729	3992	862.47	10.8	Acox1	XP_021031839.1//peroxisomal acyl-coenzyme A oxidase 1 isoform X2 [Mus caroli];XP_021031838.1//peroxisomal acyl-coenzyme A oxidase 1 isoform X1 [Mus caroli]
114301	NM_023245	2414	1	0.02	Palmd	NP_075734.3//palmdelphin [Mus musculus]
114304	NM_022317	4565	47.7	0.52	Slc28a3	NP_071712.3//solute carrier family 28 member 3 [Mus musculus]
11431	NM_001110239,NM_021330	3107	796	12.84	Acp1	EDL04817.1//mCG115207, partial [Mus musculus];NP_001103709.1//low molecular weight phosphotyrosine protein phosphatase isoform 1 [Mus musculus]
11432	NM_001357067,NM_007387	4669	575.7	6.15	Acp2	NP_031413.1//lysosomal acid phosphatase precursor [Mus musculus]
11433	NM_001102404,NM_001102405,NM_007388	1390.41	523	19.13	Acp5	NP_031414.1//tartrate-resistant acid phosphatase type 5 precursor [Mus musculus]
114332	NM_053247	2607	55	1.06	Lyve1	NP_444477.2//lymphatic vessel endothelial hyaluronic acid receptor 1 precursor [Mus musculus]
11434	NM_001205049,NM_001277245,NM_001277246,NM_001277247,NM_013455	1378	2	0.07	Acr	NP_001264176.1//acrosin isoform 4 precursor [Mus musculus];NP_038483.1//acrosin isoform 1 precursor [Mus musculus];AAI03579.1//Acr protein, partial [Mus musculus];NP_001191978.1//acrosin isoform 2 precursor [Mus musculus]
11435	NM_007389	4320	46.95	0.54	Chrna1	NP_031415.2//acetylcholine receptor subunit alpha precursor [Mus musculus]
11443	NM_009601	2151	11	0.26	Chrnb1	NP_033731.3//acetylcholine receptor subunit beta precursor [Mus musculus]
11444	NM_009602	5405	40	0.37	Chrnb2	NP_033732.2//neuronal acetylcholine receptor subunit beta-2 precursor [Mus musculus]
11447	NM_021600	3003	4.87	0.08	Chrnd	NP_067611.2//acetylcholine receptor subunit delta precursor [Mus musculus]
114479	NM_053248	2943	18	0.31	Slc5a5	NP_444478.2//sodium/iodide cotransporter [Mus musculus]
11448	NM_009603	1599	3	0.1	Chrne	NP_033733.1//acetylcholine receptor subunit epsilon precursor [Mus musculus]
114564	NM_033616	2719	184.94	3.41	Csprs	XP_006496584.1//PREDICTED: component of Sp100-rs-like isoform X1 [Mus musculus]
114565	NM_001081684,NM_001081685,NM_001320385,NM_175428	5733.93	247	2.15	Zbtb21	BAC98123.1//mKIAA1227 protein, partial [Mus musculus];EDL03641.1//zinc finger protein 295, isoform CRA_b, partial [Mus musculus];EDL03642.1//zinc finger protein 295, isoform CRA_c, partial [Mus musculus];NP_001075154.1//zinc finger and BTB domain-containing protein 21 isoform 3 [Mus musculus]
114584	NM_033444	1159	6621	292.09	Clic1	NP_254279.1//chloride intracellular channel protein 1 [Mus musculus]
114585	NM_033477	2126	242.26	5.74	D17H6S53E	NP_258438.1//uncharacterized protein C6orf47 homolog [Mus musculus]
11459	NM_001272041,NM_009606	1481	4.06	0.14	Acta1	XP_007651673.1//PREDICTED: actin, alpha skeletal muscle [Cricetulus griseus]
114601	NM_001114595,NM_001114596,NM_001114597,NM_053252	4384.75	3855.06	43.9	Ehbp1l1	NP_001108067.1//EH domain-binding protein 1-like protein 1 isoform C [Mus musculus];NP_001108069.1//EH domain-binding protein 1-like protein 1 isoform a [Mus musculus];NP_444482.2//EH domain-binding protein 1-like protein 1 isoform B [Mus musculus];NP_001108068.1//EH domain-binding protein 1-like protein 1 isoform D [Mus musculus]
114602	NM_053253	1783	9	0.26	Zmynd10	NP_444483.2//zinc finger MYND domain-containing protein 10 [Mus musculus]
114604	NM_001359077,NM_001359078,NM_144789	6230.67	384	3.07	Prdm15	NP_659038.2//PR domain zinc finger protein 15 [Mus musculus];XP_006522926.1//PREDICTED: PR domain zinc finger protein 15 isoform X1 [Mus musculus]
114606	NM_001346695,NM_001359134,NM_001359135,NM_053254	1943.89	34	0.88	Tle6	NP_444484.1//transducin-like enhancer protein 6 isoform 1 [Mus musculus];NP_001333624.1//transducin-like enhancer protein 6 isoform 2 [Mus musculus]
11461	NM_007393	1935	195121	5089.5	Actb	KFO25358.1//Actin, cytoplasmic 1 [Fukomys damarensis]
114615	NM_053255	4971	467	4.69	Elac1	NP_444485.2//zinc phosphodiesterase ELAC protein 1 [Mus musculus]
114641	NM_001252218,NM_001252219,NM_053257	1050.14	4144.73	202.49	Rpl31	XP_009927248.1//PREDICTED: 60S ribosomal protein L31 [Haliaeetus albicilla];EDL04320.1//mCG49427 [Mus musculus]
114642	NM_001079873,NM_054054	4710	9	0.1	Brdt	NP_473395.2//bromodomain testis-specific protein isoform A [Mus musculus];NP_001073342.1//bromodomain testis-specific protein isoform B [Mus musculus]
114643	NM_033541	2286	94	2.07	Oas1c	NP_291019.1//inactive 2'-5' oligoadenylate synthetase 1C [Mus musculus]
114644	NM_054055	3224	9	0.14	Slc13a3	NP_473396.1//solute carrier family 13 member 3 [Mus musculus]
11465	NM_001313923,NM_009609	1920.09	64056.6	1684.07	Actg1	XP_002725368.2//PREDICTED: POTE ankyrin domain family member F isoform X2, partial [Rattus norvegicus]
114661	NM_053259	1190	6	0.26	Prss28	XP_021005649.1//serine protease 28 [Mus caroli]
114663	NM_053261	1386	881	32.33	Impa2	BAE32621.1//unnamed protein product, partial [Mus musculus]
114664	NM_053262	1699	2771	82.54	Hsd17b11	NP_444492.1//estradiol 17-beta-dehydrogenase 11 precursor [Mus musculus]
114674	NM_053266	3468	352.59	5.09	Gtf2ird2	NP_444496.1//general transcription factor II-I repeat domain-containing protein 2 [Mus musculus]
114679	NM_053267	906	134	7.63	Selenom	EDL40429.1//selenoprotein M, isoform CRA_b, partial [Mus musculus]
11470	NM_009611	1513	2	0.07	Actl7a	NP_033741.1//actin-like protein 7A [Mus musculus]
114713	NM_053268	5699	1596	13.96	Rasa2	NP_444498.2//ras GTPase-activating protein 2 [Mus musculus]
114714	NM_001291440,NM_053269	2954	163	2.77	Rad51c	NP_444499.1//DNA repair protein RAD51 homolog 3 isoform 2 [Mus musculus];EDL15813.1//Rad51 homolog c (S. cerevisiae), isoform CRA_a, partial [Mus musculus]
114715	NM_001277256,NM_033524	6184.2	131	1.06	Spred1	NP_001264185.1//sprouty-related, EVH1 domain-containing protein 1 isoform 2 [Mus musculus];NP_277059.1//sprouty-related, EVH1 domain-containing protein 1 isoform 1 [Mus musculus]
114716	NM_033523	2872	354	6.18	Spred2	NP_277058.1//sprouty-related, EVH1 domain-containing protein 2 [Mus musculus]
11472	NM_033268	3091	45.48	0.74	Actn2	XP_009991015.1//PREDICTED: alpha-actinin-2 isoform X2 [Tauraco erythrolophus]
11474	NM_013456	2887	1	0.02	Actn3	XP_004759496.1//PREDICTED: alpha-actinin-3 [Mustela putorius furo]
114741	NM_033618	4491	2515	27.96	Supt16	XP_012022582.1//PREDICTED: FACT complex subunit SPT16 isoform X2 [Ovis aries musimon]
11475	NM_007392	2572	274.54	5.36	Acta2	XP_004858412.2//actin, aortic smooth muscle [Heterocephalus glaber]
11477	NM_001110204,NM_001110205,NM_001355048,NM_001355049,NM_007394	2836.75	54	0.95	Acvr1	EDL26942.1//activin A receptor, type 1, isoform CRA_b, partial [Mus musculus]
114774	NM_054056	1828	12	0.33	Pawr	EDL21705.1//mCG16868, isoform CRA_b, partial [Mus musculus]
11479	NM_007395	3277	826	12.62	Acvr1b	NP_031421.1//activin receptor type-1B precursor [Mus musculus]
11480	NM_007396	5681	46.74	0.41	Acvr2a	EFB29485.1//hypothetical protein PANDA_012344, partial [Ailuropoda melanoleuca]
11481	NM_001313757,NM_007397	10594	38	0.18	Acvr2b	XP_003894716.3//activin receptor type-2B isoform X1 [Papio anubis];NP_031423.1//activin receptor type-2B precursor [Mus musculus]
11482	NM_001277255,NM_001277257,NM_001277258,NM_001277259,NM_009612	3613.69	3696	51.17	Acvrl1	EDL04064.1//activin A receptor, type II-like 1, isoform CRA_c, partial [Mus musculus];NP_001264184.1//serine/threonine-protein kinase receptor R3 isoform b [Mus musculus]
11484	NM_023113	1537	1	0.03	Aspa	NP_075602.2//aspartoacylase [Mus musculus]
11486	NM_001272052,NM_007398	1701.3	1152	34.27	Ada	NP_031424.1//adenosine deaminase [Mus musculus]
114863	NM_001039077,NM_001039078,NM_054057	3334.38	520	7.81	Plpbp	NP_473398.1//pyridoxal phosphate homeostasis protein isoform a [Mus musculus];NP_001034166.1//pyridoxal phosphate homeostasis protein isoform b [Mus musculus];XP_017168012.1//PREDICTED: proline synthase co-transcribed bacterial homolog protein isoform X3 [Mus musculus]
114868	NM_054060	3089	6	0.1	Psg25	NP_473401.1//pregnancy-specific glycoprotein 25 [Mus musculus]
11487	NM_007399	4624	3632	39.21	Adam10	NP_031425.2//disintegrin and metalloproteinase domain-containing protein 10 preproprotein [Mus musculus]
114871	NM_054063	1979	25.14	0.64	Psg28	EDL23079.1//mCG118991 [Mus musculus]
114872	NM_054064	5441	27.55	0.25	Psg29	NP_473405.1//pregnancy-specific glycoprotein 29 [Mus musculus]
114873	NM_001081270	6885	1	0.01	Dscaml1	NP_001074739.1//Down syndrome cell adhesion molecule-like protein 1 homolog [Mus musculus]
114874	NM_001039106,NM_001042719,NM_001284399,NM_176845	5139.72	460	4.46	Ddhd1	NP_789815.3//phospholipase DDHD1 isoform 2 [Mus musculus];NP_001034195.2//phospholipase DDHD1 isoform 1 [Mus musculus];NP_001036184.1//phospholipase DDHD1 isoform 3 [Mus musculus]
11488	NM_001110778,NM_009613	4937.97	38.33	0.39	Adam11	NP_033743.2//disintegrin and metalloproteinase domain-containing protein 11 isoform 2 preproprotein [Mus musculus];NP_001104248.1//disintegrin and metalloproteinase domain-containing protein 11 isoform 1 precursor [Mus musculus]
114886	NM_030206	2331	1	0.02	Cygb	EAW89405.1//cytoglobin, isoform CRA_a [Homo sapiens]
114889	NM_054068	3579	1	0.01	Vsx1	NP_473409.1//visual system homeobox 1 [Mus musculus]
11489	NM_007400	7675	17	0.11	Adam12	EDL17785.1//a disintegrin and metallopeptidase domain 12 (meltrin alpha), isoform CRA_a [Mus musculus]
114893	NM_001205361,NM_001205362,NM_033623	4454.02	661	7.41	Dcun1d1	XP_007970173.1//PREDICTED: DCN1-like protein 1 isoform X4 [Chlorocebus sabaeus];XP_006232324.1//PREDICTED: DCN1-like protein 1 isoform X2 [Rattus norvegicus];BAC26390.1//unnamed protein product [Mus musculus]
114896	NM_054070	4288	1005.2	11.71	Afg3l1	NP_473411.2//AFG3-like protein 1 [Mus musculus]
11490	NM_001037722,NM_009614	3016.83	2986	49.61	Adam15	EDL15207.1//a disintegrin and metallopeptidase domain 15 (metargidin), isoform CRA_a, partial [Mus musculus];NP_033744.1//disintegrin and metalloproteinase domain-containing protein 15 isoform b precursor [Mus musculus]
11491	NM_001277266,NM_001291871,NM_009615	4453.76	1154.48	12.94	Adam17	NP_033745.4//disintegrin and metalloproteinase domain-containing protein 17 isoform 1 preproprotein [Mus musculus];AAI45271.1//A disintegrin and metallopeptidase domain 17 [Mus musculus];NP_001264195.1//disintegrin and metalloproteinase domain-containing protein 17 isoform 2 precursor [Mus musculus]
11492	NM_001291890,NM_001291891,NM_001311209,NM_009616	5986.65	3903.58	32.49	Adam19	NP_001278819.1//disintegrin and metalloproteinase domain-containing protein 19 isoform 2 [Mus musculus];NP_033746.1//disintegrin and metalloproteinase domain-containing protein 19 isoform 1 preproprotein [Mus musculus];NP_001278820.1//disintegrin and metalloproteinase domain-containing protein 19 isoform 3 [Mus musculus]
11496	NM_001007220,NM_001007221,NM_001098225,NM_001310439,NM_001310440	9152	23	0.12	Adam22	XP_006503598.1//PREDICTED: disintegrin and metalloproteinase domain-containing protein 22 isoform X8 [Mus musculus];XP_006503603.1//PREDICTED: disintegrin and metalloproteinase domain-containing protein 22 isoform X11 [Mus musculus];NP_001297368.1//disintegrin and metalloproteinase domain-containing protein 22 isoform 4 precursor [Mus musculus];XP_006503593.1//PREDICTED: disintegrin and metallopr…
11497	NM_001324489,NM_009619	2738	34	0.62	Adam3	NP_033749.2//a disintegrin and metalloprotease domain 3 (cyritestin) isoform 1 precursor [Mus musculus]
11498	NM_009620	2597	4.29	0.08	Adam4	NP_033750.1//a disintegrin and metallopeptidase domain 4 precursor [Mus musculus]
11501	NM_001291066,NM_007403	3115.02	9280	149.28	Adam8	AAH25584.1//A disintegrin and metallopeptidase domain 8 [Mus musculus]
11502	NM_001270996,NM_007404	4003.98	507	6.33	Adam9	BAC65470.1//mKIAA0021 protein, partial [Mus musculus];NP_001257925.1//disintegrin and metalloproteinase domain-containing protein 9 isoform 1 precursor [Mus musculus]
11504	NM_009621	4902	5	0.05	Adamts1	NP_033751.3//A disintegrin and metalloproteinase with thrombospondin motifs 1 preproprotein [Mus musculus]
11512	NM_007405	6038	147	1.21	Adcy6	NP_031431.2//adenylate cyclase type 6 [Mus musculus]
11513	NM_001037723,NM_001037724,NM_001109756,NM_007406	5973.1	2488	20.75	Adcy7	NP_001032813.1//adenylate cyclase type 7 [Mus musculus]
11515	NM_001291910,NM_009624	7667.49	215	1.4	Adcy9	NP_033754.2//adenylate cyclase type 9 isoform 1 [Mus musculus]
11517	NM_001025372,NM_007407	6262	1	0.01	Adcyap1r1	NP_031433.3//pituitary adenylate cyclase-activating polypeptide type I receptor isoform 1 precursor [Mus musculus];NP_001020543.1//pituitary adenylate cyclase-activating polypeptide type I receptor isoform 2 precursor [Mus musculus]
11518	NM_001024458,NM_001102444,NM_001331080,NM_001331081,NM_001331082,NM_001331083,NM_001331084,NM_001331085,NM_001331086,NM_001331087,NM_013457	4024.08	6019	74.75	Add1	NP_001318010.1//alpha-adducin isoform 4 [Mus musculus];NP_001318014.1//alpha-adducin isoform 8 [Mus musculus];NP_001318012.1//alpha-adducin isoform 6 [Mus musculus];NP_001318015.1//alpha-adducin isoform 9 [Mus musculus];NP_001019629.2//alpha-adducin isoform 1 [Mus musculus];NP_038485.1//alpha-adducin isoform 2 [Mus musculus];EDL37459.1//adducin 1 (alpha), isoform CRA_b, partial [Mus musculus];NP_…
11519	NM_001271857,NM_001271858,NM_001271859,NM_001271860,NM_001271861,NM_013458	4724.96	337	3.56	Add2	NP_001258789.1//beta-adducin isoform 2 [Mus musculus];NP_038486.2//beta-adducin isoform 1 [Mus musculus]
11520	NM_007408	1887	1343	35.94	Plin2	NP_031434.3//perilipin-2 [Mus musculus]
11522	NM_007409	1413	1	0.04	Adh1	XP_021051734.1//alcohol dehydrogenase 1 [Mus pahari]
11532	NM_001288578,NM_007410	1604	597	18.86	Adh5	NP_031436.2//alcohol dehydrogenase class-3 isoform 1 [Mus musculus]
11534	NM_001243041,NM_134079	1799.44	428	12.02	Adk	EDL01475.1//adenosine kinase, isoform CRA_b, partial [Mus musculus];NP_598840.1//adenosine kinase isoform 1 [Mus musculus]
11535	NM_009627	1381	3	0.11	Adm	BAA11367.1//preproadrenomedullin [Mus musculus]
11536	NM_007412	1694	14	0.42	Gpr182	NP_031438.2//G-protein coupled receptor 182 [Mus musculus]
11537	NM_001291915,NM_001329541,NM_013459	785	2	0.13	Cfd	NP_038487.1//complement factor D isoform 1 preproprotein [Mus musculus];NP_001316470.1//complement factor D isoform 3 [Mus musculus];NP_001278844.1//complement factor D isoform 2 preproprotein [Mus musculus]
11538	NM_001310086,NM_001310088,NM_009628	4996.46	1523	15.21	Adnp	BAC98024.1//mKIAA0784 protein, partial [Mus musculus];NP_033758.2//activity-dependent neuroprotector homeobox protein isoform 1 [Mus musculus]
11539	NM_001008533,NM_001039510,NM_001282945,NM_001291928,NM_001291930	4588	4.61	0.05	Adora1	EDL39621.1//mCG50903, isoform CRA_a, partial [Mus musculus];NP_001278857.1//adenosine receptor A1 isoform b [Mus musculus]
11540	NM_001331095,NM_001331096,NM_009630	2463.7	29	0.59	Adora2a	NP_033760.2//adenosine receptor A2a [Mus musculus]
11541	NM_007413	1844	24	0.66	Adora2b	NP_031439.2//adenosine receptor A2b [Mus musculus]
11542	NM_009631	2372	140.95	2.99	Adora3	NP_033761.2//adenosine receptor A3 [Mus musculus]
11544	NM_007414	1583	1856	59.43	Adprh	XP_021065058.1//ADP-ribosylarginine hydrolase [Mus pahari]
11545	NM_007415	3845	1919	24.95	Parp1	NP_031441.2//poly [ADP-ribose] polymerase 1 [Mus musculus]
11546	NM_009632	1834	623	17.16	Parp2	NP_033762.1//poly [ADP-ribose] polymerase 2 [Mus musculus]
11548	NM_001284380,NM_001284381,NM_007416	3376	1.05	0.02	Adra1b	NP_031442.2//alpha-1B adrenergic receptor [Mus musculus]
11551	NM_007417	3818	3	0.04	Adra2a	NP_031443.4//alpha-2A adrenergic receptor [Mus musculus]
11552	NM_009633	3936	3.97	0.05	Adra2b	NP_033763.2//alpha-2B adrenergic receptor [Mus musculus]
11553	NM_007418	3214	1	0.02	Adra2c	NP_031444.2//alpha-2C adrenergic receptor [Mus musculus]
11554	NM_007419	2491	1	0.02	Adrb1	NP_031445.2//beta-1 adrenergic receptor [Mus musculus]
11555	NM_007420	2269	2636	58.47	Adrb2	NP_031446.2//beta-2 adrenergic receptor [Mus musculus]
11556	NM_013462	2795	2	0.04	Adrb3	NP_038490.2//beta-3 adrenergic receptor [Mus musculus]
11564	NM_009634	3712	659.52	8.89	Adsl	BAE38524.1//unnamed protein product [Mus musculus]
11565	NM_007421	1806	2881	80.63	Adssl1	NP_031447.1//adenylosuccinate synthetase isozyme 1 [Mus musculus]
11566	NM_007422	2553	1981	38.98	Adss	XP_012043320.2//PREDICTED: LOW QUALITY PROTEIN: adenylosuccinate synthetase isozyme 2 isoform X1 [Ovis aries]
11567	NM_009635	3033	4	0.07	Avil	XP_021060850.1//advillin [Mus pahari]
11568	NM_001291857,NM_009636	4072.06	2	0.02	Aebp1	NP_033766.2//adipocyte enhancer-binding protein 1 isoform 2 precursor [Mus musculus];NP_001278786.1//adipocyte enhancer-binding protein 1 isoform 1 precursor [Mus musculus]
11569	NM_001005605,NM_001309436,NM_001309437,NM_009637,NM_178803	6115.58	765	6.23	Aebp2	XP_019517306.1//PREDICTED: zinc finger protein AEBP2 isoform X3 [Hipposideros armiger];XP_021046174.1//zinc finger protein AEBP2 isoform X1 [Mus pahari];NP_033767.2//zinc finger protein AEBP2 isoform 3 [Mus musculus];XP_006506968.1//PREDICTED: zinc finger protein AEBP2 isoform X1 [Mus musculus]
11576	NM_007423	2086	5	0.12	Afp	EDL05320.1//alpha fetoprotein, isoform CRA_a [Mus musculus]
11593	NM_001005847,NM_001205054	1307	146	5.69	Aga	NP_001191983.1//N(4)-(beta-N-acetylglucosaminyl)-L-asparaginase isoform 2 precursor [Mus musculus];NP_001005847.1//N(4)-(beta-N-acetylglucosaminyl)-L-asparaginase isoform 1 preproprotein [Mus musculus]
11596	NM_001271422,NM_001271423,NM_001271424,NM_007425	1406.11	167	6.04	Ager	NP_001258353.1//advanced glycosylation end product-specific receptor isoform d [Mus musculus];NP_001258351.1//advanced glycosylation end product-specific receptor isoform b precursor [Mus musculus];NP_001258352.1//advanced glycosylation end product-specific receptor isoform c precursor [Mus musculus];NP_031451.2//advanced glycosylation end product-specific receptor isoform a precursor [Mus muscul…
11600	NM_001286062,NM_009640	4314.47	132	1.53	Angpt1	BAD32146.1//mKIAA0003 protein, partial [Mus musculus]
11601	NM_007426	3560	4.06	0.06	Angpt2	NP_031452.2//angiopoietin-2 precursor [Mus musculus]
11602	NM_009641	2355	1	0.02	Angpt4	NP_033771.1//angiopoietin-4 precursor [Mus musculus]
11603	NM_021604	7379	207	1.4	Agrn	NP_067617.3//agrin precursor [Mus musculus]
11604	NM_001271806,NM_007427	667	1	0.08	Agrp	NP_031453.1//agouti-related protein precursor [Mus musculus]
11605	NM_013463	3032	988.02	16.33	Gla	NP_038491.2//alpha-galactosidase A [Mus musculus]
11606	NM_007428	1856	3	0.08	Agt	NP_031454.3//angiotensinogen [Mus musculus]
11607	NM_177322	2284	20	0.44	Agtr1a	XP_008769815.1//PREDICTED: type-1A angiotensin II receptor isoform X1 [Rattus norvegicus]
11610	NM_001301281,NM_009642	4013.77	2503.31	31.17	Agtrap	NP_033772.2//type-1 angiotensin II receptor-associated protein isoform 1 [Mus musculus]
11615	NM_001304528	2093	1261.94	30.39	Gm4737	EDL06108.1//mCG21063, isoform CRA_b, partial [Mus musculus]
11622	NM_001314027,NM_013464	5494	224	2.03	Ahr	AAB32339.1//arylhydrocarbon receptor, AhR=dioxin-activated transcriptional factor [mice, DBA/2J, liver, Peptide, 848 aa];EDL36863.1//aryl-hydrocarbon receptor, partial [Mus musculus]
11624	NM_001317351,NM_009644	4572	2	0.02	Ahrr	BAE32810.1//unnamed protein product [Mus musculus];NP_033774.1//aryl hydrocarbon receptor repressor isoform 1 [Mus musculus]
11625	NM_001276449,NM_001276450,NM_013465	1503	1	0.03	Ahsg	NP_038493.1//alpha-2-HS-glycoprotein isoform 1 precursor [Mus musculus];NP_001263378.1//alpha-2-HS-glycoprotein isoform 2 precursor [Mus musculus];NP_001263379.1//alpha-2-HS-glycoprotein isoform 3 precursor [Mus musculus]
11628	NM_009645	2413	15	0.31	Aicda	NP_033775.1//single-stranded DNA cytosine deaminase [Mus musculus]
11629	NM_019467	875	47	2.78	Aif1	NP_062340.1//allograft inflammatory factor 1 [Mus musculus]
11630	NM_172393	7416	278	1.87	Crybg1	XP_006512562.1//PREDICTED: absent in melanoma 1 protein isoform X2 [Mus musculus]
11632	NM_001276284,NM_016666	1976.7	1762.88	44.99	Aip	NP_057875.1//AH receptor-interacting protein [Mus musculus]
11634	NM_001271549,NM_001271550,NM_001271551,NM_001271552,NM_001271553,NM_001271554,NM_001271555,NM_001271556,NM_001271557,NM_001271558,NM_001271559,NM_009646	1679	6	0.18	Aire	NP_001258484.1//autoimmune regulator isoform 8 [Mus musculus];NP_001258485.1//autoimmune regulator isoform 9 [Mus musculus];NP_001258481.1//autoimmune regulator isoform 5 [Mus musculus];NP_001258482.1//autoimmune regulator isoform 6 [Mus musculus];NP_001258479.1//autoimmune regulator isoform 3 [Mus musculus];NP_033776.1//autoimmune regulator isoform 1 [Mus musculus];NP_001258487.1//autoimmune reg…
11636	NM_001198790,NM_001198791,NM_001198792,NM_021515	2047	6	0.15	Ak1	NP_067490.1//adenylate kinase isoenzyme 1 isoform 1 [Mus musculus];XP_004677358.2//PREDICTED: adenylate kinase isoenzyme 1 isoform X1 [Condylura cristata];NP_001185719.1//adenylate kinase isoenzyme 1 isoform 2 [Mus musculus]
11637	NM_001033966,NM_016895	1761.65	3997	114.73	Ak2	NP_001029138.1//adenylate kinase 2, mitochondrial isoform a [Mus musculus];NP_058591.2//adenylate kinase 2, mitochondrial isoform b [Mus musculus]
11639	NM_001177602,NM_001177604,NM_001177605,NM_009647	4951.15	86	0.87	Ak4	NP_033777.1//adenylate kinase 4, mitochondrial [Mus musculus]
11640	NM_001042541,NM_009648	3758	165	2.2	Akap1	NP_001036006.1//A-kinase anchor protein 1, mitochondrial [Mus musculus]
11641	NM_001035532,NM_001035533,NM_009649	6651	21.01	0.16	Akap2	NP_001291473.1//paralemmin A kinase anchor protein [Mus musculus]
11647	NM_001287172,NM_007431	2524	9	0.18	Alpl	EDL29910.1//alkaline phosphatase 2, liver, partial [Mus musculus]
11651	NM_001165894,NM_001331107,NM_009652	2634.55	5042	96.1	Akt1	EDL18587.1//thymoma viral proto-oncogene 1, isoform CRA_b, partial [Mus musculus]
11652	NM_001110208,NM_001331108,NM_001331109,NM_007434	4379.48	3107	35.43	Akt2	NP_031460.1//RAC-beta serine/threonine-protein kinase [Mus musculus]
11655	NM_001291835,NM_020559	2706.86	6533	121.15	Alas1	NP_065584.2//5-aminolevulinate synthase, nonspecific, mitochondrial precursor [Mus musculus]
11656	NM_001102446,NM_009653	1983	99	2.52	Alas2	ERE65582.1//5-aminolevulinate synthase, erythroid-specific, partial [Cricetulus griseus];EDL07517.1//aminolevulinic acid synthase 2, erythroid, isoform CRA_a, partial [Mus musculus]
11658	NM_001331110,NM_009655	5063	726.83	7.16	Alcam	NP_001318039.1//CD166 antigen isoform 2 precursor [Mus musculus];NP_033785.1//CD166 antigen isoform 1 precursor [Mus musculus]
11666	NM_007435	3664	3184.82	43.48	Abcd1	NP_031461.1//ATP-binding cassette sub-family D member 1 [Mus musculus]
11668	NM_013467	2032	170.24	4.22	Aldh1a1	NP_036051.1//aldehyde dehydrogenase, cytosolic 1 [Mus musculus]
11669	NM_001308450,NM_009656	2705.42	21235	394	Aldh2	XP_008845744.1//PREDICTED: aldehyde dehydrogenase, mitochondrial [Nannospalax galili]
116701	NM_001164259,NM_054071	2656	39	0.74	Fgfrl1	NP_001157731.1//fibroblast growth factor receptor-like 1 isoform 2 precursor [Mus musculus];NP_473412.1//fibroblast growth factor receptor-like 1 isoform 1 precursor [Mus musculus]
11671	NM_001331114,NM_001331115,NM_007437	3206.69	1789	27.95	Aldh3a2	XP_016823099.1//PREDICTED: fatty aldehyde dehydrogenase isoform X3 [Cricetulus griseus];XP_006246591.1//PREDICTED: fatty aldehyde dehydrogenase isoform X1 [Rattus norvegicus]
116733	NM_126165	2089	757	18.26	Vps4a	XP_021026470.1//vacuolar protein sorting-associated protein 4A [Mus caroli]
11674	NM_001177307,NM_001177308,NM_007438	1523.18	17852	594.64	Aldoa	AFG26286.1//aldolase class-1 protein [Apostichopus japonicus];XP_021491550.1//fructose-bisphosphate aldolase A isoform X2 [Meriones unguiculatus]
116748	NM_001163266,NM_138721	892.02	217	12.56	Lsm10	ERE85660.1//protein OSCP1-like protein [Cricetulus griseus]
11676	NM_001303423,NM_009657	2681	64	1.2	Aldoc	OWK14856.1//ALDOC [Cervus elaphus hippelaphus]
11677	NM_009658	1402	869.03	31.52	Akr1b3	NP_033788.3//aldose reductase [Mus musculus]
116837	NM_001012623,NM_001012624,NM_001012625,NM_053270,NM_183018	3900	2	0.03	Rims1	NP_444500.1//regulating synaptic membrane exocytosis protein 1 isoform 1 [Mus musculus];NP_898839.2//regulating synaptic membrane exocytosis protein 1 isoform 2 [Mus musculus];NP_001012642.1//regulating synaptic membrane exocytosis protein 1 isoform 4 [Mus musculus];NP_001012641.1//regulating synaptic membrane exocytosis protein 1 isoform 3 [Mus musculus];NP_001012643.1//regulating synaptic membr…
116838	NM_001256382,NM_001256383,NM_001256384,NM_053271	7278	4	0.03	Rims2	NP_001243312.1//regulating synaptic membrane exocytosis protein 2 isoform b [Mus musculus];NP_001243313.1//regulating synaptic membrane exocytosis protein 2 isoform d [Mus musculus];EDL08781.1//regulating synaptic membrane exocytosis 2, isoform CRA_b, partial [Mus musculus];NP_001243311.1//regulating synaptic membrane exocytosis protein 2 isoform a [Mus musculus]
11684	NM_001331118,NM_007440	3018	29.52	0.49	Alox12	XP_005349754.1//PREDICTED: arachidonate 12-lipoxygenase, 12S-type [Microtus ochrogaster]
116847	NM_054077	3602	2	0.03	Prelp	XP_006529146.1//PREDICTED: prolargin isoform X1 [Mus musculus]
116848	NM_054078	8369	4102	24.38	Baz2a	NP_473419.2//bromodomain adjacent to zinc finger domain protein 2A [Mus musculus]
11685	NM_145684	2309	12	0.26	Alox12e	XP_007625142.1//PREDICTED: arachidonate 15-lipoxygenase isoform X2 [Cricetulus griseus]
116852	NM_001311132,NM_054080	1306	4	0.16	Akr1c20	NP_085114.1//estradiol 17 beta-dehydrogenase 5 [Mus musculus];NP_473421.1//aldo-keto reductase family 1, member C20 isoform 2 [Mus musculus]
11687	NM_009660	2414	55	1.15	Alox15	XP_021484944.1//LOW QUALITY PROTEIN: arachidonate 15-lipoxygenase-like [Meriones unguiculatus]
116870	NM_001346696,NM_054081	2776.23	1314	23.75	Mta1	NP_001333625.1//metastasis-associated protein MTA1 isoform 2 [Mus musculus];NP_473422.2//metastasis-associated protein MTA1 isoform 1 [Mus musculus]
116871	NM_001171052,NM_001171053,NM_001171054,NM_054082	1979.56	725.58	18.49	Mta3	EDL38558.1//metastasis associated 3, isoform CRA_e, partial [Mus musculus];EDL38556.1//metastasis associated 3, isoform CRA_c, partial [Mus musculus]
116873	NM_001081103	4930	1564	15.83	Stim2	BAD32461.1//mKIAA1482 protein, partial [Mus musculus]
11688	NM_009661	3273	44.21	0.68	Alox8	EDL10483.1//arachidonate 8-lipoxygenase, partial [Mus musculus]
11689	NM_009662	2827	7565	134.25	Alox5	NP_033792.1//arachidonate 5-lipoxygenase [Mus musculus]
116891	NM_001291146,NM_001291147,NM_001291148,NM_033562	3712.99	538.12	7.25	Derl2	XP_014197420.1//PREDICTED: derlin-2 isoform X2 [Pan paniscus];EDL12638.1//Der1-like domain family, member 2, isoform CRA_b, partial [Mus musculus];ERE69314.1//putative ATP-dependent RNA helicase DHX35-like isoform 2 [Cricetulus griseus];XP_511992.3//PREDICTED: derlin-2 isoform X3 [Pan troglodytes]
11690	NM_001308462,NM_009663	1028.08	14830	740.62	Alox5ap	NP_001295391.1//arachidonate 5-lipoxygenase-activating protein isoform 2 precursor [Mus musculus];EDL05864.1//arachidonate 5-lipoxygenase activating protein, partial [Mus musculus]
116904	NM_054085	6369	16	0.13	Alpk3	NP_473426.2//alpha-protein kinase 3 [Mus musculus]
116905	NM_144491	2103	152.01	3.64	Dph1	NP_652762.2//2-(3-amino-3-carboxypropyl)histidine synthase subunit 1 [Mus musculus]
116914	NM_001276455,NM_054087	3525.27	77	1.09	Slc19a2	NP_473428.1//thiamine transporter 1 isoform a [Mus musculus];EDL39260.1//solute carrier family 19 (thiamine transporter), member 2, isoform CRA_b, partial [Mus musculus]
11692	NM_023040	1775	171.76	4.89	Gfer	EDL22353.1//mCG12842, isoform CRA_a, partial [Mus musculus]
116939	NM_054088	4649	5.12	0.05	Pnpla3	NP_473429.2//patatin-like phospholipase domain-containing protein 3 [Mus musculus]
11694	NM_007441	1973	1	0.03	Alx3	NP_031467.1//homeobox protein aristaless-like 3 [Mus musculus]
116940	NM_054089	4389	520	5.92	Tgs1	NP_473430.3//trimethylguanosine synthase [Mus musculus]
11695	NM_007442	5203	23.07	0.22	Alx4	NP_031468.1//homeobox protein aristaless-like 4 [Mus musculus]
116972	NM_027773	930	11	0.61	Fam57a	NP_082049.1//protein FAM57A [Mus musculus]
11699	NM_007443	1284	31	1.23	Ambp	NP_031469.1//protein AMBP preproprotein [Mus musculus]
11702	NM_009665	3206	1454.46	22.72	Amd1	NP_033795.1//S-adenosylmethionine decarboxylase proenzyme 1 [Mus musculus]
11705	NM_007445	1665	7	0.21	Amh	NP_031471.2//muellerian-inhibiting factor precursor [Mus musculus]
117109	NM_026398	991	128	6.64	Pop5	NP_080674.1//ribonuclease P/MRP protein subunit POP5 [Mus musculus]
117146	NM_001331219,NM_054093	5181	1977	19.03	Ube3b	NP_473434.2//ubiquitin-protein ligase E3B isoform 1 [Mus musculus];EDM13942.1//rCG21212, isoform CRA_b [Rattus norvegicus]
117148	NM_054095	1971	2	0.05	Necab2	NP_473436.1//N-terminal EF-hand calcium-binding protein 2 [Mus musculus]
117149	NM_001177845,NM_001177846,NM_001177847,NM_054096	4694.68	2128.45	22.63	Tirap	EDL25379.1//toll-interleukin 1 receptor (TIR) domain-containing adaptor protein, isoform CRA_b, partial [Mus musculus]
117150	NM_001359280,NM_054097	3374	960	14.24	Pip4k2c	XP_008842284.1//PREDICTED: phosphatidylinositol 5-phosphate 4-kinase type-2 gamma isoform X1 [Nannospalax galili]
117160	NM_053273	3456	43.1	0.62	Ttyh2	EDL34440.1//tweety homolog 2 (Drosophila), partial [Mus musculus]
117167	NM_054098	3140	3374	53.84	Steap4	NP_473439.2//metalloreductase STEAP4 [Mus musculus]
11717	NM_001276301,NM_009667	3979	3657.51	45.94	Ampd3	XP_008851683.1//PREDICTED: AMP deaminase 3 isoform X1 [Nannospalax galili]
117171	NM_001347540,NM_054099	1147.04	272	12.13	1110038F14Rik	NP_001334469.1//UPF0488 protein C8orf33 homolog isoform 1 [Mus musculus]
117197	NM_133724	1306	174	6.79	Bloc1s4	NP_598485.1//biogenesis of lysosome-related organelles complex 1 subunit 4 [Mus musculus]
117198	NM_001039511,NM_001039512,NM_001359262,NM_001359263,NM_054102	3561.45	2293	32.21	Ivns1abp	BAC98039.1//mKIAA0850 protein, partial [Mus musculus];ABI84241.1//kelch family protein Nd1-L2 [Mus musculus];NP_001034601.1//influenza virus NS1A-binding protein homolog isoform 3 [Mus musculus];NP_473443.2//influenza virus NS1A-binding protein homolog isoform 2 [Mus musculus];XP_001366946.2//PREDICTED: influenza virus NS1A-binding protein [Monodelphis domestica]
11722	NM_001110505,NM_007446	1688	1	0.03	Amy1	CAA24097.1//alpha-amylase [Mus musculus]
11727	NM_001161731,NM_007447	816	6.54	0.42	Ang	NP_031473.1//angiogenin precursor [Mus musculus]
11732	NM_020332	3511	200	2.85	Ank	XP_011757635.1//PREDICTED: progressive ankylosis protein homolog [Macaca nemestrina]
11733	NM_001110783,NM_001277280,NM_001277281,NM_001277284,NM_001277286,NM_001277289,NM_001310436,NM_001310437,NM_031158	6801.03	509.73	3.73	Ank1	NP_001104253.1//ankyrin-1 isoform 1 [Mus musculus];XP_021490497.1//ankyrin-1 [Meriones unguiculatus];XP_006509055.1//PREDICTED: ankyrin-1 isoform X4 [Mus musculus];NP_001264215.1//ankyrin-1 isoform 6 [Mus musculus];XP_006509052.1//PREDICTED: ankyrin-1 isoform X1 [Mus musculus];OWK00395.1//hypothetical protein Celaphus_00019366 [Cervus elaphus hippelaphus];NP_001264209.1//ankyrin-1 isoform 3 [Mus …
11735	NM_009670,NM_146005,NM_170687,NM_170688,NM_170689,NM_170690,NM_170728,NM_170729,NM_170730	7611.56	7.82	0.05	Ank3	NP_733791.2//ankyrin-3 isoform e [Mus musculus];NP_733789.1//ankyrin-3 isoform c [Mus musculus];NP_733926.2//ankyrin-3 isoform i [Mus musculus];NP_733788.2//ankyrin-3 isoform f [Mus musculus];NP_033800.2//ankyrin-3 isoform g [Mus musculus];NP_666117.2//ankyrin-3 isoform b [Mus musculus];NP_733790.2//ankyrin-3 isoform d [Mus musculus];NP_733924.2//ankyrin-3 isoform a [Mus musculus];NP_733925.2//an…
11736	NM_009671	8034	2940.98	18.21	Ankfy1	NP_033801.4//rabankyrin-5 [Mus musculus]
11737	NM_009672	2105	5773	138.21	Anp32a	XP_012424064.1//PREDICTED: acidic leucine-rich nuclear phosphoprotein 32 family member A isoform X1 [Taeniopygia guttata]
11739	NM_007450	1142	409	18.32	Slc25a4	XP_013203459.1//PREDICTED: LOW QUALITY PROTEIN: ADP/ATP translocase 1-like [Microtus ochrogaster]
11740	NM_007451	1317	5313	205.47	Slc25a5	AAH68199.1//SLC25A5 protein, partial [Homo sapiens]
11744	NM_013469	2413	11399	237.53	Anxa11	NP_038497.2//annexin A11 [Mus musculus]
11745	NM_013470	1619	4056	126.92	Anxa3	XP_008841914.1//PREDICTED: annexin A3 [Nannospalax galili]
11746	NM_001331120,NM_013471	2003	192	4.83	Anxa4	NP_001161111.1//annexin A4 [Sus scrofa]
11747	NM_009673	1738	1309	38.1	Anxa5	XP_019817755.1//PREDICTED: annexin A5 isoform X1 [Bos indicus]
11749	NM_001110211,NM_013472	2660.32	1776	33.52	Anxa6	EDL33507.1//annexin A6, isoform CRA_b, partial [Mus musculus]
11750	NM_001110794,NM_009674	2854.37	1427	25.08	Anxa7	EDL01510.1//annexin A7, isoform CRA_a, partial [Mus musculus]
11752	NM_001281845,NM_013473	1814	1	0.03	Anxa8	NP_001268774.1//annexin A8 isoform 2 [Mus musculus];NP_038501.2//annexin A8 isoform 1 [Mus musculus]
11754	NM_009675	4396	6.07	0.07	Aoc3	AAD09199.1//semicarbazide-sensitive amine oxidase [Mus musculus]
11757	NM_007452	1445	739	25.98	Prdx3	NP_031478.1//thioredoxin-dependent peroxide reductase, mitochondrial precursor [Mus musculus]
11758	NM_001303408,NM_007453	2387.68	3416	71.95	Prdx6	BAD32166.1//mKIAA0106 protein, partial [Mus musculus];NP_001290337.1//peroxiredoxin-6 isoform 2 [Mus musculus]
117589	NM_080443	4893	2121.22	21.63	Asb7	XP_003499448.1//PREDICTED: ankyrin repeat and SOCS box protein 7 [Cricetulus griseus]
117590	NM_001310476,NM_080444	2226	1	0.02	Asb10	NP_001297405.1//ankyrin repeat and SOCS box protein 10 isoform 2 [Mus musculus];XP_021019483.1//ankyrin repeat and SOCS box protein 10 isoform X1 [Mus caroli]
117591	NM_001012363,NM_001102414,NM_001102415,NM_145559	3419.42	225	3.29	Slc2a9	NP_663534.1//solute carrier family 2, facilitated glucose transporter member 9 isoform 4 [Mus musculus];XP_006251162.1//PREDICTED: solute carrier family 2, facilitated glucose transporter member 9 isoform X1 [Rattus norvegicus];NP_001178480.1//solute carrier family 2, facilitated glucose transporter member 9 [Rattus norvegicus];NP_001095885.1//solute carrier family 2, facilitated glucose transpor…
117592	NM_080445	3213	215.07	3.35	B3galt6	NP_536693.1//beta-1,3-galactosyltransferase 6 [Mus musculus]
117599	NM_080446	4540	923.09	10.15	Helb	BAD21372.1//mFLJ00057 protein, partial [Mus musculus]
117600	NM_001081037,NM_001242411	7718	32	0.21	Srgap1	NP_001229340.1//SLIT-ROBO Rho GTPase-activating protein 1 isoform 2 [Mus musculus];NP_001074506.1//SLIT-ROBO Rho GTPase-activating protein 1 isoform 1 [Mus musculus]
117606	NM_172506	4428	7	0.08	Boc	NP_766094.1//brother of CDO precursor [Mus musculus]
11761	NM_009676	4382	2	0.02	Aox1	XP_021089146.1//aldehyde oxidase [Mesocricetus auratus]
11764	NM_001243043,NM_001243044,NM_001355659,NM_001355660,NM_007454	4109	1494	18.17	Ap1b1	NP_031480.2//AP-1 complex subunit beta-1 isoform 2 [Mus musculus];NP_001342589.1//AP-1 complex subunit beta-1 isoform 4 [Mus musculus];NP_001229973.1//AP-1 complex subunit beta-1 isoform 3 [Mus musculus];NP_001229972.1//AP-1 complex subunit beta-1 isoform 1 [Mus musculus]
11765	NM_001301211,NM_009677	6882	2584	18.69	Ap1g1	XP_003481845.1//AP-1 complex subunit gamma-1 isoform X2 [Sus scrofa];NP_033807.2//AP-1 complex subunit gamma-1 isoform 1 [Mus musculus]
11766	NM_001303502,NM_007455	2670.14	671.31	12.62	Ap1g2	EDL36305.1//adaptor protein complex AP-1, gamma 2 subunit, isoform CRA_a [Mus musculus];XP_017171292.1//PREDICTED: AP-1 complex subunit gamma-like 2 isoform X1 [Mus musculus]
11767	NM_007456	2085	3401	82.22	Ap1m1	XP_021074485.1//AP-1 complex subunit mu-1 isoform X2 [Mus pahari]
11768	NM_001110300,NM_009678	1732	14	0.41	Ap1m2	NP_001103770.1//AP-1 complex subunit mu-2 isoform 1 [Mus musculus];XP_008848254.1//PREDICTED: AP-1 complex subunit mu-2 [Nannospalax galili]
11769	NM_007457	1277	977	39	Ap1s1	XP_005598720.2//PREDICTED: AP-1 complex subunit sigma-1A [Equus caballus]
11770	NM_024406	696	4	0.3	Fabp4	NP_077717.1//fatty acid-binding protein, adipocyte [Mus musculus]
11771	NM_001077264,NM_007458	3391	2122.78	31.34	Ap2a1	EDL22772.1//adaptor protein complex AP-2, alpha 1 subunit, partial [Mus musculus]
11772	NM_001357068,NM_007459	4639.95	3275.76	35.24	Ap2a2	BAD32332.1//mKIAA0899 protein, partial [Mus musculus]
11773	NM_001302970,NM_009679	2934.1	6120.51	104.6	Ap2m1	BAD32167.1//mKIAA0109 protein, partial [Mus musculus];NP_033809.1//AP-2 complex subunit mu isoform 1 [Mus musculus]
11774	NM_009680	4020	2686	33.39	Ap3b1	NP_033810.2//AP-3 complex subunit beta-1 [Mus musculus]
11775	NM_021492	3816	1	0.01	Ap3b2	NP_067467.2//AP-3 complex subunit beta-2 [Mus musculus]
11776	NM_007460	4730	2927	30.88	Ap3d1	NP_031486.1//AP-3 complex subunit delta-1 [Mus musculus]
11777	NM_001303015,NM_009681	1520	6523	217.74	Ap3s1	XP_012514992.1//PREDICTED: AP-3 complex subunit sigma-1 [Propithecus coquereli];XP_012304281.2//AP-3 complex subunit sigma-1 isoform X3 [Aotus nancymaae]
11778	NM_009682	5823	569.63	4.87	Ap3s2	BAC39056.1//unnamed protein product [Mus musculus]
11781	NM_021392	1734	324.44	9.46	Ap4m1	XP_021078305.1//AP-4 complex subunit mu-1 isoform X1 [Mus pahari]
11782	NM_001329698,NM_001329699,NM_021710	1206.7	184	7.79	Ap4s1	NP_001316627.1//AP-4 complex subunit sigma-1 isoform 1 [Mus musculus];NP_001316628.1//AP-4 complex subunit sigma-1 isoform 3 [Mus musculus];EDL36778.1//adaptor-related protein complex AP-4, sigma 1, isoform CRA_b, partial [Mus musculus]
11783	NM_001042558,NM_001282947,NM_009684	6536.25	3046	23.21	Apaf1	NP_001269876.1//apoptotic protease-activating factor 1 isoform 2 [Mus musculus]
11784	NM_001291166,NM_001291167,NM_007461	3283	1.18	0.02	Apba2	NP_031487.1//amyloid beta A4 precursor protein-binding family A member 2 [Mus musculus]
11785	NM_001253885,NM_001253886,NM_001253887,NM_001310600,NM_009685	2177.65	11	0.25	Apbb1	XP_006230000.1//PREDICTED: amyloid beta A4 precursor protein-binding family B member 1 isoform X3 [Rattus norvegicus];XP_011809697.1//PREDICTED: amyloid beta A4 precursor protein-binding family B member 1 isoform X3 [Colobus angolensis palliatus];XP_006229997.1//PREDICTED: amyloid beta A4 precursor protein-binding family B member 1 isoform X1 [Rattus norvegicus];XP_017177436.1//PREDICTED: amyloid…
11787	NM_001201413,NM_001201414,NM_001201415,NM_001201416,NM_001310626,NM_009686	5714.3	6	0.05	Apbb2	NP_001188342.1//amyloid beta A4 precursor protein-binding family B member 2 isoform 2 [Mus musculus];NP_033816.1//amyloid beta A4 precursor protein-binding family B member 2 isoform 1 [Mus musculus];XP_021017672.1//amyloid beta A4 precursor protein-binding family B member 2 isoform X4 [Mus caroli];NP_001297555.1//amyloid beta A4 precursor protein-binding family B member 2 isoform 6 [Mus musculus]…
11789	NM_007462	12453	962	3.84	Apc	Q61315.1//RecName: Full=Adenomatous polyposis coli protein; Short=Protein APC; Short=mAPC
11792	NM_009687	1307	541	21.09	Apex1	NP_033817.1//DNA-(apurinic or apyrimidinic site) lyase [Mus musculus]
11793	NM_001314013,NM_001358596,NM_053069	2396	770	16.16	Atg5	EDL05030.1//autophagy-related 5 (yeast), partial [Mus musculus];XP_017169271.1//PREDICTED: autophagy protein 5 isoform X2 [Mus musculus];NP_001300942.1//autophagy protein 5 isoform 2 [Mus musculus]
11796	NM_007464	2820	1930.16	34.34	Birc3	XP_006509891.1//PREDICTED: baculoviral IAP repeat-containing protein 3 isoform X1 [Mus musculus]
11797	NM_001291503,NM_007465	3335.88	582.84	8.75	Birc2	NP_031491.2//baculoviral IAP repeat-containing protein 2 [Mus musculus]
11798	NM_001301639,NM_001301641,NM_009688	6596.81	1700	12.83	Xiap	XP_011249278.1//PREDICTED: E3 ubiquitin-protein ligase XIAP isoform X1 [Mus musculus]
11799	NM_001012273,NM_009689	1062.51	1883.81	90.92	Birc5	NP_033819.1//baculoviral IAP repeat-containing protein 5 isoform 1 [Mus musculus];NP_001012273.1//baculoviral IAP repeat-containing protein 5 isoform 3 [Mus musculus]
11800	NM_001305258,NM_001349003,NM_007466	3762.3	3236	43.01	Api5	NP_001292187.1//apoptosis inhibitor 5 isoform 1 [Mus musculus];XP_021048218.1//apoptosis inhibitor 5 isoform X1 [Mus pahari];NP_031492.2//apoptosis inhibitor 5 isoform 2 [Mus musculus]
11801	NM_009690	2037	6	0.15	Cd5l	NP_033820.2//CD5 antigen-like precursor [Mus musculus]
11803	NM_007467	2408	8	0.17	Aplp1	NP_031493.2//amyloid-like protein 1 precursor [Mus musculus]
11804	NM_001102455,NM_001102456,NM_001357698,NM_009691	3687.01	1388	18.83	Aplp2	XP_006510014.1//PREDICTED: amyloid-like protein 2 isoform X1 [Mus musculus];EDL25339.1//amyloid beta (A4) precursor-like protein 2, isoform CRA_a, partial [Mus musculus];BAE29207.1//unnamed protein product [Mus musculus]
11806	NM_009692	988	1	0.05	Apoa1	NP_033822.2//apolipoprotein A-I preproprotein [Mus musculus]
11807	NM_001305549,NM_001305550,NM_001305585,NM_013474	742.4	7.52	0.53	Apoa2	NP_038502.2//apolipoprotein A-II preproprotein [Mus musculus]
11810	NM_001134391,NM_031159	2215.88	1219	27.7	Apobec1	EDK99690.1//apolipoprotein B editing complex 1, isoform CRA_b, partial [Mus musculus]
11811	NM_009694	1218	3	0.13	Apobec2	NP_033824.1//C-
11812	NM_001110009,NM_007469	432	3	0.38	Apoc1	NP_031495.1//apolipoprotein C-I precursor [Mus musculus]
11813	NM_001277944,NM_001309795	613.59	117	10.04	Apoc2	NP_001264873.1//apolipoprotein C-II precursor [Mus musculus]
11815	NM_001301353,NM_001301354,NM_007470	2070	6.23	0.15	Apod	NP_031496.2//apolipoprotein D precursor [Mus musculus]
11816	NM_001305819,NM_001305843,NM_001305844,NM_009696	1267.11	1025	41.25	Apoe	NP_033826.2//apolipoprotein E precursor [Mus musculus]
11819	NM_009697,NM_183261	4164	1.32	0.02	Nr2f2	NP_899084.2//COUP transcription factor 2 isoform 2 [Mus musculus];NP_066285.1//COUP transcription factor 2 isoform a [Homo sapiens]
11820	NM_001198823,NM_001198824,NM_001198825,NM_001198826,NM_007471	3264.53	9785	150.11	App	XP_021533769.1//amyloid beta A4 protein isoform X3 [Neomonachus schauinslandi];XP_021533770.1//amyloid beta A4 protein isoform X4 [Neomonachus schauinslandi];XP_015334153.1//PREDICTED: amyloid beta A4 protein isoform X2 [Marmota marmota marmota];XP_021533771.1//amyloid beta A4 protein isoform X5 [Neomonachus schauinslandi];XP_015334152.1//PREDICTED: amyloid beta A4 protein isoform X1 [Marmota mar…
11821	NM_009698	866	1866	111.4	Aprt	NP_033828.2//adenine phosphoribosyltransferase [Mus musculus]
11826	NM_007472	2760	1301	23.66	Aqp1	NP_031498.1//aquaporin-1 [Mus musculus]
11828	NM_016689	1763	3.49	0.1	Aqp3	NP_057898.2//aquaporin-3 [Mus musculus]
11829	NM_001308641,NM_001308642,NM_001308643,NM_001308644,NM_001308645,NM_001308646,NM_001308647,NM_001317729,NM_009700	5088	2	0.02	Aqp4	EDL01602.1//aquaporin 4, isoform CRA_c [Mus musculus];NP_001304658.1//aquaporin-4 isoform M1x [Mus musculus]
11830	NM_009701	1551	6	0.2	Aqp5	XP_021039529.1//aquaporin-5 [Mus caroli]
11832	NM_007473	2524	34.02	0.68	Aqp7	XP_021078097.1//aquaporin-7 [Mus pahari]
11834	NM_001290788,NM_009702	4897	1188	12.1	Aqr	BAC65592.1//mKIAA0560 protein, partial [Mus musculus];NP_001277717.1//intron-binding protein aquarius isoform b [Mus musculus]
11835	NM_013476	10063	4	0.02	Ar	NP_038504.1//androgen receptor [Mus musculus]
11836	NM_001159645,NM_009703	2218.7	1086	24.64	Araf	XP_021009780.1//serine/threonine-protein kinase A-Raf isoform X1 [Mus caroli];XP_011245731.1//PREDICTED: serine/threonine-protein kinase A-Raf isoform X1 [Mus musculus]
11837	NM_007475	1360	20016	748.92	Rplp0	NP_031501.1//60S acidic ribosomal protein P0 [Mus musculus]
11838	NM_001276684,NM_018790	3056	7	0.11	Arc	NP_061260.1//activity-regulated cytoskeleton-associated protein [Mus musculus]
11839	NM_009704	1215	9	0.38	Areg	NP_033834.1//amphiregulin preproprotein [Mus musculus]
11840	NM_001130408,NM_007476	1802.04	8384	235.16	Arf1	XP_008766092.1//PREDICTED: ADP-ribosylation factor 1 isoform X1 [Rattus norvegicus];XP_004874772.3//ADP-ribosylation factor 1 isoform X1 [Heterocephalus glaber]
11841	NM_001304574,NM_007477	2312.61	367	7.98	Arf2	EDM06291.1//ADP-ribosylation factor 2, isoform CRA_c [Rattus norvegicus];KFO27677.1//ADP-ribosylation factor 2 [Fukomys damarensis]
11842	NM_001355510,NM_007478	3482.44	3227.57	46.38	Arf3	CDQ87324.1//unnamed protein product, partial [Oncorhynchus mykiss]
11843	NM_007479	2042	1489	36.77	Arf4	ELK07801.1//ADP-ribosylation factor 4 [Pteropus alecto]
11844	NM_007480	933	1867	103.13	Arf5	EHB08669.1//ADP-ribosylation factor 5 [Heterocephalus glaber]
118445	NM_078477	2652	208	3.94	Klf16	NP_510962.2//Krueppel-like factor 16 [Mus musculus]
118446	NM_080450	3607	116.53	1.62	Gjc3	NP_536698.2//gap junction gamma-3 protein [Mus musculus]
118449	NM_080451	7116	8	0.06	Synpo2	NP_536699.2//synaptopodin-2 [Mus musculus]
11845	NM_007481	3740	3397	45.42	Arf6	XP_005376889.2//PREDICTED: ADP-ribosylation factor 6 [Chinchilla lanigera]
118451	NM_001166031,NM_080452	2068.06	397	9.68	Mrps2	XP_006497688.1//PREDICTED: 28S ribosomal protein S2, mitochondrial isoform X1 [Mus musculus]
118453	NM_001320300,NM_080453,NM_172797	3527.98	104.87	1.49	Mmp28	EDL15706.1//matrix metallopeptidase 28 (epilysin), isoform CRA_c, partial [Mus musculus];EDL15707.1//matrix metallopeptidase 28 (epilysin), isoform CRA_d, partial [Mus musculus];EDL15708.1//matrix metallopeptidase 28 (epilysin), isoform CRA_e, partial [Mus musculus]
11846	NM_007482	1489	3	0.1	Arg1	BAE28901.1//unnamed protein product [Mus musculus]
11847	NM_009705	1417	1245.65	44.68	Arg2	EDL02638.1//arginase type II, partial [Mus musculus]
11848	NM_001313961,NM_001313962,NM_016802	2025.27	13791	343.4	Rhoa	ERE75472.1//transforming protein RhoA-like protein [Cricetulus griseus];NP_476473.1//transforming protein RhoA precursor [Rattus norvegicus]
11852	NM_007483	2264	19275	428.51	Rhob	ELR56376.1//Rho-related GTP-binding protein RhoB, partial [Bos mutus]
11853	NM_001291859,NM_007484	1082	269	12.74	Rhoc	XP_021566476.1//rho-related GTP-binding protein RhoC isoform X1 [Carlito syrichta]
11854	NM_001329989,NM_007485	3359	4.38	0.07	Rhod	XP_012391491.1//PREDICTED: rho-related GTP-binding protein RhoD [Orcinus orca];XP_010996451.1//PREDICTED: rho-related GTP-binding protein RhoD [Camelus dromedarius]
11855	NM_009706	5197	127	1.22	Arhgap5	NP_033836.2//rho GTPase-activating protein 5 [Mus musculus]
11856	NM_001287530,NM_009707,NM_178754	4113.37	62	0.75	Arhgap6	NP_848869.1//rho GTPase-activating protein 6 isoform b [Mus musculus];NP_033837.2//rho GTPase-activating protein 6 isoform a [Mus musculus];NP_001274459.1//rho GTPase-activating protein 6 isoform c [Mus musculus]
11857	NM_001301301,NM_001301303,NM_001301305,NM_001301308,NM_001301309,NM_007486	1155.33	58304	2580.57	Arhgdib	EDL10578.1//Rho, GDP dissociation inhibitor (GDI) beta, isoform CRA_a, partial [Mus musculus];ERE66411.1//rho GDP-dissociation inhibitor 2-like protein [Cricetulus griseus]
11858	NM_009708	684	4	0.31	Rnd2	NP_033838.1//rho-related GTP-binding protein RhoN precursor [Mus musculus]
11861	NM_001039515,NM_007487	3666.88	129.04	1.76	Arl4a	XP_011918590.1//PREDICTED: ADP-ribosylation factor-like protein 4A [Cercocebus atys]
11863	NM_001037737,NM_009709	4351.48	1442.91	16.56	Arnt	NP_033839.2//aryl hydrocarbon receptor nuclear translocator isoform b [Mus musculus];NP_001032826.1//aryl hydrocarbon receptor nuclear translocator isoform a [Mus musculus]
11864	NM_007488	6073	2	0.02	Arnt2	AAB05247.1//aryl hydrocarbon receptor nuclear translocator 2, partial [Rattus norvegicus]
11865	NM_001243048,NM_001357070,NM_007489	2901.57	146	2.52	Arntl	ERE79929.1//aryl hydrocarbon receptor nuclear translocator-like protein 1 [Cricetulus griseus];NP_001229977.1//aryl hydrocarbon receptor nuclear translocator-like protein 1 isoform 2 [Mus musculus]
11867	NM_023142	1555	14917	486.46	Arpc1b	OBS60629.1//hypothetical protein A6R68_08257 [Neotoma lepida]
11871	NM_007490	864	4	0.24	Art2a-ps	NP_031516.1//T-cell ecto-ADP-ribosyltransferase 1 precursor [Mus musculus]
11877	NM_001272028,NM_001272029,NM_001272030,NM_001272031,NM_001272032,NM_033474	4312	59.3	0.69	Arvcf	NP_001258961.1//armadillo repeat protein deleted in velo-cardio-facial syndrome homolog isoform 4 [Mus musculus];NP_258435.2//armadillo repeat protein deleted in velo-cardio-facial syndrome homolog isoform 1 [Mus musculus];NP_001258960.1//armadillo repeat protein deleted in velo-cardio-facial syndrome homolog isoform 3 [Mus musculus];EDK97521.1//armadillo repeat gene deleted in velo-cardio-facial…
11881	NM_009712	3989	6535	81.88	Arsb	XP_021064101.1//arylsulfatase B isoform X1 [Mus pahari]
11883	NM_009713	3491	410	5.88	Arsa	NP_033843.2//arylsulfatase A precursor [Mus musculus]
11886	NM_019734	2264	2283	50.75	Asah1	NP_062708.1//acid ceramidase preproprotein [Mus musculus]
11890	NM_001313925,NM_001313926,NM_001313927,NM_007493	1230	3	0.12	Asgr2	NP_031519.1//asialoglycoprotein receptor 2 isoform a [Mus musculus]
11891	NM_001301230,NM_001301232,NM_023635	3080.21	7494.22	121.93	Rab27a	NP_076124.1//ras-related protein Rab-27A [Mus musculus]
11898	NM_007494	1631	1206	37.45	Ass1	NP_031520.1//argininosuccinate synthase [Mus musculus]
11906	NM_007496	16439	842.09	2.54	Zfhx3	NP_031522.2//zinc finger homeobox protein 3 [Mus musculus]
11907	NM_001029895,NM_001136054,NM_001271343,NM_013799	4804	975	10.13	Ate1	NP_038827.2//arginyl-tRNA--protein transferase 1 isoform 1 [Mus musculus];NP_001129526.1//arginyl-tRNA--protein transferase 1 isoform 4 [Mus musculus];NP_001025066.1//arginyl-tRNA--protein transferase 1 isoform 3 [Mus musculus];NP_001258272.1//arginyl-tRNA--protein transferase 1 isoform 2 [Mus musculus]
11908	NM_007497	2329	2197	47.46	Atf1	XP_015855953.1//PREDICTED: cyclic AMP-dependent transcription factor ATF-1 isoform X1 [Peromyscus maniculatus bairdii]
11909	NM_001025093,NM_001284369,NM_001284370,NM_001284371,NM_001284372,NM_001284373,NM_001284374,NM_001284376,NM_009715	4169.64	1243.8	14.9	Atf2	ERE71963.1//cyclic AMP-dependent transcription factor ATF-2 isoform 2 [Cricetulus griseus];XP_012374409.1//PREDICTED: cyclic AMP-dependent transcription factor ATF-2 isoform X4 [Dasypus novemcinctus];NP_001020264.1//cyclic AMP-dependent transcription factor ATF-2 isoform 1 [Mus musculus];NP_001271305.1//cyclic AMP-dependent transcription factor ATF-2 isoform 3 [Mus musculus];XP_005640391.1//cycli…
11910	NM_007498	1981	1774	45.18	Atf3	XP_014690347.1//PREDICTED: cyclic AMP-dependent transcription factor ATF-3 isoform X1 [Equus asinus]
11911	NM_001287180,NM_009716	1547	4945	162.12	Atf4	NP_033846.2//cyclic AMP-dependent transcription factor ATF-4 [Mus musculus]
11920	NM_007499	11955	343.68	1.43	Atm	XP_006510019.1//PREDICTED: serine-protein kinase ATM isoform X2 [Mus musculus]
11922	NM_009717	2154	0.99	0.02	Neurod6	NP_033847.1//neurogenic differentiation factor 6 [Mus musculus]
11923	NM_001329489,NM_001329490,NM_007501	3375	1	0.01	Neurod4	NP_031527.1//neurogenic differentiation factor 4 [Mus musculus]
11927	NM_009720	501	568.6	60.62	Atox1	XP_004587662.1//PREDICTED: copper transport protein ATOX1 [Ochotona princeps]
11928	NM_144900	3720	3295	44.3	Atp1a1	XP_005486168.1//PREDICTED: sodium/potassium-transporting ATPase subunit alpha-1 [Zonotrichia albicollis]
11931	NM_009721	2590	303.16	5.88	Atp1b1	NP_033851.1//sodium/potassium-transporting ATPase subunit beta-1 [Mus musculus]
11932	NM_013415	2959	454	7.69	Atp1b2	NP_038201.1//sodium/potassium-transporting ATPase subunit beta-2 [Mus musculus]
11933	NM_001357212,NM_001357213,NM_007502	1979.55	2062	52.55	Atp1b3	EDL20953.1//mCG21656, isoform CRA_a [Mus musculus];NP_031528.1//sodium/potassium-transporting ATPase subunit beta-3 [Mus musculus]
11936	NM_007503,NM_052823	569	2	0.19	Fxyd2	NP_031529.2//sodium/potassium-transporting ATPase subunit gamma isoform a [Mus musculus];XP_021028619.1//sodium/potassium-transporting ATPase subunit gamma isoform X1 [Mus caroli]
11937	NM_007504	3486	37.02	0.53	Atp2a1	CAD97631.1//hypothetical protein, partial [Homo sapiens]
11938	NM_001110140,NM_009722	4553.86	2360	25.87	Atp2a2	XP_021042694.1//sarcoplasmic/endoplasmic reticulum calcium ATPase 2 isoform X2 [Mus pahari];XP_021019139.1//sarcoplasmic/endoplasmic reticulum calcium ATPase 2 [Mus caroli]
11941	NM_001036684,NM_001347365,NM_009723	8920	2	0.01	Atp2b2	EDK99505.1//ATPase, Ca++ transporting, plasma membrane 2, isoform CRA_c, partial [Mus musculus];EDK99504.1//ATPase, Ca++ transporting, plasma membrane 2, isoform CRA_b, partial [Mus musculus]
11944	NM_001290627,NM_018731	3470	4	0.06	Atp4a	XP_020832639.1//potassium-transporting ATPase alpha chain 1 [Phascolarctos cinereus];XP_017518852.1//PREDICTED: potassium-transporting ATPase alpha chain 1 [Manis javanica]
11946	NM_007505	2443	8224	169.23	Atp5a1	XP_006973917.1//PREDICTED: ATP synthase subunit alpha, mitochondrial [Peromyscus maniculatus bairdii]
11947	NM_016774	1879	9814	263.77	Atp5b	AAH37127.1//Atp5b protein, partial [Mus musculus]
11949	NM_001112738,NM_020615	1180	3080	133.38	Atp5c1	NP_065640.2//ATP synthase subunit gamma, mitochondrial isoform a [Mus musculus]
11950	NM_001304719,NM_009725	1641	3432.57	105.94	Atp5f1	NP_033855.2//ATP synthase F(0) complex subunit B1, mitochondrial isoform 1 [Mus musculus];NP_001291648.1//ATP synthase F(0) complex subunit B1, mitochondrial isoform 2 [Mus musculus]
11951	NM_001161419,NM_007506	798.63	1030	66.93	Atp5g1	NP_031532.2//ATP synthase F(0) complex subunit C1, mitochondrial [Mus musculus]
11957	NM_001302213,NM_001302214,NM_001302215,NM_001302216,NM_001358499,NM_001358500,NM_016755	546.7	1301.72	126.34	Atp5j	EDK98315.1//ATP synthase, H+ transporting, mitochondrial F0 complex, subunit F, isoform CRA_b, partial [Mus musculus]
11958	NM_007507	356	467	72.38	Atp5k	NP_031533.2//ATP synthase subunit e, mitochondrial [Mus musculus]
11964	NM_001358203,NM_001358204,NM_007508	4190.53	3254	38.79	Atp6v1a	XP_021041200.1//V-type proton ATPase catalytic subunit A isoform X1 [Mus caroli]
11966	NM_007509	2742	4416	80.83	Atp6v1b2	AQS27596.1//hypothetical protein [Mus musculus]
11972	NM_013477	1617	2963	92.84	Atp6v0d1	NP_038505.2//V-type proton ATPase subunit d 1 [Mus musculus]
11973	NM_007510	1219	2510	105.11	Atp6v1e1	EDK99645.1//VATPase, H+ transporting, lysosomal V1 subunit E1, isoform CRA_a, partial [Mus musculus]
11974	NM_025272	800	1771	114.87	Atp6v0e	NP_079548.1//V-type proton ATPase subunit e 1 [Mus musculus]
11975	NM_001243049,NM_001243050,NM_001243051,NM_016920	3983.79	2533	31.78	Atp6v0a1	NP_058616.1//V-type proton ATPase 116 kDa subunit a isoform 1 isoform 1 [Mus musculus];XP_006532117.1//PREDICTED: V-type proton ATPase 116 kDa subunit a isoform X6 [Mus musculus];NP_001229980.1//V-type proton ATPase 116 kDa subunit a isoform 1 isoform 4 [Mus musculus];NP_001229979.1//V-type proton ATPase 116 kDa subunit a isoform 1 isoform 3 [Mus musculus]
11977	NM_001109757,NM_009726	8196.93	880.45	5.34	Atp7a	EDL14062.1//ATPase, Cu++ transporting, alpha polypeptide, isoform CRA_b, partial [Mus musculus]
11979	NM_007511	4711	80	0.85	Atp7b	NP_031537.2//copper-transporting ATPase 2 [Mus musculus]
11980	NM_001038999,NM_001284345,NM_009727	8136.84	2609	15.95	Atp8a1	NP_001271274.1//phospholipid-transporting ATPase IA isoform c [Mus musculus];BAD90541.1//mKIAA4233 protein, partial [Mus musculus];XP_017826078.1//PREDICTED: phospholipid-transporting ATPase IA isoform X3 [Callithrix jacchus]
11981	NM_001289445,NM_001289446,NM_001354977,NM_001354978,NM_015731	3469	20	0.29	Atp9a	XP_008833367.1//PREDICTED: probable phospholipid-transporting ATPase IIA isoform X2 [Nannospalax galili];XP_022349889.1//probable phospholipid-transporting ATPase IIA isoform X1 [Enhydra lutris kenyoni]
11982	NM_009728	5469	534	4.87	Atp10a	EDL21858.1//ATPase, class V, type 10A, isoform CRA_b, partial [Mus musculus]
11983	NM_007512	1514	1985	66.53	Atpif1	NP_031538.2//ATPase inhibitor, mitochondrial precursor [Mus musculus]
11984	NM_009729	1151	9120	405.23	Atp6v0c	AAH50939.1//Atp6v0c protein, partial [Mus musculus]
11987	NM_001301424,NM_007513	7096.75	658	4.62	Slc7a1	EDL05846.1//solute carrier family 7 (cationic amino acid transporter, y+ system), member 1, partial [Mus musculus]
11988	NM_001044740,NM_007514	7731	46.62	0.3	Slc7a2	XP_006509314.1//PREDICTED: cationic amino acid transporter 2 isoform X2 [Mus musculus];XP_006509313.1//PREDICTED: cationic amino acid transporter 2 isoform X1 [Mus musculus]
11990	NM_009730	8753	3159	17.95	Atrn	NP_033860.2//attractin preproprotein [Mus musculus]
11991	NM_001077265,NM_001077266,NM_001077267,NM_007516	6764.28	5725.86	42.15	Hnrnpd	NP_001070734.1//heterogeneous nuclear ribonucleoprotein D0 isoform b [Mus musculus];NP_031542.2//heterogeneous nuclear ribonucleoprotein D0 isoform c [Mus musculus];NP_001070735.1//heterogeneous nuclear ribonucleoprotein D0 isoform d [Mus musculus];NP_001070733.1//heterogeneous nuclear ribonucleoprotein D0 isoform a [Mus musculus]
11992	NM_016709	1345	461	17.45	Auh	EDL41118.1//AU RNA binding protein/enoyl-coenzyme A hydratase, isoform CRA_b, partial [Mus musculus]
11993	NM_001301649,NM_007517	1658.42	2755	84.12	Aup1	EDK99052.1//mCG133576, isoform CRA_b, partial [Mus musculus];NP_031543.2//ancient ubiquitous protein 1 isoform 1 [Mus musculus]
11994	NM_001142735,NM_001142736,NM_001142737,NM_001142738,NM_001142739,NM_001142740,NM_001142741,NM_001142742,NM_001142743,NM_001142746,NM_001142747,NM_001142748,NM_001142760,NM_023115	8836	1.6	0.01	Pcdh15	NP_001136211.1//protocadherin-15 isoform CD1-9 precursor [Mus musculus];NP_001136215.1//protocadherin-15 isoform CD2-2 precursor [Mus musculus];NP_001136213.1//protocadherin-15 isoform CD1-10 precursor [Mus musculus];NP_001136212.1//protocadherin-15 isoform CD1-7 precursor [Mus musculus];NP_001136220.1//protocadherin-15 isoform SI-2 precursor [Mus musculus];NP_001136219.1//protocadherin-15 isofor…
12000	NM_001276298,NM_001276299,NM_019404	1767.89	28.01	0.8	Avpr2	NP_001263228.1//vasopressin V2 receptor isoform c [Mus musculus];NP_001263227.1//vasopressin V2 receptor isoform b [Mus musculus];NP_062277.1//vasopressin V2 receptor isoform a [Mus musculus]
12005	NM_001159598,NM_009733	3706.06	1171	15.8	Axin1	AAC53285.1//Axin, partial [Mus musculus]
12006	NM_015732	4279	6	0.07	Axin2	NP_056547.3//axin-2 [Mus musculus]
12009	NM_009734	3589	181	2.52	Cep131	NP_033864.3//centrosomal protein of 131 kDa [Mus musculus]
12010	NM_009735	858	22980	1385.24	B2m	AAA39671.1//B(2)-microglobulin [Mus musculus domesticus]
12012	NM_007519	1961	3	0.08	Baat	XP_021015293.1//bile acid-CoA:amino acid N-acyltransferase [Mus caroli]
12013	NM_007520	5858	2253	19.17	Bach1	NP_031546.1//transcription regulator protein BACH1 [Mus musculus]
12014	NM_001109661	8493	147.56	0.86	Bach2	XP_006537629.1//PREDICTED: transcription regulator protein BACH2 isoform X1 [Mus musculus]
12015	NM_001285453,NM_007522	1037.21	283.29	14.02	Bad	BAE40801.1//unnamed protein product, partial [Mus musculus];NP_031548.1//bcl2-associated agonist of cell death isoform 1 [Mus musculus]
12017	NM_001171739,NM_009736	1365	1214	45.25	Bag1	XP_021015470.1//BAG family molecular chaperone regulator 1 [Mus caroli]
12018	NM_007523	2018	3918	97.92	Bak1	NP_031549.2//bcl-2 homologous antagonist/killer [Mus musculus]
12021	NM_007525	5448	637.92	5.84	Bard1	EDL00259.1//BRCA1 associated RING domain 1, isoform CRA_a, partial [Mus musculus]
12023	NM_013800	1791	1	0.03	Barx2	EDL25349.1//BarH-like homeobox 2, isoform CRA_a, partial [Mus musculus]
12028	NM_007527	869	408	24.27	Bax	NP_031553.1//apoptosis regulator BAX [Mus musculus]
12029	NM_007528	3426	1	0.01	Bcl6b	XP_006151905.1//PREDICTED: B-cell CLL/lymphoma 6 member B protein [Tupaia chinensis]
12033	NM_001164090,NM_007530	1811.79	475	13.25	Bcap29	EDL36910.1//B-cell receptor-associated protein 29, partial [Mus musculus]
12034	NM_007531	1360	1943	72.7	Phb2	NP_031557.2//prohibitin-2 [Mus musculus]
12035	NM_001024468,NM_007532	7868	4	0.03	Bcat1	BAE39154.1//unnamed protein product [Mus musculus];XP_021020527.1//branched-chain-amino-acid aminotransferase, cytosolic isoform X1 [Mus caroli]
12036	NM_001243052,NM_009737	1780.73	859	24.39	Bcat2	XP_021022125.1//branched-chain-amino-acid aminotransferase, mitochondrial isoform X1 [Mus caroli];NP_033867.1//branched-chain-amino-acid aminotransferase, mitochondrial isoform 1 precursor [Mus musculus]
12039	NM_007533	1773	794	22.64	Bckdha	NP_031559.3//2-oxoisovalerate dehydrogenase subunit alpha, mitochondrial [Mus musculus]
12040	NM_001305935,NM_199195	1428.96	168.11	5.98	Bckdhb	NP_001292864.1//2-oxoisovalerate dehydrogenase subunit beta, mitochondrial isoform 1 [Mus musculus];XP_016829931.1//PREDICTED: 2-oxoisovalerate dehydrogenase subunit beta, mitochondrial isoform X2 [Cricetulus griseus]
12041	NM_009739	2857	1443.38	25.34	Bckdk	NP_033869.1//[3-methyl-2-oxobutanoate dehydrogenase [lipoamide]] kinase, mitochondrial precursor [Mus musculus]
12042	NM_009740	1959	1302	33.54	Bcl10	NP_033870.1//B-cell lymphoma/leukemia 10 [Mus musculus]
12043	NM_009741,NM_177410	6528.13	287.39	2.19	Bcl2	XP_013202115.1//PREDICTED: apoptosis regulator Bcl-2 [Microtus ochrogaster];XP_006993748.1//PREDICTED: apoptosis regulator Bcl-2 [Peromyscus maniculatus bairdii]
12045	NM_007534	764	28.21	1.92	Bcl2a1b	NP_031560.2//B-cell leukemia/lymphoma 2 related protein A1b [Mus musculus]
12046	NM_007535	444	1	0.12	Bcl2a1c	NP_031561.2//B cell leukemia/lymphoma 2 related protein A1c [Mus musculus]
12047	NM_007536	796	17.79	1.16	Bcl2a1d	NP_031562.1//B cell leukemia/lymphoma 2 related protein A1d [Mus musculus]
12048	NM_001289716,NM_001289717,NM_001289739,NM_001355053,NM_009743	2475.29	1188	24.12	Bcl2l1	EDL05991.1//Bcl2-like 1, isoform CRA_b, partial [Mus musculus];EDL05992.1//Bcl2-like 1, isoform CRA_c, partial [Mus musculus]
12049	NM_013479	1228	1	0.04	Bcl2l10	NP_038507.1//bcl-2-like protein 10 [Mus musculus]
12050	NM_007537	3476	217	3.12	Bcl2l2	XP_021058881.1//bcl-2-like protein 2 isoform X1 [Mus pahari]
12051	NM_033601	1835	1852	50.99	Bcl3	NP_291079.2//B-cell lymphoma 3 protein homolog [Mus musculus]
12053	NM_001348026,NM_009744	3598.94	4246	59.02	Bcl6	XP_012497059.1//PREDICTED: B-cell lymphoma 6 protein isoform X1 [Propithecus coquereli]
12054	NM_009745	1678	528	15.93	Bcl7b	NP_033875.2//B-cell CLL/lymphoma 7 protein family member B [Mus musculus]
12055	NM_001347652,NM_009746	1183.01	584.19	25.23	Bcl7c	NP_001334581.1//B-cell CLL/lymphoma 7 protein family member C isoform 1 [Mus musculus];NP_033876.1//B-cell CLL/lymphoma 7 protein family member C isoform 2 [Mus musculus]
12057	NM_007538	2420	2	0.04	Opn1sw	NP_031564.1//short-wave-sensitive opsin 1 [Mus musculus]
12068	NM_009748	1492	339	11.53	Bet1	NP_033878.1//BET1 homolog [Mus musculus]
12069	NM_009749	902	4.04	0.23	Bex2	NP_033879.1//protein BEX2 [Mus musculus]
12070	NM_001110233,NM_001110234,NM_009750	936.29	418.84	23.05	Bex3	BAB23350.1//unnamed protein product [Mus musculus]
12075	NM_001291061,NM_009751	2414	6	0.12	Bfsp1	NP_001277990.1//filensin isoform a [Mus musculus];NP_033881.2//filensin isoform b [Mus musculus]
12091	NM_009752	2396	594.05	12.47	Glb1	AAA37292.1//acid beta-galactosidase [Mus musculus]
12095	NM_001305448,NM_001305449,NM_001305450,NM_031368	847.96	28.88	1.76	Bglap3	NP_112736.3//osteocalcin-related protein precursor [Mus musculus]
12097	NM_001032298	473	13.45	1.53	Bglap2	NP_001027469.2//osteocalcin-2 preproprotein [Mus musculus]
121022	NM_080456	795	55.91	3.65	Mrps6	BAB40996.1//mitochondrial ribosomal protein S6, partial [Mus musculus]
12111	NM_007542	2423	14.6	0.3	Bgn	XP_006527821.1//PREDICTED: biglycan isoform X1 [Mus musculus]
12121	NM_001112796,NM_009753	9591	27	0.14	Bicd1	BAD90295.1//mKIAA4125 protein, partial [Mus musculus]
12122	NM_007544	1906	1219	32.29	Bid	EDK99650.1//BH3 interacting domain death agonist, isoform CRA_a, partial [Mus musculus]
12123	NM_007545	5366	2.44	0.02	Hrk	XP_014070945.1//PREDICTED: GMP synthase [glutamine-hydrolyzing]-like [Salmo salar]
12124	NM_007546	943	3	0.16	Bik	XP_006520417.1//PREDICTED: bcl-2-interacting killer isoform X2 [Mus musculus]
12125	NM_001284410,NM_001291016,NM_009754,NM_207680,NM_207681	4010.41	530.86	6.62	Bcl2l11	NP_001271339.1//bcl-2-like protein 11 isoform 4 [Mus musculus];XP_012598248.1//bcl-2-like protein 11 isoform X6 [Microcebus murinus];XP_008698359.1//PREDICTED: bcl-2-like protein 11 isoform X10 [Ursus maritimus];XP_008852458.1//PREDICTED: bcl-2-like protein 11 isoform X2 [Nannospalax galili];BAE37144.1//unnamed protein product, partial [Mus musculus]
12142	NM_007548	5221	41	0.39	Prdm1	XP_005070471.1//PR domain zinc finger protein 1 isoform X2 [Mesocricetus auratus]
12143	NM_007549	2475	44	0.89	Blk	EDL36064.1//B lymphoid kinase, partial [Mus musculus]
12144	NM_001042527,NM_007550	4610.48	976	10.57	Blm	NP_031576.4//Bloom syndrome protein homolog isoform 1 [Mus musculus]
12145	NM_007551	2636	9	0.17	Cxcr5	NP_031577.2//C-X-C chemokine receptor type 5 [Mus musculus]
12151	NM_007552	3594	391	5.44	Bmi1	XP_005518799.2//PREDICTED: uncharacterized protein LOC102104382 [Pseudopodoces humilis]
12153	NM_009755	3769	25	0.33	Bmp1	XP_020025389.1//bone morphogenetic protein 1 isoform X3 [Castor canadensis]
12156	NM_007553	3566	2	0.03	Bmp2	NP_031579.2//bone morphogenetic protein 2 preproprotein [Mus musculus]
12159	NM_001316360,NM_007554	2059	1.8	0.04	Bmp4	NP_031580.2//bone morphogenetic protein 4 preproprotein [Mus musculus]
12160	NM_007555	3827	30.37	0.4	Bmp5	ERE76275.1//bone morphogenetic protein 5 [Cricetulus griseus]
12161	NM_007556	2996	8	0.13	Bmp6	NP_031582.1//bone morphogenetic protein 6 preproprotein [Mus musculus]
12162	NM_007557	3670	20.65	0.28	Bmp7	XP_007433673.1//PREDICTED: bone morphogenetic protein 7 [Python bivittatus]
12163	NM_001256019,NM_007558	2366	5	0.11	Bmp8a	NP_001242948.1//bone morphogenetic protein 8A isoform 1 precursor [Mus musculus];NP_031584.1//bone morphogenetic protein 8A isoform 2 preproprotein [Mus musculus]
12164	NM_007559	2965	1.33	0.02	Bmp8b	NP_031585.2//bone morphogenetic protein 8B preproprotein [Mus musculus]
12166	NM_009758	5481	596	5.42	Bmpr1a	NP_033888.2//bone morphogenetic protein receptor type-1A precursor [Mus musculus]
12168	NM_007561	11094	693	3.1	Bmpr2	NP_031587.1//bone morphogenetic protein receptor type-2 precursor [Mus musculus]
12169	NM_009759	3005	1628	27.16	Bmx	NP_033889.2//cytoplasmic tyrosine-protein kinase BMX [Mus musculus]
12175	NM_001008238,NM_016787	5778.95	2004	17.28	Bnip2	BAE35338.1//unnamed protein product, partial [Mus musculus]
12176	NM_009760	1756	384	11.06	Bnip3	NP_033890.1//BCL2/adenovirus E1B 19 kDa protein-interacting protein 3 [Mus musculus]
12177	NM_009761	3237	3949	61.1	Bnip3l	XP_003272940.2//PREDICTED: BCL2/adenovirus E1B 19 kDa protein-interacting protein 3-like isoform X1 [Nomascus leucogenys]
12181	NM_013481	2476	724	14.7	Bop1	BAC97868.1//mKIAA0124 protein, partial [Mus musculus]
12182	NM_009763	2336	2718	58.53	Bst1	NP_033893.2//ADP-ribosyl cyclase/cyclic ADP-ribose hydrolase 2 precursor [Mus musculus]
12183	NM_007563	2068	126	3.07	Bpgm	NP_031589.1//bisphosphoglycerate mutase [Mus musculus]
12189	NM_009764	6648	824	6.17	Brca1	NP_033894.3//breast cancer type 1 susceptibility protein homolog [Mus musculus]
12190	NM_001081001,NM_009765	10999.9	549	2.48	Brca2	EDL05880.1//breast cancer 2, partial [Mus musculus]
12192	NM_007564	2984	2006	33.7	Zfp36l1	XP_005905794.1//PREDICTED: zinc finger protein 36, C3H1 type-like 1 [Bos mutus]
12193	NM_001001806	3537	16564	234.32	Zfp36l2	BAE36112.1//unnamed protein product, partial [Mus musculus]
12211	NM_007566	15787	2277	7.16	Birc6	XP_006523586.1//PREDICTED: baculoviral IAP repeat-containing protein 6 isoform X6 [Mus musculus]
12212	NM_009767	7401	23.32	0.16	Chic1	BAE22755.1//unnamed protein product [Mus musculus]
12215	NM_001077184,NM_009768	1410.34	2819	101.61	Bsg	NP_033898.1//basigin isoform 1 precursor [Mus musculus];NP_001070652.1//basigin isoform 2 precursor [Mus musculus]
12217	NM_007567	15953	262.43	0.82	Bsn	NP_031593.2//protein bassoon [Mus musculus]
12223	NM_007568	2876	16.65	0.29	Btc	XP_007628832.1//PREDICTED: probetacellulin isoform X2 [Cricetulus griseus]
12224	NM_009769	1728	1024	29.98	Klf5	EDL00464.1//Kruppel-like factor 5, isoform CRA_a, partial [Mus musculus]
12226	NM_007569	5010	15390	153.24	Btg1	EAW97466.1//B-cell translocation gene 1, anti-proliferative, isoform CRA_a, partial [Homo sapiens]
12227	NM_007570	3083	12107	196.8	Btg2	XP_005348427.2//PREDICTED: protein BTG2 [Microtus ochrogaster]
12228	NM_001297747,NM_009770	1269.37	168	6.75	Btg3	NP_033900.1//protein BTG3 [Mus musculus]
12229	NM_013482	2535	2185	43.31	Btk	XP_011820173.1//PREDICTED: tyrosine-protein kinase BTK isoform X1 [Mandrillus leucophaeus]
12231	NM_013483	3454	7	0.1	Btn1a1	XP_021036401.1//butyrophilin subfamily 1 member A1 isoform X1 [Mus caroli]
12234	NM_001037758,NM_001286465,NM_001286466,NM_009771	6343.25	384	3.02	Btrc	EDL41952.1//beta-transducin repeat containing protein, isoform CRA_b, partial [Mus musculus];BAD90368.1//mKIAA4123 protein, partial [Mus musculus]
12235	NM_001113179,NM_009772	4335.08	1347	15.52	Bub1	EDL28209.1//budding uninhibited by benzimidazoles 1 homolog (S. cerevisiae), isoform CRA_a, partial [Mus musculus]
12236	NM_009773	3669	2446	33.35	Bub1b	NP_033903.2//mitotic checkpoint serine/threonine-protein kinase BUB1 beta [Mus musculus]
12237	NM_001317350,NM_009774	2096	2166	52.08	Bub3	XP_013212040.1//mitotic checkpoint protein BUB3 isoform X1 [Ictidomys tridecemlineatus]
12238	NM_147778	881	734	43.04	Commd3	NP_680087.1//COMM domain-containing protein 3 [Mus musculus]
12257	NM_009775	871	3606	213.98	Tspo	NP_033905.3//translocator protein [Mus musculus]
12258	NM_009776	1837	5	0.14	Serping1	NP_033906.2//plasma protease C1 inhibitor precursor [Mus musculus]
12259	NM_007572	1082	30	1.42	C1qa	XP_020032706.1//LOW QUALITY PROTEIN: complement C1q subcomponent subunit B [Castor canadensis]
12260	NM_009777	1062	39	1.88	C1qb	XP_020369783.1//LOW QUALITY PROTEIN: uncharacterized protein LOC109914588 [Rhincodon typus]
12261	NM_007573	1177	983.08	42.69	C1qbp	EDL12634.1//complement component 1, q subcomponent binding protein, isoform CRA_a, partial [Mus musculus]
12262	NM_007574	1063	26	1.25	C1qc	XP_020369783.1//LOW QUALITY PROTEIN: uncharacterized protein LOC109914588 [Rhincodon typus]
12263	NM_013484	2644	1	0.02	C2	NP_038512.2//complement C2 preproprotein [Mus musculus]
12265	NM_001243760,NM_001243761,NM_001302618,NM_001302619,NM_007575	5167	42	0.41	Ciita	NP_001289547.1//MHC class II transactivator isoform 4 [Mus musculus]
12266	NM_009778	5139	36777	356.92	C3	EDL38243.1//complement component 3, isoform CRA_c, partial [Mus musculus]
12267	NM_009779	4299	20.99	0.24	C3ar1	NP_033909.1//C3a anaphylatoxin chemotactic receptor [Mus musculus]
12268	NM_009780	5427	125.79	1.16	C4b	XP_021005188.1//complement C4-B [Mus caroli]
12273	NM_001173550,NM_007577	2482.06	6900	139.72	C5ar1	NP_031603.2//C5a anaphylatoxin chemotactic receptor 1 [Mus musculus]
12282	NM_021395	4432	2541	28.63	Hyou1	NP_067370.3//hypoxia up-regulated protein 1 precursor [Mus musculus]
12283	NM_001355046,NM_001355047,NM_133781	3814.81	4196	54.99	Cab39	EDL40255.1//calcium binding protein 39, isoform CRA_b, partial [Mus musculus]
12286	NM_001252059,NM_001252060,NM_001252061,NM_007578	7778.01	58	0.37	Cacna1a	NP_001238988.1//voltage-dependent P/Q-type calcium channel subunit alpha-1A isoform 2 [Mus musculus];NP_001238989.1//voltage-dependent P/Q-type calcium channel subunit alpha-1A isoform 3 [Mus musculus];NP_001238990.1//voltage-dependent P/Q-type calcium channel subunit alpha-1A isoform 4 [Mus musculus];XP_006530662.1//PREDICTED: voltage-dependent P/Q-type calcium channel subunit alpha-1A isoform X…
12287	NM_001042528,NM_007579	9705.52	10.53	0.05	Cacna1b	NP_001035993.1//voltage-dependent N-type calcium channel subunit alpha-1B isoform 1 [Mus musculus];NP_031605.2//voltage-dependent N-type calcium channel subunit alpha-1B isoform 2 [Mus musculus]
12288	NM_001159533,NM_001159534,NM_001159535,NM_001255997,NM_001255998,NM_001255999,NM_001256000,NM_001256001,NM_001256002,NM_001290335,NM_009781	12656	4	0.02	Cacna1c	NP_001153006.1//voltage-dependent L-type calcium channel subunit alpha-1C isoform 3 [Mus musculus];NP_033911.2//voltage-dependent L-type calcium channel subunit alpha-1C isoform 1 [Mus musculus];NP_001242926.1//voltage-dependent L-type calcium channel subunit alpha-1C isoform 5 [Mus musculus];NP_001242931.1//voltage-dependent L-type calcium channel subunit alpha-1C isoform 10 [Mus musculus];NP_00…
12289	NM_001083616,NM_001302637,NM_028981	8880.77	49.2	0.28	Cacna1d	NP_001077085.1//voltage-dependent L-type calcium channel subunit alpha-1D isoform 2 [Mus musculus];NP_083257.2//voltage-dependent L-type calcium channel subunit alpha-1D isoform 1 [Mus musculus];NP_001289566.1//voltage-dependent L-type calcium channel subunit alpha-1D isoform 3 [Mus musculus]
12290	NM_009782	12697	80	0.31	Cacna1e	XP_017168234.1//PREDICTED: voltage-dependent R-type calcium channel subunit alpha-1E isoform X10 [Mus musculus]
12291	NM_001112813,NM_001177888,NM_001177890,NM_009783	8097	6	0.04	Cacna1g	NP_001171361.1//voltage-dependent T-type calcium channel subunit alpha-1G isoform d [Mus musculus];NP_033913.2//voltage-dependent T-type calcium channel subunit alpha-1G isoform a [Mus musculus];NP_001171359.1//voltage-dependent T-type calcium channel subunit alpha-1G isoform c [Mus musculus];NP_001106284.1//voltage-dependent T-type calcium channel subunit alpha-1G isoform b [Mus musculus]
12292	NM_001081023,NM_014193	6188	11	0.09	Cacna1s	NP_001074492.1//voltage-dependent L-type calcium channel subunit alpha-1S isoform 2 [Mus musculus];NP_055008.2//voltage-dependent L-type calcium channel subunit alpha-1S isoform 1 [Mus musculus]
12293	NM_001110843,NM_001110844,NM_001110845,NM_001110846,NM_009784	7400	6	0.04	Cacna2d1	NP_001104313.1//voltage-dependent calcium channel subunit alpha-2/delta-1 isoform a preproprotein [Mus musculus];NP_001104314.1//voltage-dependent calcium channel subunit alpha-2/delta-1 isoform b preproprotein [Mus musculus];NP_001104315.1//voltage-dependent calcium channel subunit alpha-2/delta-1 isoform c preproprotein [Mus musculus];NP_001104316.1//voltage-dependent calcium channel subunit al…
12295	NM_001159319,NM_001159320,NM_001282977,NM_001282978,NM_031173,NM_145121	3388.94	20	0.3	Cacnb1	BAC80138.1//voltage-dependent calcium channel beta1 subunit [Mus musculus];NP_001152791.1//voltage-dependent L-type calcium channel subunit beta-1 isoform C [Mus musculus];NP_001152792.1//voltage-dependent L-type calcium channel subunit beta-1 isoform D [Mus musculus];NP_001269906.1//voltage-dependent L-type calcium channel subunit beta-1 isoform E [Mus musculus];NP_660099.2//voltage-dependent L-…
12296	NM_001252533,NM_001309519,NM_023116	3945	59.93	0.76	Cacnb2	EDL08073.1//calcium channel, voltage-dependent, beta 2 subunit, isoform CRA_g, partial [Mus musculus];NP_001296448.1//voltage-dependent L-type calcium channel subunit beta-2 isoform 3 [Mus musculus];XP_021012448.1//voltage-dependent L-type calcium channel subunit beta-2 isoform X8 [Mus caroli]
12297	NM_001044741,NM_001286226,NM_001356543,NM_007581	2565.01	5	0.1	Cacnb3	XP_004446989.1//PREDICTED: voltage-dependent L-type calcium channel subunit beta-3 isoform X1 [Dasypus novemcinctus];NP_001273155.1//voltage-dependent L-type calcium channel subunit beta-3 isoform 3 [Mus musculus];XP_003510791.2//PREDICTED: voltage-dependent L-type calcium channel subunit beta-3 isoform X4 [Cricetulus griseus]
12298	NM_001037099,NM_001285426,NM_001285427,NM_001285428,NM_001355059,NM_146123	7717	4	0.03	Cacnb4	NP_001032176.1//voltage-dependent L-type calcium channel subunit beta-4 isoform a [Mus musculus];NP_001272356.1//voltage-dependent L-type calcium channel subunit beta-4 isoform d [Mus musculus];XP_005346462.1//PREDICTED: voltage-dependent L-type calcium channel subunit beta-4 isoform X2 [Microtus ochrogaster];BAE34578.1//unnamed protein product, partial [Mus musculus];NP_666235.1//voltage-depende…
12301	NM_009786	2115	1248	29.73	Cacybp	AAC16757.1//calcyclin binding protein, partial [Mus musculus]
12304	NM_009787	2610	1628	31.33	Pdia4	NP_033917.2//protein disulfide-isomerase A4 precursor [Mus musculus]
12305	NM_001198831,NM_001198833,NM_007584,NM_172962	3639	15	0.21	Ddr1	EDL23226.1//discoidin domain receptor family, member 1, isoform CRA_a, partial [Mus musculus];EDL23228.1//discoidin domain receptor family, member 1, isoform CRA_c, partial [Mus musculus]
12306	NM_007585	1374	11895	440.41	Anxa2	XP_014952164.1//PREDICTED: annexin A2 isoform X1 [Ovis aries]
12308	NM_007586	1462	2	0.07	Calb2	NP_031612.1//calretinin [Mus musculus]
12311	NM_001042725,NM_001355192,NM_007588	3471	1	0.01	Calcr	NP_001036190.1//calcitonin receptor isoform 1a precursor [Mus musculus];NP_031614.2//calcitonin receptor isoform 1b precursor [Mus musculus]
12313	NM_001313934,NM_009790	4139.41	12086	145.87	Calm1	XP_010986526.1//PREDICTED: calmodulin [Camelus dromedarius];NP_001300863.1//calmodulin-1 isoform 1 [Mus musculus]
12314	NM_001355703,NM_007589	1215.28	5407	227.15	Calm2	EPQ03106.1//Calmodulin [Myotis brandtii];XP_010966045.1//PREDICTED: calmodulin [Camelus bactrianus]
12315	NM_007590	2233	7510	169.31	Calm3	XP_010966045.1//PREDICTED: calmodulin [Camelus bactrianus]
12316	NM_009791	9866	856	4.31	Aspm	NP_033921.3//abnormal spindle-like microcephaly-associated protein homolog [Mus musculus]
12317	NM_007591	1943	19854	515.7	Calr	XP_003797961.1//PREDICTED: calreticulin [Otolemur garnettii]
12319	NM_007592	5722	11.12	0.1	Car8	NP_031618.2//carbonic anhydrase-related protein [Mus musculus]
12321	NM_001285412,NM_007594,NM_184053	3205.91	1982	30.97	Calu	NP_908942.1//calumenin isoform 2 precursor [Mus musculus];NP_031620.1//calumenin isoform 1 precursor [Mus musculus]
12322	NM_001286809,NM_009792,NM_177407	4256.13	144.13	1.69	Camk2a	XP_012583356.1//PREDICTED: calcium/calmodulin-dependent protein kinase type II subunit alpha isoform X4 [Condylura cristata];EHB16005.1//Calcium/calmodulin-dependent protein kinase type II alpha chain [Heterocephalus glaber];XP_012583355.1//PREDICTED: calcium/calmodulin-dependent protein kinase type II subunit alpha isoform X1 [Condylura cristata]
12323	NM_001174053,NM_001174054,NM_007595	3986	48	0.6	Camk2b	NP_068507.2//calcium/calmodulin-dependent protein kinase type II subunit beta isoform 2 [Rattus norvegicus];NP_001167524.1//calcium/calmodulin-dependent protein kinase type II subunit beta isoform 1 [Mus musculus];NP_001167525.1//calcium/calmodulin-dependent protein kinase type II subunit beta isoform 3 [Mus musculus]
12325	NM_001039138,NM_001039139,NM_178597	3661.89	1621	22.14	Camk2g	NP_848712.2//calcium/calmodulin-dependent protein kinase type II subunit gamma isoform 1 [Mus musculus];NP_001213.2//calcium/calmodulin-dependent protein kinase type II subunit gamma isoform 4 [Homo sapiens];NP_751910.1//calcium/calmodulin-dependent protein kinase type II subunit gamma isoform 3 [Homo sapiens]
12326	NM_009793	12331	81.29	0.33	Camk4	XP_006525606.1//PREDICTED: calcium/calmodulin-dependent protein kinase type IV isoform X1 [Mus musculus]
12328	NM_007596	1387	236	8.65	Caml	NP_031622.2//calcium signal-modulating cyclophilin ligand [Mus musculus]
12330	NM_001110499,NM_001110500,NM_007597	4291.3	6565	76.41	Canx	NP_031623.1//calnexin precursor [Mus musculus]
12331	NM_001301067,NM_001358035,NM_001358036,NM_007598	2778.62	31035.1	560.47	Cap1	EDL30398.1//CAP, adenylate cyclase-associated protein 1 (yeast), isoform CRA_a, partial [Mus musculus];ERE85598.1//adenylyl cyclase-associated protein 1-like isoform 2 [Cricetulus griseus];EDL30399.1//CAP, adenylate cyclase-associated protein 1 (yeast), isoform CRA_b, partial [Mus musculus]
12332	NM_001042534,NM_001271395,NM_001271415,NM_007599	1282.29	2693	107.05	Capg	NP_001035999.1//macrophage-capping protein [Mus musculus]
12333	NM_001110504,NM_007600	3097.86	8191.53	132.51	Capn1	XP_005351828.1//PREDICTED: calpain-1 catalytic subunit [Microtus ochrogaster]
12334	NM_009794	3205	458	7.16	Capn2	BAA22964.1//m-calpain large subunit [Mus musculus]
12335	NM_001109761,NM_001177799,NM_007601	2624	8	0.15	Capn3	NP_001171270.1//calpain-3 isoform c [Mus musculus];NP_031627.2//calpain-3 isoform a [Mus musculus];NP_001103231.1//calpain-3 isoform b [Mus musculus]
12336	NM_009795	1559	6823	221.92	Capns1	NP_033925.2//calpain small subunit 1 [Mus musculus]
12337	NM_001301250,NM_007602	4351	110	1.26	Capn5	XP_006507338.1//PREDICTED: calpain-5 isoform X1 [Mus musculus]
12339	NM_009796	3562	988	13.88	Capn7	EDL24806.1//calpain 7, partial [Mus musculus]
12340	NM_001355044,NM_009797	3189.38	11351	178.28	Capza1	XP_008832188.2//PREDICTED: F-actin-capping protein subunit alpha-1 isoform X2 [Nannospalax galili];NP_001341973.1//F-actin-capping protein subunit alpha-1 isoform 2 [Mus musculus]
12343	NM_007604	2015	3587	89.78	Capza2	XP_019273590.1//PREDICTED: F-actin-capping protein subunit alpha-2 [Panthera pardus]
12345	NM_001037761,NM_001271405,NM_009798	1678.27	9314	280.94	Capzb	XP_006239237.1//PREDICTED: F-actin-capping protein subunit beta isoform X4 [Rattus norvegicus];XP_007978447.1//PREDICTED: F-actin-capping protein subunit beta isoform X2 [Chlorocebus sabaeus];XP_020828885.1//F-actin-capping protein subunit beta isoform X3 [Phascolarctos cinereus]
12346	NM_001083957,NM_009799	1196	1644	70.21	Car1	AAA37354.1//carbonic anhydrase I [Mus musculus]
12349	NM_001357334,NM_009801	1728.78	1824	53.37	Car2	NP_033931.4//carbonic anhydrase 2 [Mus musculus]
12350	NM_007606	1537	9	0.3	Car3	NP_031632.2//carbonic anhydrase 3 [Mus musculus]
12351	NM_007607	1316	1	0.04	Car4	NP_031633.1//carbonic anhydrase 4 precursor [Mus musculus]
12352	NM_007608	1248	9.77	0.4	Car5a	NP_031634.2//carbonic anhydrase 5A, mitochondrial precursor [Mus musculus]
12353	NM_009802	1380	20	0.74	Car6	AAH49973.1//Car6 protein, partial [Mus musculus]
12354	NM_001301164,NM_001301165,NM_053070	1511	5	0.17	Car7	NP_444300.1//carbonic anhydrase 7 isoform a [Mus musculus];XP_006978559.1//PREDICTED: carbonic anhydrase 7 isoform X1 [Peromyscus maniculatus bairdii];AAG16230.1//carbonic anhydrase VII, partial [Mus musculus]
12355	NM_001243062,NM_001243063,NM_009803	1322	2.17	0.08	Nr1i3	XP_011237045.1//PREDICTED: nuclear receptor subfamily 1 group I member 3 isoform X2 [Mus musculus];AAC53349.1//mCAR1 [Mus musculus];NP_001229992.1//nuclear receptor subfamily 1 group I member 3 isoform 3 [Mus musculus]
12359	NM_009804	2551	1117	22	Cat	NP_033934.2//catalase [Mus musculus]
12361	NM_001284503,NM_001284504,NM_001284505,NM_009806	8341.72	700.16	4.17	Cask	NP_001271432.1//peripheral plasma membrane protein CASK isoform 1 [Mus musculus];NP_001271434.1//peripheral plasma membrane protein CASK isoform 3 [Mus musculus];NP_001271433.1//peripheral plasma membrane protein CASK isoform 2 [Mus musculus];NP_033936.2//peripheral plasma membrane protein CASK isoform 4 [Mus musculus]
12362	NM_009807	1533	912	30.18	Casp1	NP_033937.2//caspase-1 [Mus musculus]
12363	NM_007609	1443	974	34.29	Casp4	NP_031635.2//caspase-4 precursor [Mus musculus]
12364	NM_009808	2605	9	0.17	Casp12	NP_033938.3//caspase-12 [Mus musculus]
12366	NM_007610	3545	1358	19.17	Casp2	NP_031636.1//caspase-2 precursor [Mus musculus]
12367	NM_001284409,NM_009810	2608.38	1726	33.23	Casp3	NP_033940.1//caspase-3 [Mus musculus]
12368	NM_009811	1475	134	4.61	Casp6	NP_033941.3//caspase-6 precursor [Mus musculus]
12369	NM_007611	2350	1088	23.29	Casp7	AAC53068.1//Lice2 cysteine protease [Mus musculus]
12370	NM_001080126,NM_001277926,NM_009812	2494.43	1041	20.97	Casp8	NP_001264855.1//caspase-8 isoform 2 [Mus musculus]
12371	NM_001277932,NM_001355176,NM_015733	3870.37	702	9.07	Casp9	NP_001264861.1//caspase-9 isoform 2 [Mus musculus];NP_001342105.1//caspase-9 isoform 3 [Mus musculus];NP_056548.2//caspase-9 isoform 1 precursor [Mus musculus]
12372	NM_009813	1874	3	0.08	Casq1	XP_005368632.1//PREDICTED: calsequestrin-1 [Microtus ochrogaster]
12374	NM_013803	7645	1	0.01	Casr	NP_038831.2//extracellular calcium-sensing receptor precursor [Mus musculus]
12380	NM_001301153,NM_001301155,NM_001301156,NM_001301157,NM_001301158,NM_001301160,NM_001301181,NM_009817	4060.76	3885.59	47.81	Cast	NP_033947.1//calpastatin isoform 2 [Mus musculus];NP_001288082.1//calpastatin isoform 1 [Mus musculus];NP_001288089.1//calpastatin isoform 7 [Mus musculus];NP_001288087.1//calpastatin isoform 6 [Mus musculus];XP_006517119.1//PREDICTED: calpastatin isoform X1 [Mus musculus];XP_006517122.1//PREDICTED: calpastatin isoform X3 [Mus musculus];NP_001288110.1//calpastatin isoform 8 [Mus musculus]
12385	NM_009818	3713	1752	23.6	Ctnna1	NP_033948.1//catenin alpha-1 [Mus musculus]
12386	NM_001109764,NM_001355193,NM_009819,NM_145732	3902	1	0.01	Ctnna2	XP_011239496.1//PREDICTED: catenin alpha-2 isoform X2 [Mus musculus];XP_017176860.1//PREDICTED: catenin alpha-2 isoform X1 [Mus musculus]
12387	NM_001165902,NM_007614	3487.94	3456	49.59	Ctnnb1	NP_031640.1//catenin beta-1 [Mus musculus]
12388	NM_001085448,NM_001085449,NM_001085450,NM_001085453,NM_001355064,NM_001355065,NM_001355066,NM_001355067,NM_007615	5030.69	615	6.1	Ctnnd1	NP_001341995.1//catenin delta-1 isoform 5 [Mus musculus];BAC41421.1//mKIAA0384 protein, partial [Mus musculus];EDL27288.1//catenin (cadherin associated protein), delta 1, isoform CRA_b, partial [Mus musculus];NP_001078922.1//catenin delta-1 isoform 4 [Mus musculus]
12389	NM_001243064,NM_007616	2542	3	0.06	Cav1	XP_015343756.1//PREDICTED: caveolin-1 [Marmota marmota marmota];NP_031642.1//caveolin-1 isoform 1 [Mus musculus]
12390	NM_001277756,NM_016900	2748	20	0.37	Cav2	NP_001264685.1//caveolin-2 isoform 2 [Mus musculus];NP_058596.1//caveolin-2 isoform 1 [Mus musculus]
12393	NM_001145920,NM_001146038,NM_001271627,NM_001271630,NM_001271631,NM_009820	5909.45	1377.41	11.61	Runx2	XP_016851799.1//PREDICTED: runt-related transcription factor 2 isoform X9 [Anolis carolinensis];XP_013435415.1//zinc finger MYND domain-containing protein, putative [Eimeria necatrix]
12394	NM_001111021,NM_001111022,NM_001111023,NM_009821	6014.02	2081.09	17.24	Runx1	NP_001104492.1//runt-related transcription factor 1 isoform 2 [Mus musculus];NP_001104491.1//runt-related transcription factor 1 isoform 1 [Mus musculus];NP_001104493.1//runt-related transcription factor 1 isoform 3 [Mus musculus];NP_033951.2//runt-related transcription factor 1 isoform 4 [Mus musculus]
12395	NM_001111026,NM_001111027,NM_009822	7370.09	4.12	0.03	Runx1t1	XP_005866583.1//PREDICTED: protein CBFA2T1 isoform X1 [Myotis brandtii];ERE84490.1//protein CBFA2T1-like protein [Cricetulus griseus];NP_001104496.1//protein CBFA2T1 isoform 2 [Mus musculus]
12396	NM_001285446,NM_009823,NM_172860	6098.97	460.29	3.76	Cbfa2t2	EDL06072.1//core-binding factor, runt domain, alpha subunit 2, translocated to, 2 homolog (human), isoform CRA_a, partial [Mus musculus];EDL06073.1//core-binding factor, runt domain, alpha subunit 2, translocated to, 2 homolog (human), isoform CRA_b, partial [Mus musculus]
12398	NM_001109873,NM_009824,NM_177289	7653.59	750	4.88	Cbfa2t3	XP_017168034.1//PREDICTED: protein CBFA2T3 isoform X3 [Mus musculus];NP_033954.2//protein CBFA2T3 isoform 1 [Mus musculus]
12399	NM_019732	3891	753.01	9.67	Runx3	XP_013203801.1//PREDICTED: runt-related transcription factor 3 isoform X1 [Microtus ochrogaster]
12400	NM_001161456,NM_001161457,NM_001161458,NM_022309	2908.22	2573	44.37	Cbfb	EDL11249.1//core binding factor beta, isoform CRA_a, partial [Mus musculus]
12402	NM_007619	5083	2026	19.88	Cbl	NP_031645.2//E3 ubiquitin-protein ligase CBL [Mus musculus]
12406	NM_001111043,NM_001111044,NM_001285776,NM_009825	2229	6	0.14	Serpinh1	XP_008018373.1//PREDICTED: serpin H1 isoform X1 [Chlorocebus sabaeus];NP_033955.2//serpin H1 precursor [Mus musculus]
12408	NM_007620	1081	67	3.18	Cbr1	NP_031646.2//carbonyl reductase [NADPH] 1 [Mus musculus]
12409	NM_007621	1021	6	0.3	Cbr2	XP_021069171.1//carbonyl reductase [NADPH] 2 [Mus pahari]
12412	NM_007622	1274	526	21.05	Cbx1	XP_002748531.2//PREDICTED: chromobox protein homolog 1 [Callithrix jacchus]
12416	NM_007623	3770	40	0.53	Cbx2	NP_031649.2//chromobox protein homolog 2 [Mus musculus]
12417	NM_001355002,NM_007624	1852.18	2349	64.07	Cbx3	XP_009182523.1//chromobox protein homolog 3-like [Papio anubis]
12418	NM_007625	5213	1856	17.76	Cbx4	NP_031651.2//E3 SUMO-protein ligase CBX4 [Mus musculus]
12419	NM_001076789,NM_001110216,NM_001358950,NM_007626	8839.3	2460.41	13.84	Cbx5	XP_012966716.1//chromobox protein homolog 5 isoform X1 [Mesocricetus auratus]
12421	NM_009826	7046	1285	9.08	Rb1cc1	NP_033956.2//RB1-inducible coiled-coil protein 1 [Mus musculus]
12425	NM_001347354,NM_009827	2877	2.19	0.04	Cckar	NP_033957.1//cholecystokinin receptor type A isoform 1 [Mus musculus]
12428	NM_009828	3376	4232.76	62.77	Ccna2	NP_033958.2//cyclin-A2 [Mus musculus]
12442	NM_007630	1541	2013	66.26	Ccnb2	NP_031656.2//G2/mitotic-specific cyclin-B2 [Mus musculus]
12443	NM_007631	3796	45.8	0.6	Ccnd1	NP_031657.1//G1/S-specific cyclin-D1 [Mus musculus]
12444	NM_009829	5772	554	4.78	Ccnd2	NP_033959.1//G1/S-specific cyclin-D2 [Mus musculus]
12445	NM_001081635,NM_001081636,NM_007632	1994.05	14462.2	365.85	Ccnd3	NP_031658.1//G1/S-specific cyclin-D3 [Mus musculus];EGW06812.1//G1/S-specific cyclin-D3 [Cricetulus griseus]
12447	NM_007633	2022	538	13.42	Ccne1	EDL02991.1//cyclin E1, isoform CRA_a, partial [Mus musculus]
12448	NM_001037134,NM_001282943,NM_009830	3028.21	679.4	11.25	Ccne2	NP_001032211.1//G1/S-specific cyclin-E2 isoform 1 [Mus musculus];NP_033960.1//G1/S-specific cyclin-E2 isoform 2 [Mus musculus]
12449	NM_007634	3099	1406	22.73	Ccnf	NP_031660.3//cyclin-F [Mus musculus]
12450	NM_009831	3501	1350	19.3	Ccng1	NP_033961.1//cyclin-G1 [Mus musculus]
12452	NM_007635	2510	1424	28.51	Ccng2	NP_031661.3//cyclin-G2 [Mus musculus]
12453	NM_017367	2830	5595	99.18	Ccni	EDL05229.1//cyclin I, isoform CRA_a, partial [Mus musculus]
12454	NM_009832	2632	1434	27.36	Ccnk	NP_033962.2//cyclin-K [Mus musculus]
12455	NM_009833	2175	550	12.74	Ccnt1	NP_033963.1//cyclin-T1 [Mus musculus]
12457	NM_009834	3069	428	6.99	Noct	NP_033964.1//nocturnin [Mus musculus]
12458	NM_001190333,NM_001190334,NM_001190335,NM_001190336,NM_001190337,NM_001190338,NM_009835	1233	4	0.17	Ccr6	NP_033965.1//C-C chemokine receptor type 6 isoform A [Mus musculus];NP_001177267.1//C-C chemokine receptor type 6 isoform B [Mus musculus]
12460	NM_016892	1057	174	8.44	Ccs	NP_058588.1//copper chaperone for superoxide dismutase [Mus musculus]
12461	NM_001358767,NM_007636	2032.43	3256	80.78	Cct2	NP_031662.2//T-complex protein 1 subunit beta [Mus musculus]
12462	NM_009836	1957	1365	35.2	Cct3	NP_033966.1//T-complex protein 1 subunit gamma [Mus musculus]
12464	NM_009837	1966	1680	43.12	Cct4	NP_033967.1//T-complex protein 1 subunit delta [Mus musculus]
12465	NM_001348035,NM_007637	1912	2612	68.97	Cct5	BAE23007.1//unnamed protein product [Mus musculus];BAC97866.1//mKIAA0098 protein, partial [Mus musculus]
12466	NM_009838	2303	2494	54.49	Cct6a	XP_021512892.1//T-complex protein 1 subunit zeta [Meriones unguiculatus]
12467	NM_001291242,NM_009839	1886	5	0.13	Cct6b	XP_007609467.1//PREDICTED: T-complex protein 1 subunit zeta-2 [Cricetulus griseus]
12468	NM_007638	2452	2771	56.81	Cct7	NP_031664.3//T-complex protein 1 subunit eta [Mus musculus]
12469	NM_009840	2391	2589.38	54.46	Cct8	BAD32145.1//mKIAA0002 protein, partial [Mus musculus]
12475	NM_009841	1681	2745	82.66	Cd14	NP_033971.1//monocyte differentiation antigen CD14 precursor [Mus musculus]
12476	NM_001111049,NM_001111050,NM_009842	1841.4	224	6.15	Cd151	NP_033972.2//CD151 antigen [Mus musculus]
12477	NM_001281976,NM_009843	1928.04	18	0.47	Ctla4	NP_001268905.1//cytotoxic T-lymphocyte protein 4 isoform 2 precursor [Mus musculus];EDL00160.1//cytotoxic T-lymphocyte-associated protein 4, partial [Mus musculus]
12478	NM_001357091,NM_009844	2440	130	2.68	Cd19	NP_033974.2//B-lymphocyte antigen CD19 precursor [Mus musculus];XP_006507345.1//PREDICTED: B-lymphocyte antigen CD19 isoform X1 [Mus musculus]
12479	NM_007639	1845	127.57	3.49	Cd1d1	NP_031665.2//antigen-presenting glycoprotein CD1d1 precursor [Mus musculus]
12480	NM_001289449,NM_007640	1246	3.43	0.14	Cd1d2	NP_031666.2//antigen-presenting glycoprotein CD1d2 isoform 1 precursor [Mus musculus];NP_001276378.1//antigen-presenting glycoprotein CD1d2 isoform 2 precursor [Mus musculus]
12481	NM_013486	1144	39	1.74	Cd2	NP_038514.1//T-cell surface antigen CD2 precursor [Mus musculus]
12482	NM_007641	2057	19	0.47	Ms4a1	NP_031667.1//B-lymphocyte antigen CD20 [Mus musculus]
12483	NM_001043317,NM_009845	4097	94.21	1.15	Cd22	BAE42935.1//unnamed protein product, partial [Mus musculus];XP_006539552.1//PREDICTED: B-cell receptor CD22 isoform X1 [Mus musculus]
12484	NM_009846	1825	26859	743.68	Cd24a	CAA39843.1//HSA-C [Mus musculus]
12487	NM_007642	4317	49	0.57	Cd28	NP_031668.3//T-cell-specific surface glycoprotein CD28 precursor [Mus musculus]
12488	NM_009847	5427	412.73	3.79	Cd2ap	CAD30510.1//CD2-associated protein [Mus musculus]
12489	NM_001111058,NM_021293	2505.35	5796.1	116.26	Cd33	NP_001104528.1//myeloid cell surface antigen CD33 isoform 1 precursor [Mus musculus];XP_006540653.1//PREDICTED: myeloid cell surface antigen CD33 isoform X1 [Mus musculus]
12490	NM_001111059,NM_133654	2537.8	687	13.6	Cd34	NP_598415.1//hematopoietic progenitor cell antigen CD34 isoform 2 precursor [Mus musculus];EDL12935.1//CD34 antigen, isoform CRA_a, partial [Mus musculus]
12491	NM_001159555,NM_001159556,NM_001159557,NM_001159558,NM_007643	3399	23	0.34	Cd36	NP_031669.3//platelet glycoprotein 4 [Mus musculus]
12492	NM_007644	4729	1322	13.95	Scarb2	NP_031670.1//lysosome membrane protein 2 [Mus musculus]
12493	NM_001290802,NM_001290804,NM_007645	1225.64	5722	238.28	Cd37	NP_001277731.1//leukocyte antigen CD37 isoform 1 [Mus musculus];NP_001277733.1//leukocyte antigen CD37 isoform 2 [Mus musculus]
12494	NM_007646	3013	384.22	6.39	Cd38	NP_031672.2//ADP-ribosyl cyclase/cyclic ADP-ribose hydrolase 1 [Mus musculus]
12495	NM_001304721,NM_009848	4221	1823	21.57	Entpd1	NP_001291650.1//ectonucleoside triphosphate diphosphohydrolase 1 isoform 1 [Mus musculus];EDL41841.1//ectonucleoside triphosphate diphosphohydrolase 1, isoform CRA_b, partial [Mus musculus]
12497	NM_001355068,NM_172117	2500	245	4.92	Entpd6	NP_742115.2//ectonucleoside triphosphate diphosphohydrolase 6 [Mus musculus]
12499	NM_001026214,NM_001286049,NM_001286058,NM_007647	4971.26	1817	18.23	Entpd5	EDL02794.1//ectonucleoside triphosphate diphosphohydrolase 5, isoform CRA_c, partial [Mus musculus];EDL02795.1//ectonucleoside triphosphate diphosphohydrolase 5, isoform CRA_d, partial [Mus musculus]
12500	NM_013487	1330	888	34	Cd3d	NP_038515.3//T-cell surface glycoprotein CD3 delta chain precursor [Mus musculus]
12501	NM_007648	1436	70	2.48	Cd3e	NP_031674.1//T-cell surface glycoprotein CD3 epsilon chain precursor [Mus musculus]
12502	NM_009850	1023	75	3.76	Cd3g	NP_033980.1//T-cell surface glycoprotein CD3 gamma chain precursor [Mus musculus]
12503	NM_001113391,NM_001113392,NM_001113393,NM_031162	1572.7	22.89	0.74	Cd247	NP_001106862.1//CD247 antigen isoform zeta precursor [Mus musculus];NP_001106864.2//CD247 antigen isoform theta precursor [Mus musculus];NP_001106863.1//CD247 antigen isoform iota precursor [Mus musculus];NP_112439.1//CD247 antigen isoform eta precursor [Mus musculus]
12504	NM_013488	3095	37	0.6	Cd4	NP_038516.1//T-cell surface glycoprotein CD4 precursor [Mus musculus]
12505	NM_001039150,NM_001039151,NM_001177785,NM_001177786,NM_001177787,NM_009851	4425.08	16041	181	Cd44	NP_001034240.1//CD44 antigen isoform c precursor [Mus musculus];NP_001171257.1//CD44 antigen isoform e precursor [Mus musculus];NP_033981.2//CD44 antigen isoform a precursor [Mus musculus];NP_001171256.1//CD44 antigen isoform d precursor [Mus musculus];NP_001034239.1//CD44 antigen isoform b precursor [Mus musculus];NP_001171258.1//CD44 antigen isoform f precursor [Mus musculus]
12506	NM_007649	1142	660	29.56	Cd48	NP_031675.1//CD48 antigen precursor [Mus musculus]
12507	NM_007650	2069	22	0.54	Cd5	NP_031676.3//T-cell surface glycoprotein CD5 precursor [Mus musculus]
12508	NM_007651	2802	7998	143.22	Cd53	EDL01883.1//CD53 antigen, isoform CRA_a, partial [Mus musculus]
12509	NM_001111060,NM_007652	1747	70.04	2.03	Cd59a	NP_031678.1//CD59A glycoprotein precursor [Mus musculus]
12511	NM_001037801,NM_009852	3034	87	1.44	Cd6	NP_001032890.1//T-cell differentiation antigen CD6 isoform 1 precursor [Mus musculus];NP_033982.3//T-cell differentiation antigen CD6 isoform 2 precursor [Mus musculus]
12512	NM_001042580,NM_001282966,NM_007653	923.07	3757	209.85	Cd63	BAC25821.1//unnamed protein product [Mus musculus]
12514	NM_001291058	1263	1584	63.95	Cd68	NP_001277987.1//macrosialin precursor [Mus musculus]
12515	NM_001033122	1620	839	26.24	Cd69	NP_001028294.1//early activation antigen CD69 [Mus musculus]
12516	NM_009854	1052	101	4.93	Cd7	NP_033984.1//T-cell antigen CD7 precursor [Mus musculus]
12517	NM_001110320,NM_001110321,NM_001110322,NM_007654	1454.38	60.64	2.12	Cd72	NP_001103790.1//B-cell differentiation antigen CD72 isoform 1 [Mus musculus];NP_031680.2//B-cell differentiation antigen CD72 isoform 2 [Mus musculus];NP_001103791.1//B-cell differentiation antigen CD72 isoform 3 [Mus musculus];NP_001103792.1//B-cell differentiation antigen CD72 isoform 4 [Mus musculus]
12518	NM_007655	1327	292	11.2	Cd79a	NP_031681.2//B-cell antigen receptor complex-associated protein alpha chain precursor [Mus musculus]
12519	NM_009855	1701	59	1.76	Cd80	XP_006521800.1//PREDICTED: T-lymphocyte activation antigen CD80 isoform X1 [Mus musculus]
12520	NM_133655	1534	1235	40.84	Cd81	NP_598416.1//CD81 antigen [Mus musculus]
12521	NM_001136055,NM_001271430,NM_001271431,NM_001271432,NM_001271461,NM_001271462,NM_007656	1714.96	3265	96.33	Cd82	NP_031682.1//CD82 antigen [Mus musculus]
12522	NM_001289915,NM_009856	2141	25	0.59	Cd83	NP_033986.1//CD83 antigen isoform 1 precursor [Mus musculus];NP_001276844.1//CD83 antigen isoform 2 precursor [Mus musculus]
12523	NM_001252472,NM_001289470,NM_013489	3311.93	3928.75	59.4	Cd84	NP_001276399.1//SLAM family member 5 isoform 3 precursor [Mus musculus];NP_038517.1//SLAM family member 5 isoform 1 precursor [Mus musculus];XP_020835225.1//SLAM family member 5-like isoform X4 [Phascolarctos cinereus]
12524	NM_019388	2539	162	3.21	Cd86	NP_062261.3//T-lymphocyte activation antigen CD86 precursor [Mus musculus]
12525	NM_001081110,NM_009857	3099	31	0.5	Cd8a	NP_033987.1//T-cell surface glycoprotein CD8 alpha chain isoform 2 precursor [Mus musculus];NP_001074579.1//T-cell surface glycoprotein CD8 alpha chain isoform 1 precursor [Mus musculus]
12526	NM_009858	1416	6.7	0.24	Cd8b1	NP_033988.1//T-cell surface glycoprotein CD8 beta chain precursor [Mus musculus]
12527	NM_007657	1306	4910	191.53	Cd9	XP_021492701.1//CD9 antigen [Meriones unguiculatus]
12530	NM_007658	3643	2762	37.92	Cdc25a	NP_031684.3//M-phase inducer phosphatase 1 [Mus musculus]
12531	NM_001111075,NM_023117	3045.78	1258	20.7	Cdc25b	NP_001104545.1//M-phase inducer phosphatase 2 isoform b [Mus musculus];NP_075606.1//M-phase inducer phosphatase 2 isoform a [Mus musculus]
12532	NM_009860	1945	229	5.94	Cdc25c	NP_033990.2//M-phase inducer phosphatase 3 [Mus musculus]
12534	NM_007659	2860	1691	29.66	Cdk1	NP_031685.2//cyclin-dependent kinase 1 [Mus musculus]
12537	NM_001347308,NM_001355567,NM_001355568,NM_001355569,NM_007661	2676.68	3539	66.38	Cdk11b	EDL15019.1//cell division cycle 2-like 1, isoform CRA_c, partial [Mus musculus];EDL15018.1//cell division cycle 2-like 1, isoform CRA_b, partial [Mus musculus]
12539	NM_016742	2456	2325	47.59	Cdc37	NP_058022.1//hsp90 co-chaperone Cdc37 [Mus musculus]
12540	NM_001243769,NM_009861	2134	13246	312.73	Cdc42	EMC80147.1//Cell division control protein 42 like protein, partial [Columba livia];XP_010189524.1//PREDICTED: cell division control protein 42 homolog isoform X1 [Mesitornis unicolor]
12544	NM_001161623,NM_001358206,NM_009862	2158.39	1562	36.45	Cdc45	NP_033992.2//cell division control protein 45 homolog isoform 1 [Mus musculus];NP_001155095.1//cell division control protein 45 homolog isoform 2 [Mus musculus]
12545	NM_001271566,NM_001271567,NM_001271568,NM_009863	2952.08	904	15.35	Cdc7	EDL20172.1//cell division cycle 7 (S. cerevisiae), isoform CRA_b, partial [Mus musculus];NP_033993.2//cell division cycle 7-related protein kinase isoform 1 [Mus musculus]
12549	NM_020260	7722	636	4.1	Arhgap31	NP_064656.2//rho GTPase-activating protein 31 [Mus musculus]
12550	NM_009864	4447	88	0.99	Cdh1	NP_033994.1//cadherin-1 preproprotein [Mus musculus]
12552	NM_009866	5132	634	6.16	Cdh11	XP_005078703.1//cadherin-11 [Mesocricetus auratus]
12554	NM_019707	3913	1	0.01	Cdh13	NP_062681.2//cadherin-13 preproprotein [Mus musculus]
12555	NM_007662	2843	2	0.04	Cdh15	NP_031688.2//cadherin-15 preproprotein [Mus musculus]
12556	NM_001252627,NM_001252628,NM_007663	2974	4.03	0.07	Cdh16	XP_021076110.1//cadherin-16 isoform X1 [Mus pahari];XP_021076112.1//cadherin-16 isoform X2 [Mus pahari]
12558	NM_007664	4858	2.13	0.02	Cdh2	XP_010585099.1//PREDICTED: cadherin-2 [Loxodonta africana]
12562	NM_009868	4004	10	0.12	Cdh5	BAE39672.1//unnamed protein product [Mus musculus]
12566	NM_016756,NM_183417	2354.23	2765	59.08	Cdk2	NP_058036.1//cyclin-dependent kinase 2 isoform 2 [Mus musculus];NP_904326.1//cyclin-dependent kinase 2 isoform 1 [Mus musculus]
12567	NM_001355005,NM_009870	1401.86	2385	86.5	Cdk4	XP_017450627.1//PREDICTED: cyclin-dependent kinase 4 isoform X1 [Rattus norvegicus];BAC37275.1//unnamed protein product [Mus musculus]
12568	NM_007668	2058	525	12.86	Cdk5	NP_031694.1//cyclin-dependent-like kinase 5 [Mus musculus]
12569	NM_009871	4187	433	5.17	Cdk5r1	NP_034001.1//cyclin-dependent kinase 5 activator 1 [Mus musculus]
12571	NM_009873	11534	4039.93	17.4	Cdk6	XP_003407195.1//PREDICTED: cyclin-dependent kinase 6 [Loxodonta africana]
12572	NM_009874	7612	642.19	4.2	Cdk7	NP_034004.2//cyclin-dependent kinase 7 [Mus musculus]
12575	NM_001111099,NM_007669	1913	667	17.6	Cdkn1a	EDL22609.1//cyclin-dependent kinase inhibitor 1A (P21), isoform CRA_b [Mus musculus]
12576	NM_009875	2405	2790	58.33	Cdkn1b	EDL10534.1//cyclin-dependent kinase inhibitor 1B, isoform CRA_a, partial [Mus musculus]
12577	NM_001161624,NM_001354981,NM_009876	1901	13	0.35	Cdkn1c	XP_005064195.1//cyclin-dependent kinase inhibitor 1C isoform X2 [Mesocricetus auratus]
12580	NM_001301368,NM_007671	1996.61	803	20.29	Cdkn2c	EDL30698.1//cyclin-dependent kinase inhibitor 2C (p18, inhibits CDK4), isoform CRA_b, partial [Mus musculus]
12581	NM_009878	1271	2873	115.25	Cdkn2d	NP_034008.2//cyclin-dependent kinase 4 inhibitor D [Mus musculus]
12583	NM_033037	1702	29	0.86	Cdo1	NP_149026.1//cysteine dioxygenase type 1 [Mus musculus]
12585	NM_001354986,NM_007672	2531.98	179	3.55	Cdr2	NP_031698.2//cerebellar degeneration-related protein 2 isoform 1 [Mus musculus]
12589	NM_001358917,NM_001358918,NM_001358919,NM_009879	2872	12	0.21	Ift81	XP_006530192.1//PREDICTED: intraflagellar transport protein 81 homolog isoform X4 [Mus musculus];NP_034009.2//intraflagellar transport protein 81 homolog [Mus musculus]
12593	NM_001123386,NM_009881	3491.75	563	8.07	Cdyl	NP_001116858.1//chromodomain Y-like protein isoform 2 [Mus musculus];NP_034011.1//chromodomain Y-like protein isoform 1 [Mus musculus]
12606	NM_001287514,NM_001287515,NM_001287521,NM_001287523,NM_007678	2636	1718	32.73	Cebpa	NP_001274443.1//CCAAT/enhancer-binding protein alpha isoform c [Mus musculus]
12607	NM_001024806	4091	1156.88	14.13	Cebpz	NP_001019977.1//CCAAT/enhancer-binding protein zeta [Mus musculus]
12608	NM_001287738,NM_001287739,NM_009883	1518	10113	338.03	Cebpb	NP_034013.1//CCAAT/enhancer-binding protein beta isoform a [Mus musculus]
12609	NM_007679	2260	4377.34	97.49	Cebpd	NP_031705.3//CCAAT/enhancer-binding protein delta [Mus musculus]
12611	NM_009884	4718	642.86	6.8	Cebpg	XP_021068856.1//CCAAT/enhancer-binding protein gamma [Mus pahari]
12614	NM_009886	11050	220	0.99	Celsr1	XP_006520444.1//PREDICTED: cadherin EGF LAG seven-pass G-type receptor 1 isoform X3 [Mus musculus]
12615	NM_001302129,NM_001302130,NM_001302131,NM_001302132,NM_007681	1419.38	1387	49.67	Cenpa	EDL37286.1//centromere protein A, isoform CRA_d, partial [Mus musculus];NP_031707.1//histone H3-like centromeric protein A isoform 1 [Mus musculus];NP_001289061.1//histone H3-like centromeric protein A isoform 3 [Mus musculus]
12616	NM_007682	2827	1370.55	24.32	Cenpb	XP_001081194.1//PREDICTED: major centromere autoantigen B [Rattus norvegicus]
12617	NM_001345902,NM_001345903,NM_001345904,NM_007683	3544.78	1154.07	16.29	Cenpc1	NP_001332831.1//centromere protein C isoform 1 [Mus musculus];NP_031709.2//centromere protein C isoform 2 [Mus musculus]
12622	NM_009887	1742	1.02	0.03	Cer1	NP_034017.1//cerberus precursor [Mus musculus]
12626	NM_007684	1013	668	33.88	Cetn3	XP_010635480.1//PREDICTED: centrin-3 isoform X2 [Fukomys damarensis]
12628	NM_009888	4365	139	1.59	Cfh	NP_569093.2//complement factor H precursor [Rattus norvegicus]
12631	NM_007687	1196	32018	1367.43	Cfl1	XP_021007169.1//cofilin-1 [Mus caroli]
12632	NM_007688	2940	138	2.35	Cfl2	EDL36742.1//cofilin 2, muscle, isoform CRA_b, partial [Mus musculus]
12633	NM_001289704,NM_001293804,NM_001293805,NM_001355056,NM_009805,NM_207653	5192.21	2510.8	24.12	Cflar	EDL00097.1//CASP8 and FADD-like apoptosis regulator, isoform CRA_c, partial [Mus musculus];NP_997536.1//CASP8 and FADD-like apoptosis regulator isoform 1 [Mus musculus]
12638	NM_021050	6305	9	0.07	Cftr	AAA37417.1//cystic fibrosis transmembrane conductance regulator [Mus musculus domesticus]
12642	NM_009890	1365	2	0.07	Ch25h	NP_034020.1//cholesterol 25-hydroxylase [Mus musculus]
12643	NM_007689	1653	3	0.09	Chad	NP_031715.1//chondroadherin precursor [Mus musculus]
12647	NM_009891	2810	1	0.02	Chat	NP_034021.1//choline O-acetyltransferase [Mus musculus]
12648	NM_007690	7918	2679	16.83	Chd1	NP_031716.2//chromodomain-helicase-DNA-binding protein 1 [Mus musculus]
12649	NM_007691	3397	363.26	5.35	Chek1	XP_005339597.2//serine/threonine-protein kinase Chk1 [Ictidomys tridecemlineatus]
12651	NM_007692	1768	714	20.42	Chkb	NP_031718.1//choline/ethanolamine kinase [Mus musculus]
12652	NM_007693	1920	1	0.03	Chga	NP_031719.1//chromogranin-A preproprotein [Mus musculus]
12654	NM_007695	1704	15498	460.25	Chil1	NP_031721.2//chitinase-3-like protein 1 precursor [Mus musculus]
12655	NM_009892	1539	68789.9	2267.21	Chil3	AEF33359.1//chitinase-like protein [Rattus norvegicus]
12659	NM_007696	2525	329	6.55	Ovgp1	NP_031722.1//oviduct-specific glycoprotein precursor [Mus musculus]
12660	NM_001271496,NM_013490	2598.98	416	8.04	Chka	NP_001258425.1//choline kinase alpha isoform 3 [Mus musculus];NP_038518.2//choline kinase alpha isoform 1 [Mus musculus]
12661	NM_007697	7751	2	0.01	Chl1	EDK99389.1//cell adhesion molecule with homology to L1CAM, isoform CRA_b, partial [Mus musculus]
12662	NM_018818	4867	829	8.5	Chm	NP_061288.2//rab proteins geranylgeranyltransferase component A 1 [Mus musculus]
12663	NM_021350	6117	178	1.45	Chml	NP_067325.2//rab proteins geranylgeranyltransferase component A 2 [Mus musculus]
12669	NM_001112697,NM_007698	6301	32.08	0.25	Chrm1	OBS58793.1//hypothetical protein A6R68_10121 [Neotoma lepida]
12671	NM_033269	3168	109	1.72	Chrm3	NP_150372.1//muscarinic acetylcholine receptor M3 [Mus musculus]
12675	NM_001162410,NM_007700	3492.96	872	12.49	Chuk	NP_031726.2//inhibitor of nuclear factor kappa-B kinase subunit alpha isoform 1 [Mus musculus];NP_001155882.1//inhibitor of nuclear factor kappa-B kinase subunit alpha isoform 2 [Mus musculus]
12677	NM_001301427,NM_007701	3234	1.99	0.03	Vsx2	NP_001288356.1//visual system homeobox 2 isoform 1 [Mus musculus];NP_031727.1//visual system homeobox 2 isoform 2 [Mus musculus]
12684	NM_009894	1186	5.37	0.23	Cideb	NP_034024.2//cell death activator CIDE-B [Mus musculus]
12686	NM_007703	1879	13	0.35	Elovl3	NP_031729.1//elongation of very long chain fatty acids protein 3 [Mus musculus]
12695	NM_001005784,NM_001005787,NM_001355177,NM_007704,NM_172696	5030.84	26	0.26	Patj	NP_031730.1//inaD-like protein isoform 3 [Mus musculus];NP_766284.2//inaD-like protein isoform 1 [Mus musculus];NP_001005784.1//inaD-like protein isoform 2 [Mus musculus];EDL30901.1//InaD-like (Drosophila), isoform CRA_a, partial [Mus musculus];NP_001005787.1//inaD-like protein isoform 4 [Mus musculus]
12696	NM_007705	1275	392	15.67	Cirbp	NP_031731.1//cold-inducible RNA-binding protein [Mus musculus]
12700	NM_001317354,NM_009895	3014	133	2.21	Cish	NP_034025.1//cytokine-inducible SH2-containing protein isoform 1 [Mus musculus];EDL21181.1//cytokine inducible SH2-containing protein, isoform CRA_b, partial [Mus musculus]
12702	NM_007707	2742	5659	103.58	Socs3	OWK15009.1//SOCS3 [Cervus elaphus hippelaphus]
12703	NM_001271603,NM_009896	1333.8	57	2.18	Socs1	XP_019569617.1//PREDICTED: suppressor of cytokine signaling 1 [Rhinolophus sinicus]
12704	NM_007708	6898	929	6.7	Cit	NP_031734.3//citron Rho-interacting kinase [Mus musculus]
12709	NM_021273	1478	23	0.79	Ckb	BAE39162.1//unnamed protein product [Mus musculus]
12715	NM_007710	1415	5	0.18	Ckm	NP_036662.1//creatine kinase M-type [Rattus norvegicus]
12721	NM_001301374,NM_009898	1688.3	22743	681.83	Coro1a	NP_034028.1//coronin-1A isoform 1 [Mus musculus]
12722	NM_009899	3899	113.18	1.45	Clca3a1	EDL12023.1//mCG3350, isoform CRA_c, partial [Mus musculus]
12723	NM_013491	3545	2	0.03	Clcn1	NP_038519.1//chloride channel protein 1 [Mus musculus]
12724	NM_009900	3670	71	0.97	Clcn2	EDK97590.1//chloride channel 2, partial [Mus musculus]
12725	NM_007711,NM_173873,NM_173874,NM_173876	5588.76	477	4.25	Clcn3	XP_006629996.1//PREDICTED: H(+)/Cl(-) exchange transporter 3 isoform X6 [Lepisosteus oculatus];XP_006006348.1//PREDICTED: H(+)/Cl(-) exchange transporter 3 isoform X3 [Latimeria chalumnae];XP_003415855.1//PREDICTED: H(+)/Cl(-) exchange transporter 3 isoform X3 [Loxodonta africana]
12727	NM_001302386,NM_001302387,NM_001357102,NM_001357103,NM_001357104,NM_011334	4273.4	680	7.95	Clcn4	XP_016280274.1//PREDICTED: H(+)/Cl(-) exchange transporter 4 isoform X1 [Monodelphis domestica];XP_019350688.1//PREDICTED: H(+)/Cl(-) exchange transporter 4 [Alligator mississippiensis];XP_019381083.1//PREDICTED: H(+)/Cl(-) exchange transporter 4 [Gavialis gangeticus]
12728	NM_001243762,NM_016691	4155.79	56	0.67	Clcn5	XP_004872066.1//H(+)/Cl(-) exchange transporter 5 isoform X3 [Heterocephalus glaber];XP_004670117.1//PREDICTED: H(+)/Cl(-) exchange transporter 5 isoform X1 [Jaculus jaculus]
12729	NM_023671	3395	740.41	10.92	Clns1a	NP_076160.1//methylosome subunit pICln [Mus musculus]
12737	NM_016674	3263	522	8.01	Cldn1	NP_057883.1//claudin-1 [Mus musculus]
12739	NM_009902	1263	15	0.61	Cldn3	NP_034032.1//claudin-3 [Mus musculus]
12740	NM_009903	1827	129	3.57	Cldn4	NP_034033.1//claudin-4 [Mus musculus]
12745	NM_001329627,NM_001329680,NM_009904	3943	4	0.05	Clgn	NP_034034.2//calmegin isoform 1 precursor [Mus musculus];EDL10903.1//calmegin, isoform CRA_b, partial [Mus musculus]
12747	NM_001042634	1830	4224	116.63	Clk1	NP_001036099.1//dual specificity protein kinase CLK1 [Mus musculus]
12748	NM_001163432,NM_007712	2319.73	1055.57	22.89	Clk2	EDL15234.1//CDC-like kinase 2, isoform CRA_b, partial [Mus musculus]
12750	NM_001304744,NM_007714	1921.12	1746	45.88	Clk4	NP_031740.1//dual specificity protein kinase CLK4 isoform 1 [Mus musculus]
12751	NM_009906	3573	1528.87	21.41	Tpp1	NP_034036.1//tripeptidyl-peptidase 1 preproprotein [Mus musculus]
12752	NM_001146311,NM_001329789,NM_009907	3096.96	2233.3	36.14	Cln3	NP_034037.3//battenin isoform 1 [Mus musculus];NP_001316718.1//battenin isoform 2 [Mus musculus]
12753	NM_001289826,NM_001305222,NM_007715	9696.18	244	1.25	Clock	BAC97928.1//mKIAA0334 protein, partial [Mus musculus]
12757	NM_001080384,NM_001080385,NM_001080386,NM_001290470,NM_016760	1112.8	2957	136.05	Clta	NP_001073855.1//clathrin light chain A isoform d [Mus musculus];NP_001073853.1//clathrin light chain A isoform a [Mus musculus];NP_001277399.1//clathrin light chain A isoform e [Mus musculus];NP_001073854.1//clathrin light chain A isoform b [Mus musculus];NP_058040.2//clathrin light chain A isoform c [Mus musculus]
12759	NM_013492	1832	332	9.16	Clu	XP_006518566.1//PREDICTED: clusterin isoform X1 [Mus musculus]
12763	NM_001111110,NM_001284519,NM_001284520,NM_007717	9439.57	6613.26	34.83	Cmah	NP_001271449.1//cytidine monophosphate-N-acetylneuraminic acid hydroxylase isoform b [Mus musculus];EDL32502.1//cytidine monophospho-N-acetylneuraminic acid hydroxylase, isoform CRA_c, partial [Mus musculus]
12764	NM_009908	1760	1064	30.57	Cmas	NP_034038.2//N-acylneuraminate cytidylyltransferase [Mus musculus]
12765	NM_009909	3043	21387.6	352.28	Cxcr2	NP_034039.1//C-X-C chemokine receptor type 2 [Mus musculus]
12766	NM_009910	1609	41	1.29	Cxcr3	NP_034040.1//C-X-C chemokine receptor type 3 [Mus musculus]
12767	NM_001356509,NM_009911	1818.87	8126	225.77	Cxcr4	CAB02202.1//CXCR-4 [Mus musculus];NP_034041.2//C-X-C chemokine receptor type 4 [Mus musculus]
12768	NM_009912	2831	8892	157.57	Ccr1	XP_021028555.1//C-C chemokine receptor type 1 [Mus caroli]
12769	NM_001166625,NM_009913	4324	40.17	0.46	Ccr9	NP_034043.1//C-C chemokine receptor type 9 [Mus musculus]
12771	NM_009914	3273	32	0.49	Ccr3	AAA89155.1//MIP-1 alpha receptor like-2 [Mus musculus]
12772	NM_009915	3589	2134.58	29.76	Ccr2	NP_034045.1//C-C chemokine receptor type 2 [Mus musculus]
12773	NM_009916	2787	12.72	0.23	Ccr4	XP_021587505.1//C-C chemokine receptor type 4 [Ictidomys tridecemlineatus]
12774	NM_009917	2926	28.37	0.49	Ccr5	XP_021063081.1//C-C chemokine receptor type 5 [Mus pahari]
12775	NM_001301713,NM_007719	1925	21	0.55	Ccr7	NP_031745.2//C-C chemokine receptor type 7 isoform a precursor [Mus musculus]
12776	NM_007720	1156	3	0.13	Ccr8	XP_021029036.1//C-C chemokine receptor type 8 [Mus caroli]
12777	NM_007721	1725	9	0.26	Ccr10	NP_031747.2//C-C chemokine receptor type 10 [Mus musculus]
12780	NM_013806	5389	86	0.8	Abcc2	XP_021007059.1//canalicular multispecific organic anion transporter 1 [Mus caroli]
12785	NM_001109745,NM_001109746,NM_001347325,NM_001355195,NM_013493	2167.79	3262	75.79	Cnbp	EDK99231.1//cellular nucleic acid binding protein, isoform CRA_d, partial [Mus musculus]
12788	NM_007723	2750	4	0.07	Cnga1	OBS59171.1//hypothetical protein A6R68_09703, partial [Neotoma lepida]
12790	NM_001282010,NM_009918	3568	7.51	0.11	Cnga3	XP_008765264.1//PREDICTED: cyclic nucleotide-gated cation channel alpha-3 isoform X1 [Rattus norvegicus];XP_005359992.1//PREDICTED: cyclic nucleotide-gated cation channel alpha-3 isoform X2 [Microtus ochrogaster]
12793	NM_001355011,NM_009919	1484	603	20.63	Cnih1	OBS65225.1//hypothetical protein A6R68_06239 [Neotoma lepida];XP_007984917.1//PREDICTED: protein cornichon homolog 1 isoform X1 [Chlorocebus sabaeus]
12794	NM_001302333,NM_009920	1361	11	0.41	Cnih2	XP_009244393.1//PREDICTED: protein cornichon homolog 2 isoform X1 [Pongo abelii];XP_015974990.1//PREDICTED: protein cornichon homolog 2 [Rousettus aegyptiacus]
12795	NM_001313916,NM_013807	2485	2253	45.57	Plk3	NP_001300845.1//serine/threonine-protein kinase PLK3 isoform 2 [Mus musculus];NP_038835.2//serine/threonine-protein kinase PLK3 isoform 1 [Mus musculus]
12796	NM_009921	599	86954	7655.08	Camp	NP_034051.2//cathelicidin antimicrobial peptide precursor [Mus musculus]
12797	NM_009922	1987	3	0.08	Cnn1	XP_003914986.1//calponin-1 isoform X1 [Papio anubis]
12798	NM_007725	1800	15792	443.45	Cnn2	NP_031751.1//calponin-2 [Mus musculus]
12799	NM_001146318,NM_009923	2333	483	10.42	Cnp	EDL02552.1//cyclic nucleotide phosphodiesterase 1, isoform CRA_a, partial [Mus musculus];XP_021032464.1//2',3'-cyclic-nucleotide 3'-phosphodiesterase [Mus caroli]
12802	NM_001305278,NM_009924	4084	1318.68	16.13	Cnr2	XP_021016600.1//cannabinoid receptor 2 [Mus caroli]
12803	NM_170786	1205	8	0.34	Cntf	NP_740756.1//ciliary neurotrophic factor [Mus musculus]
12804	NM_001136056,NM_016673	2000	6	0.15	Cntfr	ELK34274.1//Ciliary neurotrophic factor receptor subunit alpha [Myotis davidii]
12805	NM_001159647,NM_001159648,NM_001358051,NM_007727	5671	1	0.01	Cntn1	NP_031753.1//contactin-1 precursor [Mus musculus]
12807	NM_001146323,NM_001146324,NM_080634	3651.53	1233.79	16.9	Hps3	NP_001139796.1//Hermansky-Pudlak syndrome 3 protein homolog isoform 3 [Mus musculus];NP_542365.3//Hermansky-Pudlak syndrome 3 protein homolog isoform 1 [Mus musculus];NP_001139795.1//Hermansky-Pudlak syndrome 3 protein homolog isoform 2 [Mus musculus]
12808	NM_001282993,NM_001282994,NM_172496	5464	5	0.05	Cobl	BAC65616.1//mKIAA0633 protein, partial [Mus musculus];NP_001269922.1//protein cordon-bleu isoform 2 [Mus musculus];NP_766084.3//protein cordon-bleu isoform 1 [Mus musculus]
12812	NM_016706	2609	126	2.43	Coil	NP_057915.2//coilin [Mus musculus]
12814	NM_007729	7705	4	0.03	Col11a1	NP_031755.2//collagen alpha-1(XI) chain preproprotein [Mus musculus]
12815	NM_001317722,NM_009926	6488.75	226	1.73	Col11a2	NP_034056.1//collagen alpha-2(XI) chain isoform 2 precursor [Mus musculus];NP_001304651.1//collagen alpha-2(XI) chain isoform 1 precursor [Mus musculus]
12816	NM_001290308	11719	5	0.02	Col12a1	NP_001277237.1//collagen alpha-1(XII) chain precursor [Mus musculus]
12817	NM_001304757,NM_007731	2972	3	0.05	Col13a1	XP_011241644.1//PREDICTED: collagen alpha-1(XIII) chain isoform X18 [Mus musculus];Q9R1N9.1//RecName: Full=Collagen alpha-1(XIII) chain
12818	NM_181277	6465	1	0.01	Col14a1	NP_001124020.1//collagen alpha-1(XIV) chain precursor [Rattus norvegicus]
12819	NM_009928	5335	12	0.11	Col15a1	XP_020026987.1//LOW QUALITY PROTEIN: collagen alpha-1(XV) chain [Castor canadensis]
12821	NM_001290825,NM_007732	5428	2	0.02	Col17a1	XP_021495902.1//collagen alpha-1(XVII) chain isoform X2 [Meriones unguiculatus];XP_021495901.1//collagen alpha-1(XVII) chain isoform X1 [Meriones unguiculatus]
12822	NM_001109991,NM_009929	5058	2	0.02	Col18a1	NP_034059.2//collagen alpha-1(XVIII) chain isoform 2 precursor [Mus musculus];NP_001103461.1//collagen alpha-1(XVIII) chain isoform 1 precursor [Mus musculus]
12824	NM_001113515,NM_031163	4944	2	0.02	Col2a1	NP_112440.2//collagen alpha-1(II) chain isoform 1 preproprotein [Mus musculus];NP_001106987.2//collagen alpha-1(II) chain isoform 2 precursor [Mus musculus]
12825	NM_009930	5564	11	0.1	Col3a1	BAD90325.1//mKIAA4231 protein, partial [Mus musculus]
12826	NM_009931	6636	21	0.16	Col4a1	NP_034061.2//collagen alpha-1(IV) chain precursor [Mus musculus]
12827	NM_009932	6467	42	0.32	Col4a2	NP_034062.3//collagen alpha-2(IV) chain precursor [Mus musculus]
12829	NM_007735	7808	5.06	0.03	Col4a4	NP_031761.1//collagen alpha-4(IV) chain precursor [Mus musculus]
12830	NM_001163155,NM_007736	6331	8	0.06	Col4a5	NP_031762.2//collagen alpha-5(IV) chain precursor [Mus musculus]
12831	NM_015734	8420	236	1.39	Col5a1	NP_056549.2//collagen alpha-1(V) chain precursor [Mus musculus]
12832	NM_007737	6615	6	0.05	Col5a2	NP_031763.2//collagen alpha-2(V) chain preproprotein [Mus musculus]
12833	NM_009933	3990	1	0.01	Col6a1	ETE70123.1//Collagen alpha-2(VI) chain, partial [Ophiophagus hannah]
12834	NM_001347207,NM_146007	3729	5	0.07	Col6a2	KFV84222.1//Collagen alpha-2(VI) chain, partial [Struthio camelus australis];XP_010226791.1//PREDICTED: collagen alpha-2(VI) chain isoform X2 [Tinamus guttatus]
12835	NM_001243008,NM_001243009	9024	3	0.02	Col6a3	NP_001229937.1//collagen alpha-3(VI) chain isoform 1 precursor [Mus musculus];NP_001229938.1//collagen alpha-3(VI) chain isoform 2 precursor [Mus musculus]
12836	NM_007738	9222	44	0.24	Col7a1	NP_031764.2//collagen alpha-1(VII) chain precursor [Mus musculus]
12837	NM_007739	5110	2.66	0.03	Col8a1	EDK98177.1//procollagen, type VIII, alpha 1, isoform CRA_b, partial [Mus musculus]
12839	NM_001290691,NM_007740	3097	3	0.05	Col9a1	XP_005334482.1//collagen alpha-1(IX) chain isoform X1 [Ictidomys tridecemlineatus];XP_021588235.1//collagen alpha-1(IX) chain isoform X3 [Ictidomys tridecemlineatus]
12840	NM_007741	2746	4	0.07	Col9a2	XP_022050171.1//collagen alpha-2(IX) chain [Acanthochromis polyacanthus]
12841	NM_009936	2846	8	0.14	Col9a3	XP_015212321.1//PREDICTED: collagen alpha-3(IX) chain-like isoform X1 [Lepisosteus oculatus]
12842	NM_007742	5946	134	1.12	Col1a1	NP_031768.2//collagen alpha-1(I) chain preproprotein [Mus musculus]
12843	NM_007743	5222	54	0.52	Col1a2	NP_031769.2//collagen alpha-2(I) chain preproprotein [Mus musculus]
12845	NM_016685	2447	2	0.04	Comp	NP_057894.2//cartilage oligomeric matrix protein precursor [Mus musculus]
12846	NM_001111062,NM_001111063,NM_007744	2044.68	813.92	20.07	Comt	NP_031770.2//catechol O-methyltransferase [Mus musculus]
12847	NM_009938	4629	5383.14	58.05	Copa	NP_034068.3//coatomer subunit alpha [Mus musculus]
12848	NM_001285507,NM_001285512,NM_001285513,NM_009939	3338.4	1249	18.73	Cops2	XP_006029094.1//PREDICTED: COP9 signalosome complex subunit 2 isoform X2 [Alligator sinensis];XP_020645769.1//COP9 signalosome complex subunit 2 isoform X1 [Pogona vitticeps];XP_020645770.1//COP9 signalosome complex subunit 2 isoform X2 [Pogona vitticeps]
12850	NM_001304758,NM_009940	944	116	6.33	Coq7	NP_034070.1//5-demethoxyubiquinone hydroxylase, mitochondrial isoform 1 [Mus musculus];NP_001291687.1//5-demethoxyubiquinone hydroxylase, mitochondrial isoform 2 [Mus musculus]
12854	NM_007745	690	2	0.15	Cort	NP_031771.1//cortistatin preproprotein [Mus musculus]
12856	NM_001017429	436	480	59.5	Cox17	NP_445992.1//COX17 homolog, cytochrome c oxidase assembly protein [Rattus norvegicus]
12857	NM_001293559,NM_009941	753.9	2377	164.08	Cox4i1	EDL11642.1//cytochrome c oxidase subunit IV isoform 1, isoform CRA_a, partial [Mus musculus];NP_034071.2//cytochrome c oxidase subunit 4 isoform 1, mitochondrial isoform 1 [Mus musculus]
12858	NM_007747	707	1370	101.18	Cox5a	NP_031773.2//cytochrome c oxidase subunit 5A, mitochondrial precursor [Mus musculus]
12859	NM_009942	584	2450	221.6	Cox5b	EDL36989.1//mCG18900, partial [Mus musculus]
12861	NM_007748	533	2349	234.29	Cox6a1	NP_031774.1//cytochrome c oxidase subunit 6A1, mitochondrial [Mus musculus]
12862	NM_009943	678	22	1.7	Cox6a2	NP_034073.2//cytochrome c oxidase subunit 6A2, mitochondrial precursor [Mus musculus]
12864	NM_053071	527	1173	118.42	Cox6c	OBS72030.1//hypothetical protein A6R68_13394, partial [Neotoma lepida]
12865	NM_009944	393	3	0.42	Cox7a1	NP_034074.1//cytochrome c oxidase subunit 7A1, mitochondrial precursor [Mus musculus]
12866	NM_009945	754	1164	80.34	Cox7a2	XP_004864015.3//uncharacterized protein LOC101723434 isoform X1 [Heterocephalus glaber]
12867	NM_007749	449	1085	130.25	Cox7c	EDL24903.1//mCG14133, partial [Mus musculus]
12868	NM_007750	545	3127	304.52	Cox8a	EDL32287.1//mCG51330, partial [Mus musculus]
12870	NM_001276248,NM_001276250,NM_007752	4362.12	41.32	0.47	Cp	EDL34885.1//ceruloplasmin, isoform CRA_c, partial [Mus musculus]
12873	NM_007753	1458	224	7.8	Cpa3	NP_031779.1//mast cell carboxypeptidase A preproprotein [Mus musculus]
12874	NM_007754	9152	5919	32.16	Cpd	NP_031780.2//carboxypeptidase D precursor [Mus musculus]
12876	NM_013494	2183	6	0.14	Cpe	NP_038522.2//carboxypeptidase E preproprotein [Mus musculus]
12889	NM_007756	2217	1	0.02	Cplx1	NP_074055.1//complexin-1 [Rattus norvegicus]
12890	NM_009946	4928	168.09	1.7	Cplx2	XP_011498176.1//PREDICTED: zinc finger CCCH domain-containing protein 13-like [Ceratosolen solmsi marchali]
12892	NM_007757	3186	1123.51	17.67	Cpox	NP_031783.2//oxygen-dependent coproporphyrinogen-III oxidase, mitochondrial precursor [Mus musculus]
12894	NM_013495	4331	2470	28.48	Cpt1a	EDL32932.1//carnitine palmitoyltransferase 1a, liver, isoform CRA_b, partial [Mus musculus]
12895	NM_009948	2894	64	1.11	Cpt1b	NP_034078.2//carnitine O-palmitoyltransferase 1, muscle isoform [Mus musculus]
12896	NM_009949	2366	446	9.48	Cpt2	NP_034079.2//carnitine O-palmitoyltransferase 2, mitochondrial precursor [Mus musculus]
12902	NM_007758	6207	10.99	0.09	Cr2	XP_006497287.1//PREDICTED: complement receptor type 2 isoform X2 [Mus musculus]
12904	NM_007759	900	3	0.17	Crabp2	NP_031785.1//cellular retinoic acid-binding protein 2 [Mus musculus]
12905	NM_001330138,NM_001330141,NM_001330175,NM_009950	1720.68	137.14	4.03	Cradd	XP_008685912.1//PREDICTED: death domain-containing protein CRADD [Ursus maritimus];AAD38345.1//death adaptor molecule RAIDD-2 [Homo sapiens]
12908	NM_007760	4393	1070.62	12.17	Crat	NP_031786.2//carnitine O-acetyltransferase [Mus musculus]
12909	NM_007761	1474	479	16.5	Crcp	NP_031787.1//DNA-directed RNA polymerase III subunit RPC9 [Mus musculus]
12912	NM_001037726,NM_009952,NM_133828	8394.62	1633.97	9.68	Creb1	EDL00203.1//cAMP responsive element binding protein 1, isoform CRA_d, partial [Mus musculus];NP_034082.1//cyclic AMP-responsive element-binding protein 1 isoform B [Mus musculus];NP_598589.2//cyclic AMP-responsive element-binding protein 1 isoform A [Mus musculus]
12913	NM_013497	1582	404.26	12.95	Creb3	NP_038525.2//cyclic AMP-responsive element-binding protein 3 [Mus musculus]
12914	NM_001025432	7507	1999	13.25	Crebbp	NP_001020603.1//CREB-binding protein [Mus musculus]
12915	NM_017406	2586	1909	37.08	Atf6b	EDL83422.1//cAMP responsive element binding protein-like 1, isoform CRA_a [Rattus norvegicus]
12916	NM_001110850,NM_001110851,NM_001110852,NM_001110853,NM_001110854,NM_001110855,NM_001110856,NM_001110857,NM_001110858,NM_001110859,NM_001271503,NM_001271504,NM_001271505,NM_001271506,NM_001311066,NM_001311067,NM_013498	2180.66	63	1.46	Crem	NP_001104328.1//cAMP-responsive element modulator isoform 6 [Mus musculus];NP_001258432.1//cAMP-responsive element modulator isoform 12 [Mus musculus];NP_001104327.1//cAMP-responsive element modulator isoform 5 [Mus musculus];NP_001258433.1//cAMP-responsive element modulator isoform 13 [Mus musculus];NP_001104322.1//cAMP-responsive element modulator isoform 8 [Mus musculus];NP_001104320.1//cAMP-r…
12925	NM_007763	460	643	75.19	Crip1	EDL18557.1//cysteine-rich protein 1 (intestinal), isoform CRA_a [Mus musculus]
12927	NM_001198839,NM_009954	3146	3	0.05	Bcar1	AAA93248.1//Crk-associated substrate [Mus musculus];BAE39759.1//unnamed protein product [Mus musculus]
12928	NM_001277219,NM_001277221,NM_133656	5993.88	1066	8.86	Crk	XP_019782496.1//PREDICTED: adapter molecule crk isoform X3 [Tursiops truncatus];XP_002918102.1//PREDICTED: adapter molecule crk [Ailuropoda melanoleuca];XP_019782495.1//PREDICTED: adapter molecule crk isoform X2 [Tursiops truncatus]
12929	NM_001277231,NM_007764	5050	1584	15.65	Crkl	XP_006140254.2//PREDICTED: crk-like protein [Tupaia chinensis]
12931	NM_018827	1671	1	0.03	Crlf1	NP_061297.1//cytokine receptor-like factor 1 precursor [Mus musculus]
12933	NM_001136058,NM_007765	2968	1	0.02	Crmp1	XP_005408877.1//PREDICTED: dihydropyrimidinase-related protein 1 [Chinchilla lanigera];XP_016016724.1//PREDICTED: LOW QUALITY PROTEIN: dihydropyrimidinase-related protein 1 [Rousettus aegyptiacus]
12934	NM_009955	4451	94	1.05	Dpysl2	XP_004848433.1//dihydropyrimidinase-related protein 2 isoform X2 [Heterocephalus glaber]
12945	NM_001347632,NM_007769	6259	16	0.13	Dmbt1	EDL17692.1//deleted in malignant brain tumors 1, isoform CRA_c, partial [Mus musculus];NP_001334561.1//deleted in malignant brain tumors 1 protein isoform 1 precursor [Mus musculus]
12946	NM_001355060,NM_001355061,NM_013499	1677.08	1514.96	45.73	Cr1l	BAE35790.1//unnamed protein product, partial [Mus musculus];NP_038527.2//complement component receptor 1-like protein isoform 1 [Mus musculus];NP_001341989.1//complement component receptor 1-like protein isoform 2 [Mus musculus]
12951	NM_001113330,NM_007770	2903	53.92	0.93	Crx	NP_001106801.1//cone-rod homeobox protein isoform 2 [Mus musculus]
12952	NM_007771	3035	686	11.33	Cry1	NP_031797.1//cryptochrome-1 [Mus musculus]
12953	NM_009963	4019	165.8	2.06	Cry2	XP_021041083.1//cryptochrome-2 [Mus caroli]
12955	NM_001289782,NM_001289784,NM_001289785,NM_009964	1033.66	17	0.84	Cryab	AAC19161.1//unknown [Homo sapiens]
12959	NM_001312884,NM_021351	768	10	0.68	Cryba4	XP_021078399.1//beta-crystallin A4 isoform X1 [Mus pahari];XP_021078400.1//beta-crystallin A4 isoform X2 [Mus pahari]
12972	NM_001357672,NM_001357673,NM_001357674,NM_001357675,NM_001357676,NM_009968	2339.88	46.02	0.99	Cryz	EDL11888.1//crystallin, zeta, isoform CRA_b, partial [Mus musculus]
12974	NM_026444	2954	4559	77.38	Cs	NP_080720.1//citrate synthase, mitochondrial precursor [Mus musculus]
12977	NM_001113529,NM_001113530,NM_007778	4154.66	758	9.11	Csf1	EDL01918.1//colony stimulating factor 1 (macrophage), isoform CRA_d, partial [Mus musculus];NP_031804.3//macrophage colony-stimulating factor 1 isoform 1 precursor [Mus musculus]
12978	NM_001037859	3875	3106	40.07	Csf1r	NP_001032948.2//macrophage colony-stimulating factor 1 receptor precursor [Mus musculus]
12981	NM_009969	1033	1	0.05	Csf2	CAA26192.1//unnamed protein product [Mus musculus]
12982	NM_009970	1850	9502.62	259.48	Csf2ra	XP_017173540.1//PREDICTED: granulocyte-macrophage colony-stimulating factor receptor subunit alpha isoform X4 [Mus musculus]
12983	NM_001358854,NM_007780	4776	12693.2	132.62	Csf2rb	NP_031806.3//cytokine receptor common subunit beta precursor [Mus musculus]
12984	NM_001287389,NM_007781	4655.71	2415.58	25.9	Csf2rb2	NP_001274318.1//interleukin-3 receptor class 2 subunit beta isoform 2 precursor [Mus musculus];NP_031807.1//interleukin-3 receptor class 2 subunit beta isoform 1 precursor [Mus musculus]
12985	NM_009971	1363	2	0.07	Csf3	XP_006532191.3//PREDICTED: granulocyte colony-stimulating factor isoform X1 [Mus musculus]
12986	NM_001252651,NM_007782	3857.14	41691.9	540.38	Csf3r	XP_021016734.1//granulocyte colony-stimulating factor receptor isoform X1 [Mus caroli];NP_001239580.1//granulocyte colony-stimulating factor receptor isoform 2 precursor [Mus musculus]
12988	NM_001304761,NM_007783	2776.35	3517	63.57	Csk	EDL25918.1//c-src tyrosine kinase, isoform CRA_a, partial [Mus musculus]
12990	NM_001286015,NM_001286016,NM_007784	1409	1	0.04	Csn1s1	NP_001272945.1//alpha-S1-casein isoform c precursor [Mus musculus];NP_031810.1//alpha-S1-casein isoform a precursor [Mus musculus];NP_001272944.1//alpha-S1-casein isoform b precursor [Mus musculus]
12994	NM_001356570,NM_001356571,NM_007786	876	210	12.39	Csn3	NP_031812.2//kappa-casein precursor [Mus musculus]
12995	NM_007788	4208	2714	32.22	Csnk2a1	NP_031814.2//casein kinase II subunit alpha [Mus musculus]
13000	NM_009974	3766	537	7.13	Csnk2a2	NP_034104.1//casein kinase II subunit alpha' [Mus musculus]
13001	NM_001303445,NM_001303446,NM_001303476,NM_009975	961.8	3096	165.69	Csnk2b	NP_001290405.1//casein kinase II subunit beta isoform 3 [Mus musculus];XP_011378212.1//PREDICTED: LOW QUALITY PROTEIN: casein kinase II subunit beta [Pteropus vampyrus];XP_007483609.1//PREDICTED: casein kinase II subunit beta isoform X1 [Monodelphis domestica];NP_001290375.1//casein kinase II subunit beta isoform 1 [Mus musculus]
13002	NM_001271584,NM_001271585,NM_016775	4333.04	2983	34.38	Dnajc5	AAH12268.1//Dnajc5 protein [Mus musculus]
13003	NM_001081249,NM_001134474,NM_001134475,NM_019389,NM_172955	9594.23	393	2.04	Vcan	EDL00982.1//mCG116562, isoform CRA_b, partial [Mus musculus];NP_062262.2//versican core protein isoform 2 precursor [Mus musculus];EDL00983.1//mCG116562, isoform CRA_c, partial [Mus musculus];NP_001127946.1//versican core protein isoform 3 precursor [Mus musculus]
13004	NM_007789	7184	9.32	0.06	Ncan	NP_031815.2//neurocan core protein precursor [Mus musculus]
13006	NM_007790	4851	3316	34.11	Smc3	NP_031816.2//structural maintenance of chromosomes protein 3 [Mus musculus]
13007	NM_007791	1770	2079	59.39	Csrp1	ERE74332.1//cysteine and glycine-rich protein 1 [Cricetulus griseus]
13008	NM_007792	889	160	9.29	Csrp2	NP_803174.2//cysteine and glycine-rich protein 2 [Rattus norvegicus]
13009	NM_001198841,NM_013808	1035	11	0.55	Csrp3	XP_008685130.1//PREDICTED: cysteine and glycine-rich protein 3 [Ursus maritimus]
13010	NM_009976	813	5314	338.89	Cst3	NP_034106.2//cystatin-C precursor [Mus musculus]
13011	NM_009977	986	1692	88.24	Cst7	BAA34940.1//murine CMAP [Mus musculus]
13014	NM_007793	620	653	55.42	Cstb	NP_031819.1//cystatin-B [Mus musculus]
13016	NM_001198859,NM_001198860,NM_001198861,NM_001310535,NM_013502	2449.98	3386	69.47	Ctbp1	BAE41586.1//unnamed protein product [Mus musculus];NP_001185789.1//C-terminal-binding protein 1 isoform 2 [Mus musculus];XP_017826210.1//PREDICTED: C-terminal-binding protein 1 isoform X1 [Callithrix jacchus];XP_008991975.1//PREDICTED: C-terminal-binding protein 1 isoform X2 [Callithrix jacchus];NP_001185790.1//C-terminal-binding protein 1 isoform 4 [Mus musculus]
13017	NM_001170744,NM_001347623,NM_009980	2750.58	1069	19.5	Ctbp2	NP_001164215.1//C-terminal-binding protein 2 isoform 1 [Mus musculus];NP_034110.1//C-terminal-binding protein 2 isoform 2 [Mus musculus]
13018	NM_001358924,NM_181322	3834.52	3557	46.38	Ctcf	XP_006530710.1//PREDICTED: transcriptional repressor CTCF isoform X4 [Mus musculus];NP_851839.1//transcriptional repressor CTCF [Mus musculus]
13019	NM_001301282,NM_001301283,NM_007795	1345	5	0.19	Ctf1	NP_031821.1//cardiotrophin-1 isoform 1 [Mus musculus];NP_001288211.1//cardiotrophin-1 isoform 2 [Mus musculus];NP_001288212.1//cardiotrophin-1 isoform 3 [Mus musculus]
13024	NM_001145799,NM_007796	1348.79	397.55	15	Ctla2a	NP_031822.2//protein CTLA-2-alpha isoform a precursor [Mus musculus]
13025	NM_001145801,NM_007797	1157	24.13	1.07	Ctla2b	CAA33615.1//ctla-2-beta protein (141 AA), partial [Mus musculus]
13026	NM_001163159,NM_001163160,NM_009981	4792.64	2300	23.95	Pcyt1a	NP_034111.1//choline-phosphate cytidylyltransferase A [Mus musculus]
13030	NM_007798	4756	9071.49	95.18	Ctsb	NP_031824.1//cathepsin B preproprotein [Mus musculus]
13032	NM_001311790,NM_009982	6537.15	2386.46	18.18	Ctsc	XP_006507383.1//PREDICTED: dipeptidyl peptidase 1 isoform X1 [Mus musculus];NP_034112.3//dipeptidyl peptidase 1 isoform 1 preproprotein [Mus musculus]
13033	NM_009983	1979	15736	401.16	Ctsd	NP_034113.1//cathepsin D precursor [Mus musculus]
13034	NM_007799	2120	2344	55.71	Ctse	NP_031825.2//cathepsin E preproprotein [Mus musculus]
13035	NM_007800	1015	13902	703.56	Ctsg	NP_031826.1//cathepsin G preproprotein [Mus musculus]
13036	NM_001312649,NM_007801	1630	1966	61.1	Ctsh	XP_021062775.1//pro-cathepsin H isoform X1 [Mus pahari];NP_001299578.1//pro-cathepsin H isoform 2 [Mus musculus]
13038	NM_007802	1583	17	0.54	Ctsk	NP_031828.2//cathepsin K preproprotein [Mus musculus]
13039	NM_009984	3509	580.07	8.27	Ctsl	P07154.2//RecName: Full=Cathepsin L1; AltName: Full=Cathepsin L; AltName: Full=Cyclic protein 2; Short=CP-2; AltName: Full=Major excreted protein; Short=MEP; Contains: RecName: Full=Procathepsin L; Contains: RecName: Full=Cathepsin L1 heavy chain; Contains: RecName: Full=Cathepsin L1 light chain; Flags: Precursor
13040	NM_001267695,NM_021281	1357.24	2018	75.66	Ctss	BAC25906.1//unnamed protein product [Mus musculus];BAE29430.1//unnamed protein product [Mus musculus]
13041	NM_009985	1438	38	1.34	Ctsw	NP_034115.2//cathepsin W preproprotein [Mus musculus]
13043	NM_001252572,NM_001357116,NM_007803	3112	79	1.27	Cttn	NP_031829.2//src substrate cortactin isoform 1 [Mus musculus];NP_001239501.1//src substrate cortactin isoform 2 [Mus musculus];XP_006508536.1//PREDICTED: src substrate cortactin isoform X1 [Mus musculus]
13046	NM_001244891,NM_001244903,NM_017368,NM_198683	7560.48	1927	12.68	Celf1	EDL27515.1//CUG triplet repeat, RNA binding protein 1, isoform CRA_d, partial [Mus musculus];XP_017721232.1//PREDICTED: CUGBP Elav-like family member 1 isoform X2 [Rhinopithecus bieti]
13047	NM_001291233,NM_001291234,NM_001291238,NM_001291239,NM_001291240,NM_009986,NM_198602	3891.26	3409	43.79	Cux1	BAD90358.1//mKIAA4047 protein, partial [Mus musculus];EDL19311.1//cut-like 1 (Drosophila), isoform CRA_d, partial [Mus musculus];NP_001278162.1//protein CASP isoform c [Mus musculus];NP_001278169.1//protein CASP isoform g [Mus musculus];EDL19310.1//cut-like 1 (Drosophila), isoform CRA_c, partial [Mus musculus];NP_001278168.1//protein CASP isoform f [Mus musculus];NP_034116.3//protein CASP isoform…
13048	NM_001312908,NM_007804	4954	6	0.06	Cux2	XP_006530220.1//PREDICTED: homeobox protein cut-like 2 isoform X2 [Mus musculus]
13051	NM_009987	3753	265.29	3.53	Cx3cr1	XP_008708277.1//PREDICTED: CX3C chemokine receptor 1 [Ursus maritimus]
13052	NM_001025192,NM_001276263,NM_009988	4041.25	133	1.64	Cxadr	NP_001020363.1//coxsackievirus and adenovirus receptor homolog isoform a precursor [Mus musculus];NP_001263192.1//coxsackievirus and adenovirus receptor homolog isoform c precursor [Mus musculus];NP_034118.1//coxsackievirus and adenovirus receptor homolog isoform b precursor [Mus musculus]
13056	NM_001356374,NM_007805	2827	37	0.66	Cyb561	EDL34248.1//cytochrome b-561, isoform CRA_b [Mus musculus];EDL34247.1//cytochrome b-561, isoform CRA_a [Mus musculus]
13057	NM_001301284,NM_007806	763	9311	634.67	Cyba	NP_001288213.1//cytochrome b-245 light chain isoform 2 [Mus musculus];NP_031832.2//cytochrome b-245 light chain isoform 1 [Mus musculus]
13058	NM_007807	4750	46901	492.74	Cybb	XP_021008813.1//cytochrome b-245 heavy chain isoform X1 [Mus caroli]
13063	NM_007808	3059	1846.32	30.25	Cycs	XP_012879948.1//PREDICTED: cytochrome c, somatic [Dipodomys ordii]
13070	NM_001346787,NM_019779	1956.04	13	0.34	Cyp11a1	NP_062753.3//cholesterol side-chain cleavage enzyme, mitochondrial isoform 1 precursor [Mus musculus]
13075	NM_001348171,NM_001348172,NM_001348173,NM_007810	2440	1	0.02	Cyp19a1	XP_021027201.1//aromatase [Mus caroli]
13076	NM_001136059,NM_009992	2637	1	0.02	Cyp1a1	NP_034122.1//cytochrome P450 1A1 [Mus musculus]
13081	NM_009996	3311	11	0.17	Cyp24a1	NP_034126.1//1,25-dihydroxyvitamin D(3) 24-hydroxylase, mitochondrial precursor [Mus musculus]
13082	NM_007811	1781	4	0.11	Cyp26a1	NP_031837.2//cytochrome P450 26A1 [Mus musculus]
13090	NM_007814	2765	1	0.02	Cyp2b19	NP_058852.1//cytochrome P450 2B12 precursor [Rattus norvegicus]
13094	NM_010000	1877	3	0.08	Cyp2b9	XP_021023361.1//cytochrome P450 2B9-like [Mus caroli]
13106	NM_021282	1759	7	0.2	Cyp2e1	XP_021021662.1//cytochrome P450 2E1 [Mus caroli]
13107	NM_007817	1842	2	0.05	Cyp2f2	AAA37517.1//cytochrome P-450 naphthalene hydroxylase [Mus musculus]
13109	NM_010007	3651	4	0.05	Cyp2j5	XP_021016478.1//cytochrome P450 2J5 [Mus caroli]
13110	NM_010008	3595	46	0.64	Cyp2j6	NP_034138.3//cytochrome P450 2J6 [Mus musculus]
13113	NM_007819	2955	13	0.22	Cyp3a13	XP_006996713.1//PREDICTED: cytochrome P450 3A9 [Peromyscus maniculatus bairdii]
13115	NM_010009	2440	4	0.08	Cyp27b1	BAA22434.1//25-hydroxyvitamin D3 1alpha-hydroxylase, partial [Mus musculus]
13116	NM_010010	2146	3	0.07	Cyp46a1	EDL18715.1//cytochrome P450, family 46, subfamily a, polypeptide 1, isoform CRA_a, partial [Mus musculus]
13121	NM_020010	4353	441.04	5.06	Cyp51	BAC27231.1//unnamed protein product [Mus musculus]
13132	NM_001008702,NM_001037905,NM_001102400,NM_001310446,NM_023118	4299.5	42	0.49	Dab2	NP_001008702.1//disabled homolog 2 isoform b [Mus musculus];NP_001095870.1//disabled homolog 2 isoform c [Mus musculus];NP_075607.2//disabled homolog 2 isoform a [Mus musculus];NP_001297375.1//disabled homolog 2 isoform d [Mus musculus]
13134	NM_001038610,NM_007826	5373.66	2290	21.25	Dach1	NP_001033699.1//dachshund homolog 1 isoform 2 [Mus musculus];NP_031852.1//dachshund homolog 1 isoform 1 [Mus musculus]
13135	NM_001113358,NM_010015	717.7	1067	77.57	Dad1	OBS73113.1//hypothetical protein A6R68_12315 [Neotoma lepida]
13136	NM_010016	2534	744.1	14.75	Cd55	NP_034146.2//complement decay-accelerating factor, GPI-anchored preproprotein [Mus musculus]
13137	NM_001317361,NM_007827	1029	6.89	0.34	Cd55b	EDL39744.1//mCG128397, partial [Mus musculus];NP_001304290.1//complement decay-accelerating factor transmembrane isoform isoform 2 precursor [Mus musculus]
13138	NM_001276481,NM_001276482,NM_001276485,NM_001276486,NM_001276492,NM_001276493,NM_010017	5407.07	235	2.17	Dag1	NP_034147.1//dystroglycan preproprotein [Mus musculus]
13139	NM_001358745,NM_001358746,NM_016811	2846.76	1430.06	25.2	Dgka	XP_021031008.1//diacylglycerol kinase alpha isoform X1 [Mus caroli]
13143	NM_010019	1792	259	7.31	Dapk2	NP_034149.2//death-associated protein kinase 2 [Mus musculus]
13144	NM_001190473,NM_001190474,NM_007828	1728	424	12.41	Dapk3	XP_021029706.1//death-associated protein kinase 3 isoform X1 [Mus caroli]
13162	NM_010020	3456	2	0.03	Slc6a3	NP_034150.1//sodium-dependent dopamine transporter [Mus musculus]
13163	NM_001199733,NM_001355704,NM_007829	2600.79	970	18.73	Daxx	NP_031855.3//death domain-associated protein 6 [Mus musculus]
13167	NM_001037999,NM_007830	587.11	1270	114.22	Dbi	NP_031856.1//acyl-CoA-binding protein isoform 2 [Mus musculus];NP_001033088.1//acyl-CoA-binding protein isoform 1 [Mus musculus]
13168	NM_021294	575	1	0.09	Dbil5	NP_067269.1//diazepam-binding inhibitor-like 5 [Mus musculus]
13169	NM_001146308,NM_001146309,NM_013810	2359.77	4368	93.1	Dbnl	EDL40555.1//drebrin-like, isoform CRA_b, partial [Mus musculus]
13170	NM_016974	1678	26.87	0.81	Dbp	NP_058670.2//D site-binding protein [Mus musculus]
13171	NM_001357344,NM_010022	3280.86	157.4	2.4	Dbt	XP_021013890.1//lipoamide acyltransferase component of branched-chain alpha-keto acid dehydrogenase complex, mitochondrial [Mus caroli];XP_021051711.1//lipoamide acyltransferase component of branched-chain alpha-keto acid dehydrogenase complex, mitochondrial [Mus pahari]
13175	NM_001111051,NM_001111052,NM_001111053,NM_001195538,NM_001195539,NM_001195540,NM_001357466,NM_001357468,NM_001357469,NM_001357475,NM_001357476,NM_019978	5195	1	0.01	Dclk1	NP_001104522.1//serine/threonine-protein kinase DCLK1 isoform 3 [Mus musculus];NP_001104521.1//serine/threonine-protein kinase DCLK1 isoform 2 [Mus musculus];NP_067595.1//serine/threonine-protein kinase DCLK1 isoform 2 [Rattus norvegicus];XP_006501041.1//PREDICTED: serine/threonine-protein kinase DCLK1 isoform X1 [Mus musculus];NP_001182468.1//serine/threonine-protein kinase DCLK1 isoform 6 [Mus …
13176	NM_007831	10325	1.26	0.01	Dcc	NP_031857.2//netrin receptor DCC precursor [Mus musculus]
13177	NM_010023	1091	196.52	9.23	Eci1	NP_034153.2//enoyl-CoA delta isomerase 1, mitochondrial precursor [Mus musculus]
13178	NM_007832	3057	2837	46.51	Dck	NP_031858.1//deoxycytidine kinase [Mus musculus]
13179	NM_001190451,NM_007833	1829	8	0.22	Dcn	NP_031859.1//decorin preproprotein [Mus musculus]
13180	NM_025273	822	26	1.64	Pcbd1	AAI03435.1//PCBD1 protein, partial [Bos taurus]
13185	NM_007834	2419	1041	21.64	Dscr3	NP_031860.1//Down syndrome critical region protein 3 homolog [Mus musculus]
13191	NM_001198866,NM_001198867,NM_001347310,NM_007835	4172.32	4333.68	51.89	Dctn1	XP_006505554.1//PREDICTED: dynactin subunit 1 isoform X8 [Mus musculus];XP_020028607.1//dynactin subunit 1 isoform X1 [Castor canadensis];NP_031861.2//dynactin subunit 1 isoform 1 [Mus musculus]
13194	NM_015735	4171	4462	53.44	Ddb1	NP_056550.1//DNA damage-binding protein 1 [Mus musculus]
13195	NM_001190448,NM_016672	1967	9	0.23	Ddc	XP_006514549.1//PREDICTED: aromatic-L-amino-acid decarboxylase isoform X1 [Mus musculus]
13196	NM_001276461,NM_001276462,NM_001276463,NM_001276467,NM_010026	6159.53	5413	43.78	Asap1	NP_001263390.1//arf-GAP with SH3 domain, ANK repeat and PH domain-containing protein 1 isoform b [Mus musculus];NP_034156.2//arf-GAP with SH3 domain, ANK repeat and PH domain-containing protein 1 isoform a [Mus musculus];AAH48818.1//Asap1 protein, partial [Mus musculus];NP_001263396.1//arf-GAP with SH3 domain, ANK repeat and PH domain-containing protein 1 isoform e [Mus musculus]
13197	NM_007836	1224	4912	204.84	Gadd45a	NP_031862.1//growth arrest and DNA damage-inducible protein GADD45 alpha [Mus musculus]
13198	NM_001290183,NM_007837	888	280.51	16.31	Ddit3	EDL24495.1//DNA-damage inducible transcript 3, isoform CRA_b, partial [Mus musculus]
13200	NM_007838	2134	4175	98.57	Ddost	NP_031864.2//dolichyl-diphosphooligosaccharide--protein glycosyltransferase 48 kDa subunit precursor [Mus musculus]
13202	NM_010027	609	108	9.34	Ddt	NP_034157.1//D-dopachrome decarboxylase [Mus musculus]
13204	NM_001042620,NM_007839	3059.07	4074	66.75	Dhx15	NP_031865.2//pre-mRNA-splicing factor ATP-dependent RNA helicase DHX15 isoform 2 [Mus musculus];NP_001036085.1//pre-mRNA-splicing factor ATP-dependent RNA helicase DHX15 isoform 1 [Mus musculus]
13205	NM_010028	4571	10274	112.2	Ddx3x	BAD92220.1//DEAD/H (Asp-Glu-Ala-Asp/His) box polypeptide 3 variant, partial [Homo sapiens]
13206	NM_001145885,NM_010029	2772	6	0.11	Ddx4	EDL18409.1//DEAD (Asp-Glu-Ala-Asp) box polypeptide 4, partial [Mus musculus];NP_001139357.1//probable ATP-dependent RNA helicase DDX4 isoform 1 [Mus musculus]
13207	NM_001355676,NM_001355677,NM_007840	3527.2	26985	382.82	Ddx5	BAE21355.1//unnamed protein product, partial [Mus musculus]
13209	NM_001110826,NM_001357702,NM_001357703,NM_007841,NM_181324	6028.1	6462.55	53.41	Ddx6	XP_008148317.1//PREDICTED: probable ATP-dependent RNA helicase DDX6 [Eptesicus fuscus]
13211	NM_007842	4623	3692	39.86	Dhx9	EDL39437.1//DEAH (Asp-Glu-Ala-His) box polypeptide 9, isoform CRA_b, partial [Mus musculus]
13244	NM_007853	2005	4502	113.25	Degs1	EDL13111.1//degenerative spermatocyte homolog 1 (Drosophila), partial [Mus musculus]
13340	NM_007854	2490	30	0.61	Slc29a2	NP_031880.2//equilibrative nucleoside transporter 2 [Mus musculus]
13347	NM_001025296,NM_010044	2133.75	350.03	8.26	Dffa	EDL14848.1//DNA fragmentation factor, alpha subunit, isoform CRA_c, partial [Mus musculus];EDL14847.1//DNA fragmentation factor, alpha subunit, isoform CRA_b, partial [Mus musculus]
13349	NM_010045	1158	13	0.57	Ackr1	NP_034175.2//atypical chemokine receptor 1 [Mus musculus]
13350	NM_010046	1952	3040	78.59	Dgat1	EDL29575.1//diacylglycerol O-acyltransferase 1, isoform CRA_a, partial [Mus musculus]
13353	NM_001289813,NM_001289814,NM_010047	1361.2	169	6.32	Dgcr6	EDK97499.1//DiGeorge syndrome critical region gene 6, isoform CRA_b, partial [Mus musculus];EDK97500.1//DiGeorge syndrome critical region gene 6, isoform CRA_c [Mus musculus]
13356	NM_001109750,NM_010048	4090	876	10.7	Dgcr2	NP_001103220.1//integral membrane protein DGCR2/IDD isoform 2 precursor [Mus musculus];NP_034178.2//integral membrane protein DGCR2/IDD isoform 1 precursor [Mus musculus]
13358	NM_153150	1695	469	14	Slc25a1	NP_694790.1//tricarboxylate transport protein, mitochondrial [Mus musculus]
13360	NM_007856	2845	399	7.04	Dhcr7	XP_006508539.2//PREDICTED: 7-dehydrocholesterol reductase isoform X1 [Mus musculus]
13361	NM_010049	5307	674.27	6.34	Dhfr	NP_034179.1//dihydrofolate reductase [Mus musculus]
13367	NM_001305980,NM_001305981,NM_007858	5667.78	9206	80.96	Diaph1	NP_001292909.1//protein diaphanous homolog 1 isoform 1 [Mus musculus];BAD90493.1//mKIAA4062 protein, partial [Mus musculus]
13368	NM_007859	2073	152	3.7	Dffb	NP_031885.3//DNA fragmentation factor subunit beta [Mus musculus]
13371	NM_010050	6432	616	4.77	Dio2	NP_034180.1//type II iodothyronine deiodinase [Mus musculus]
13380	NM_010051	2245	1.87	0.04	Dkk1	NP_034181.2//dickkopf-related protein 1 precursor [Mus musculus]
13382	NM_007861	2291	1416	31.1	Dld	EDL36917.1//dihydrolipoamide dehydrogenase, partial [Mus musculus]
13383	NM_001252433,NM_001252434,NM_001252435,NM_001252436,NM_001357281,NM_001357282,NM_007862	4645.34	1112	11.95	Dlg1	NP_001239365.1//disks large homolog 1 isoform 5 [Mus musculus];XP_017172359.1//PREDICTED: disks large homolog 1 isoform X19 [Mus musculus];NP_001239363.1//disks large homolog 1 isoform 3 [Mus musculus];XP_017172355.1//PREDICTED: disks large homolog 1 isoform X10 [Mus musculus];NP_031888.2//disks large homolog 1 isoform 1 [Mus musculus];EDK97756.1//discs, large homolog 1 (Drosophila), isoform CRA_…
13385	NM_001109752,NM_007864	3337.37	214	3.21	Dlg4	NP_031890.1//disks large homolog 4 isoform 1 [Mus musculus];NP_001103222.1//disks large homolog 4 isoform 2 [Mus musculus]
13386	NM_001190703,NM_001190704,NM_001190705,NM_010052	4054	3	0.04	Dlk1	NP_001177633.1//protein delta homolog 1 isoform 3 precursor [Mus musculus];NP_001177632.1//protein delta homolog 1 isoform 2 precursor [Mus musculus];NP_001177634.1//protein delta homolog 1 isoform 4 precursor [Mus musculus];NP_034182.2//protein delta homolog 1 isoform 1 precursor [Mus musculus]
13388	NM_007865	3444	1	0.01	Dll1	NP_031891.2//delta-like protein 1 precursor [Mus musculus]
13389	NM_007866	2163	9.43	0.22	Dll3	NP_031892.2//delta-like protein 3 precursor [Mus musculus]
13390	NM_010053	2794	1	0.02	Dlx1	XP_012667533.1//PREDICTED: homeobox protein DLX-1 [Otolemur garnettii]
13400	NM_001190490,NM_001190491,NM_032418	2683	22	0.41	Dmpk	NP_001177419.1//myotonin-protein kinase isoform 2 [Mus musculus];NP_115794.1//myotonin-protein kinase isoform 1 [Mus musculus];EDL23105.1//dystrophia myotonica-protein kinase, isoform CRA_b, partial [Mus musculus]
13401	NM_010058	2520	94	1.87	Dmwd	NP_034188.2//dystrophia myotonica WD repeat-containing protein [Mus musculus]
13404	NM_001278226,NM_010059	2152.02	47	1.1	Dmc1	XP_021114647.1//meiotic recombination protein DMC1/LIM15 homolog isoform X1 [Heterocephalus glaber];EDL04644.1//disrupted meiotic cDNA 1 homolog, isoform CRA_b, partial [Mus musculus]
13405	NM_001314034,NM_001314035,NM_001314036,NM_001314037,NM_001314038,NM_007868	2332.06	10.03	0.22	Dmd	XP_005899803.1//PREDICTED: dystrophin isoform X5 [Bos mutus];XP_006527830.1//PREDICTED: dystrophin isoform X1 [Mus musculus];XP_006133006.1//PREDICTED: dystrophin isoform X10 [Pelodiscus sinensis];XP_012783201.1//PREDICTED: dystrophin [Ochotona princeps];XP_006020644.1//PREDICTED: dystrophin isoform X3 [Alligator sinensis]
13417	NM_013811	14583	737	2.51	Dnah8	XP_003504497.1//PREDICTED: dynein heavy chain 8, axonemal isoform X1 [Cricetulus griseus]
13418	NM_001190817,NM_007869	5385.59	601.69	5.57	Dnajc1	NP_031895.1//dnaJ homolog subfamily C member 1 precursor [Mus musculus]
13419	NM_001357143,NM_010061	1299	14	0.55	Dnase1	EDK97219.1//deoxyribonuclease I, isoform CRA_a, partial [Mus musculus]
13421	NM_007870	3702	7.04	0.1	Dnase1l3	NP_031896.3//deoxyribonuclease gamma precursor [Mus musculus]
13423	NM_010062	1643	398.89	12.3	Dnase2a	NP_034192.1//deoxyribonuclease-2-alpha precursor [Mus musculus]
13424	NM_030238	14398	2969	10.24	Dync1h1	NP_084514.2//cytoplasmic dynein 1 heavy chain 1 [Mus musculus]
13427	NM_001198872,NM_001198873,NM_001198874,NM_001198875,NM_001198876,NM_001198877,NM_001198878,NM_001347173,NM_010064	2539.69	2662	52.66	Dync1i2	ELK04698.1//Cytoplasmic dynein 1 intermediate chain 2 [Pteropus alecto];XP_011355901.1//PREDICTED: cytoplasmic dynein 1 intermediate chain 2 isoform X1 [Pteropus vampyrus];XP_004660403.1//PREDICTED: cytoplasmic dynein 1 intermediate chain 2 isoform X1 [Jaculus jaculus]
13429	NM_001301737,NM_010065	3295	3	0.05	Dnm1	NP_034195.2//dynamin-1 isoform 1 [Mus musculus];BAD90284.1//mKIAA4093 protein, partial [Mus musculus]
13430	NM_001039520,NM_001253893,NM_001253894,NM_001357718,NM_001357719,NM_001357721,NM_007871	3431.93	7681.92	112.04	Dnm2	XP_019514805.1//PREDICTED: dynamin-2 isoform X13 [Hipposideros armiger];NP_001240822.1//dynamin-2 isoform 1 [Mus musculus];XP_019514802.1//PREDICTED: dynamin-2 isoform X10 [Hipposideros armiger];NP_001240823.1//dynamin-2 isoform 4 [Mus musculus];XP_021062646.1//dynamin-2 isoform X2 [Mus pahari];XP_019514803.1//PREDICTED: dynamin-2 isoform X11 [Hipposideros armiger];NP_001034609.1//dynamin-2 isofo…
13433	NM_001199431,NM_001199432,NM_001199433,NM_001314011,NM_010066	5319.39	6114	57.31	Dnmt1	EDL25142.1//DNA methyltransferase (cytosine-5) 1, isoform CRA_d, partial [Mus musculus];EDL25143.1//DNA methyltransferase (cytosine-5) 1, isoform CRA_e, partial [Mus musculus];EDL25141.1//DNA methyltransferase (cytosine-5) 1, isoform CRA_c, partial [Mus musculus]
13434	NM_010067	2637	280	5.33	Trdmt1	NP_034197.3//tRNA (cytosine(38)-C(5))-methyltransferase [Mus musculus]
13435	NM_001271753,NM_007872,NM_153743	9674.91	658	3.38	Dnmt3a	XP_021035194.1//DNA (cytosine-5)-methyltransferase 3A [Mus caroli];XP_020941192.1//DNA (cytosine-5)-methyltransferase 3A isoform X3 [Sus scrofa]
13436	NM_001003960,NM_001003961,NM_001003963,NM_001122997,NM_001271744,NM_001271745,NM_001271746,NM_001271747,NM_010068	4062.38	162	1.99	Dnmt3b	XP_006498746.1//PREDICTED: DNA (cytosine-5)-methyltransferase 3B isoform X2 [Mus musculus];XP_006498749.1//PREDICTED: DNA (cytosine-5)-methyltransferase 3B isoform X5 [Mus musculus];XP_006498745.1//PREDICTED: DNA (cytosine-5)-methyltransferase 3B isoform X1 [Mus musculus];XP_006498751.1//PREDICTED: DNA (cytosine-5)-methyltransferase 3B isoform X7 [Mus musculus];XP_006498752.1//PREDICTED: DNA (cyt…
13437	NM_001110831,NM_016878	1768.26	400	11.44	Dnpep	BAC30079.1//unnamed protein product [Mus musculus]
13445	NM_013812	1283	2058	81.76	Cdk2ap1	EAW98398.1//CDK2-associated protein 1, isoform CRA_a, partial [Homo sapiens]
13446	NM_010069	2557	107.82	2.12	Doc2a	NP_034199.1//double C2-like domain-containing protein alpha [Mus musculus]
13448	NM_001291799,NM_010070	1821	362	10.05	Dok1	NP_034200.4//docking protein 1 isoform 1 [Mus musculus]
13449	NM_010071	1717	709	20.89	Dok2	NP_034201.1//docking protein 2 [Mus musculus]
13476	NM_007874	2910	2097	36.14	Reep5	NP_031900.3//receptor expression-enhancing protein 5 [Mus musculus]
13478	NM_007875	1920	865	22.74	Dpagt1	NP_031901.2//UDP-N-acetylglucosamine--dolichyl-phosphate N-acetylglucosaminephosphotransferase [Mus musculus]
13480	NM_001310084,NM_010072	2300.41	455	9.95	Dpm1	NP_001297013.1//dolichol-phosphate mannosyltransferase subunit 1 isoform 2 [Mus musculus];NP_034202.1//dolichol-phosphate mannosyltransferase subunit 1 isoform 1 [Mus musculus]
13481	NM_010073	877	489	28.81	Dpm2	XP_004671724.2//PREDICTED: dolichol phosphate-mannose biosynthesis regulatory protein [Jaculus jaculus]
13482	NM_001159543,NM_010074	5139.13	217.66	2.11	Dpp4	XP_021008644.1//dipeptidyl peptidase 4 [Mus caroli];BAE37187.1//unnamed protein product [Mus musculus]
13486	NM_026106	3080	1738	28.28	Dr1	NP_080382.2//protein Dr1 [Mus musculus]
13487	NM_021353	2911	2	0.03	Slc26a3	NP_067328.1//chloride anion exchanger [Mus musculus]
13494	NM_007879	1524	852	28.36	Drg1	OXB64643.1//hypothetical protein ASZ78_008719 [Callipepla squamata]
13495	NM_021354	1713	458	13.53	Drg2	XP_008820191.2//PREDICTED: developmentally-regulated GTP-binding protein 2 [Nannospalax galili]
13496	NM_001288625,NM_001288626,NM_007880	5308.7	5467.77	51.36	Arid3a	EDL31623.1//AT rich interactive domain 3A (Bright like), isoform CRA_b, partial [Mus musculus]
13497	NM_010078	6983	28.42	0.2	Drp2	XP_007990471.1//PREDICTED: dystrophin-related protein 2 isoform X1 [Chlorocebus sabaeus]
13498	NM_007881	4426	2399	27.06	Atn1	NP_031907.2//atrophin-1 [Mus musculus]
13506	NM_001317363,NM_001317365,NM_013505	4594	9	0.1	Dsc2	XP_007637626.1//PREDICTED: desmocollin-2 isoform X3 [Cricetulus griseus];XP_021070411.1//desmocollin-2 isoform X2 [Mus pahari];XP_021070410.1//desmocollin-2 isoform X1 [Mus pahari]
13508	NM_031174	7481	12	0.08	Dscam	NP_112451.1//Down syndrome cell adhesion molecule homolog precursor [Mus musculus]
13511	NM_007883	5771	19.42	0.17	Dsg2	NP_031909.2//desmoglein-2 preproprotein [Mus musculus]
13518	NM_001276764,NM_010081,NM_133833,NM_134448	18921.5	22.24	0.06	Dst	XP_021030787.1//dystonin isoform X1 [Mus caroli];XP_021030794.1//dystonin isoform X2 [Mus caroli];XP_021053007.1//dystonin isoform X5 [Mus pahari];NP_034211.2//dystonin isoform 4 [Mus musculus]
13521	NM_007885	3863	115	1.49	Slc26a2	NP_031911.1//sulfate transporter [Mus musculus]
13522	NM_001048175,NM_010082,NM_183366	4054	19.03	0.23	Adam28	EDL35956.1//a disintegrin and metallopeptidase domain 28, isoform CRA_a [Mus musculus];NP_001041640.1//disintegrin and metalloproteinase domain-containing protein 28 isoform 4 precursor [Mus musculus]
13527	NM_001285807,NM_001285808,NM_001285810,NM_001285811,NM_001285813,NM_001285817,NM_010087,NM_207650	2152	1	0.02	Dtna	XP_003365574.1//PREDICTED: dystrobrevin alpha isoform X17 [Equus caballus];XP_017173301.1//PREDICTED: dystrobrevin alpha isoform X4 [Mus musculus];EDK96977.1//dystrobrevin alpha, isoform CRA_b, partial [Mus musculus];XP_021541975.1//dystrobrevin alpha isoform X8 [Neomonachus schauinslandi];NP_001272736.1//dystrobrevin alpha isoform a [Mus musculus]
13528	NM_001162465,NM_001355528,NM_007886	5021.45	484.07	4.81	Dtnb	XP_004663800.1//PREDICTED: dystrobrevin beta [Jaculus jaculus];EDL01395.1//dystrobrevin, beta, isoform CRA_e, partial [Mus musculus]
13531	NM_007887	2661	81.41	1.54	Usp17la	AAI40989.1//Deubiquitinating enzyme 1 [Mus musculus]
13537	NM_010090	1630	736	22.87	Dusp2	NP_034220.2//dual specificity protein phosphatase 2 [Mus musculus]
13542	NM_001356381,NM_010091	3374	984	14.6	Dvl1	XP_021511495.1//segment polarity protein dishevelled homolog DVL-1 isoform X1 [Meriones unguiculatus]
13543	NM_007888	2937	381	6.5	Dvl2	NP_031914.3//segment polarity protein dishevelled homolog DVL-2 [Mus musculus]
13544	NM_001347176,NM_007889	3544.5	966.48	13.64	Dvl3	EDK97569.1//dishevelled 3, dsh homolog (Drosophila), isoform CRA_a, partial [Mus musculus]
13548	NM_001113389,NM_001347731,NM_007890	5797.65	2016	17.33	Dyrk1a	NP_031916.1//dual specificity tyrosine-phosphorylation-regulated kinase 1A isoform 1 [Mus musculus];NP_001334660.1//dual specificity tyrosine-phosphorylation-regulated kinase 1A isoform 2 [Mus musculus]
13549	NM_001037957,NM_001271370,NM_010092	2450.51	261	5.35	Dyrk1b	XP_006539590.1//PREDICTED: dual specificity tyrosine-phosphorylation-regulated kinase 1B isoform X2 [Mus musculus];EDL24152.1//dual-specificity tyrosine-(Y)-phosphorylation regulated kinase 1b, isoform CRA_b, partial [Mus musculus]
13555	NM_001291105,NM_007891	2733.4	964.36	17.71	E2f1	XP_006992906.1//PREDICTED: transcription factor E2F1 [Peromyscus maniculatus bairdii];XP_021544979.1//LOW QUALITY PROTEIN: transcription factor E2F1 [Neomonachus schauinslandi]
13557	NM_001289920,NM_010093	4934.14	450	4.55	E2f3	NP_034223.1//transcription factor E2F3 isoform E2f3a [Mus musculus];AAH59262.1//E2f3 protein, partial [Mus musculus]
13559	NM_007892	1763	17	0.49	E2f5	NP_031918.2//transcription factor E2F5 [Mus musculus]
13560	NM_001301784,NM_001355708,NM_007893	2667.62	622.64	11.72	E4f1	XP_014704468.1//PREDICTED: LOW QUALITY PROTEIN: transcription factor E4F1 [Equus asinus];XP_005007480.1//PREDICTED: transcription factor E4F1 isoform X3 [Cavia porcellus];XP_016878500.1//PREDICTED: transcription factor E4F1 isoform X6 [Homo sapiens]
13586	NM_007894	739	495.43	34.92	Ear1	XP_021011029.1//eosinophil cationic protein 2-like [Mus caroli]
13587	NM_007895	716	339.4	24.73	Ear2	XP_021011029.1//eosinophil cationic protein 2-like [Mus caroli]
13589	NM_007896	7330	4030.16	27.36	Mapre1	AAH52405.1//Mapre1 protein, partial [Mus musculus]
13590	NM_010094	1639	9.68	0.3	Lefty1	NP_034224.1//left-right determination factor 1 preproprotein [Mus musculus]
13591	NM_001290709,NM_001290710,NM_001290711,NM_007897	5203	142	1.36	Ebf1	XP_021096090.1//transcription factor COE1 isoform X1 [Heterocephalus glaber];NP_001277639.1//transcription factor COE1 isoform 3 [Mus musculus];EDL33839.1//early B-cell factor 1, isoform CRA_c, partial [Mus musculus]
13593	NM_001113414,NM_001113415,NM_010096	4908	1	0.01	Ebf3	XP_019583820.1//PREDICTED: transcription factor COE3 isoform X6 [Rhinolophus sinicus];BAD90316.1//mKIAA4201 protein, partial [Mus musculus]
13595	NM_007898	1757	666	19.17	Ebp	NP_031924.1//3-beta-hydroxysteroid-Delta(8),Delta(7)-isomerase [Mus musculus]
13601	NM_001252653,NM_001355070,NM_007899	1897	124	3.3	Ecm1	EDL38831.1//extracellular matrix protein 1, isoform CRA_a, partial [Mus musculus];NP_001341999.1//extracellular matrix protein 1 isoform 3 precursor [Mus musculus];BAE41471.1//unnamed protein product [Mus musculus]
13602	NM_001359014,NM_001359016,NM_010097	3132	3	0.05	Sparcl1	NP_034227.3//SPARC-like protein 1 precursor [Mus musculus]
13603	NM_010098	1783	15	0.43	Opn3	NP_034228.1//opsin-3 [Mus musculus]
13605	NM_001177625,NM_001177626,NM_007900	4010.54	1160	14.45	Ect2	NP_031926.2//protein ECT2 isoform 1 [Mus musculus];BAD90277.1//mKIAA4037 protein, partial [Mus musculus]
13607	NM_001177937,NM_001177938,NM_001177939,NM_001177940,NM_001177941,NM_001177942,NM_001177943,NM_001177944,NM_010099	4913.12	10	0.1	Eda	XP_007530813.1//PREDICTED: ectodysplasin-A isoform X6 [Erinaceus europaeus];XP_007530811.1//PREDICTED: ectodysplasin-A isoform X4 [Erinaceus europaeus];XP_005228089.1//PREDICTED: ectodysplasin-A isoform X1 [Bos taurus];EHH60959.1//Ectodermal dysplasia protein, partial [Macaca fascicularis];XP_007530809.1//PREDICTED: ectodysplasin-A isoform X2 [Erinaceus europaeus];XP_007530808.1//PREDICTED: ectod…
13609	NM_007901	3029	52	0.86	S1pr1	NP_031927.2//sphingosine 1-phosphate receptor 1 [Mus musculus]
13610	NM_010101	4484	74	0.82	S1pr3	EDL41098.1//endothelial differentiation, sphingolipid G-protein-coupled receptor, 3, partial [Mus musculus]
13611	NM_010102	2393	1913.24	40.21	S1pr4	NP_034232.1//sphingosine 1-phosphate receptor 4 [Mus musculus]
13612	NM_001037987,NM_010103	5328	1	0.01	Edil3	NP_001033076.1//EGF-like repeat and discoidin I-like domain-containing protein 3 isoform a precursor [Mus musculus];NP_034233.1//EGF-like repeat and discoidin I-like domain-containing protein 3 isoform b precursor [Mus musculus]
13614	NM_010104	2143	2	0.05	Edn1	EDL40983.1//endothelin 1, partial [Mus musculus]
13617	NM_010332	3643	143.62	1.97	Ednra	NP_034462.1//endothelin-1 receptor precursor [Mus musculus]
13618	NM_001136061,NM_001276296,NM_007904	3146.95	8.67	0.14	Ednrb	EDL00505.1//endothelin receptor type B, isoform CRA_b, partial [Mus musculus]
13619	NM_001042623,NM_001271579,NM_001355215,NM_007905	3766.44	290.15	3.85	Phc1	NP_001342144.1//polyhomeotic-like protein 1 isoform c [Mus musculus];XP_006505563.1//PREDICTED: polyhomeotic-like protein 1 isoform X4 [Mus musculus];EDK99681.1//polyhomeotic-like 1 (Drosophila), isoform CRA_b, partial [Mus musculus]
13626	NM_021876	2060	930	22.76	Eed	AAC53302.1//embryonic ectoderm development protein [Mus musculus]
[truncated: 13,003 more rows]

## Sheet: 1726-T.gene.fpkm
gene_id	transcript_id(s)	length	expected_count	FPKM	Symbol	Nr Description
100009600	NM_001103168	1010	11	0.65	Zglp1	EDL25155.1//mCG52721 [Mus musculus]
100017	NM_145554	2671	1590	34.81	Ldlrap1	NP_663529.2//low density lipoprotein receptor adapter protein 1 [Mus musculus]
100019	NM_001081392	17959	535	1.72	Mdn1	XP_021015097.1//midasin isoform X2 [Mus caroli]
100033459	NM_001162938	2987	121.05	2.37	Ifi208	NP_001156410.1//pyrin domain-containing protein 3 [Mus musculus]
100034251	NM_001081957	485	139	17.88	Wfdc17	EDL01677.1//mCG55370, partial [Mus musculus]
100034361	NM_001081975	1887	290.91	9.07	Mfap1b	BAC27936.1//unnamed protein product [Mus musculus]
100034363	NM_001080967	691	4.74	0.42	Tmsb15b2	EDL23881.1//RIKEN cDNA 4930488E11, partial [Mus musculus]
100034684	NM_001082546	453	12	1.66	BC100530	NP_001076015.1//stefin A-like protein [Mus musculus]
100034748	NM_001358019	2553	2	0.05	A930017K11Rik	EDL22476.1//mCG48762 [Mus musculus]
100036521	NM_001302353,NM_001302354	2186	79	2.12	Umad1	NP_001289282.1//UBAP1-MVB12-associated (UMA)-domain containing protein 1 isoform 1 [Mus musculus];NP_001289283.1//UBAP1-MVB12-associated (UMA)-domain containing protein 1 isoform 2 [Mus musculus]
100037258	NM_008929	5190	2137	23.92	Dnajc3	NP_032955.2//dnaJ homolog subfamily C member 3 precursor [Mus musculus]
100037278	NM_001166213	2482	25	0.59	Fam129c	NP_001159685.1//niban-like protein 2 [Mus musculus]
100037282	NM_001083945	1614	266.91	9.76	Rsph3b	AAI10285.1//Rshl2a protein [Mus musculus]
100037283	NM_001083938	962	2471.68	154.04	Rnaset2a	NP_080887.1//ribonuclease T2-B precursor [Mus musculus]
100038347	NM_001162532	2678	878	19.17	Fam174b	BAE37524.1//unnamed protein product [Mus musculus]
100038570	NM_001163318	816	2	0.15	Prcd	XP_017169681.1//PREDICTED: progressive rod-cone degeneration protein homolog isoform X1 [Mus musculus]
100038725	NM_001204983	2691	111	2.41	Cep85l	NP_001171300.1//centrosomal protein of 85 kDa-like [Rattus norvegicus]
100038847	NM_001164727	1955	5.03	0.15	Gm10406	XP_011243026.1//PREDICTED: predicted gene 3264 isoform X1 [Mus musculus]
100038882	NM_015783	756	1470.75	117.9	Isg15	NP_056598.2//ubiquitin-like protein ISG15 precursor [Mus musculus]
100038909	NM_001166672	2130	6.36	0.18	Gm14548	NP_035221.1//paired-Ig-like receptor A4 precursor [Mus musculus]
100038947	NM_001173459	1456	14.77	0.6	LOC100038947	NP_001166930.1//signal-regulatory protein beta 1-like precursor [Mus musculus]
100038993	NM_001100596	2680	6.46	0.14	Gm2002	XP_006537576.2//PREDICTED: interleukin 11 receptor, alpha chain 2-like isoform X1 [Mus musculus]
100039060	NM_001177543	4539	120.93	1.55	0610010B08Rik	NP_001177231.1//novel KRAB box and zinc finger, C2H2 type domain containing protein isoform 1 [Mus musculus]
100039123	NM_001205057	1324	126.53	5.67	Gm14295	XP_021037453.1//zinc finger protein 120-like isoform X1 [Mus caroli]
100039139	NM_001166063,NM_001357801	630	1	0.1	Ccdc152	XP_017171842.1//PREDICTED: coiled-coil domain-containing protein 152 isoform X2 [Mus musculus];XP_017171841.1//PREDICTED: coiled-coil domain-containing protein 152 isoform X1 [Mus musculus]
100039192	NM_001270498,NM_001270499	1399.85	390.08	16.5	Tmem254c	NP_080955.1//transmembrane protein 254 isoform 1 [Mus musculus];XP_021059294.1//transmembrane protein 254 isoform X1 [Mus pahari]
100039246	NM_001270503	1020	40	2.35	Plac9b	NP_997112.1//placenta-specific protein 9 precursor [Mus musculus]
100039257	NM_001270495,NM_001270496	1205.01	144.99	7.16	Tmem254b	NP_080955.1//transmembrane protein 254 isoform 1 [Mus musculus];XP_021059294.1//transmembrane protein 254 isoform X1 [Mus pahari]
100039596	NM_001285425	3766	18	0.28	Tcf24	NP_001272354.1//transcription factor 24 [Mus musculus]
100039707	NM_001128601	783	183.34	14.17	Mthfsl	NP_001122073.1//5, 10-methenyltetrahydrofolate synthetase-like [Mus musculus]
100039781	NM_027511	936	113	7.25	Hrct1	NP_081787.1//histidine-rich carboxyl terminus protein 1 [Mus musculus]
100039795	NM_001164528,NM_001357428,NM_001357429,NM_001357430,NM_001357431,NM_001357432	7879.64	19	0.14	Ildr2	XP_006496659.1//PREDICTED: immunoglobulin-like domain-containing receptor 2 isoform X4 [Mus musculus];XP_006496658.1//PREDICTED: immunoglobulin-like domain-containing receptor 2 isoform X3 [Mus musculus];XP_006496656.1//PREDICTED: immunoglobulin-like domain-containing receptor 2 isoform X1 [Mus musculus];NP_001158000.1//immunoglobulin-like domain-containing receptor 2 precursor [Mus musculus];XP_…
100039796	NM_001145164	2816	53.33	1.11	Tgtp2	AGY29637.1//Irgb6_1 [Mus musculus molossinus]
100039863	NM_001164046,NM_001199962,NM_001199963	712	4.25	0.36	Gm13306	NP_001041644.1//C-C motif chemokine 27 isoform 1 [Mus musculus];NP_001157518.1//chemokine (C-C motif) ligand 27b isoform 2 precursor [Mus musculus];EDL05374.1//chemokine (C-C motif) ligand 27, isoform CRA_a [Mus musculus]
100039939	NM_001199965,NM_001199966	712	4.25	0.36	Gm2506	NP_001157518.1//chemokine (C-C motif) ligand 27b isoform 2 precursor [Mus musculus];EDL05374.1//chemokine (C-C motif) ligand 27, isoform CRA_a [Mus musculus]
100039968	NM_001099319	1139	90	4.71	Tmem35b	NP_001092789.1//transmembrane protein 35B precursor [Mus musculus]
100040048	NM_001199959,NM_001199960,NM_001199961	712	4.25	0.36	Ccl27b	NP_001041644.1//C-C motif chemokine 27 isoform 1 [Mus musculus];NP_001157518.1//chemokine (C-C motif) ligand 27b isoform 2 precursor [Mus musculus];EDL05374.1//chemokine (C-C motif) ligand 27, isoform CRA_a [Mus musculus]
100040462	NM_001170853	1930	375.55	11.44	Mndal	NP_001164324.1//myeloid cell nuclear differentiation antigen-like protein [Mus musculus]
100040531	NM_001166627,NM_001199948	823.06	282.17	20.69	Dynlt1f	NP_033368.1//dynein light chain Tctex-type 1 [Mus musculus];NP_001186877.1//dynein light chain Tctex-type 1F isoform 2 [Mus musculus]
100040563	NM_001166630	693	1104.82	97.07	Dynlt1c	NP_033368.1//dynein light chain Tctex-type 1 [Mus musculus]
100040591	NM_001110227	3056	7	0.13	Kcnj13	NP_001103697.1//inward rectifier potassium channel 13 [Mus musculus]
100040599	NM_001177408	2514	3.5	0.08	Gm15319	NP_001170879.1//testis-specific gene with ankyrin repeats and PEST domain-like [Mus musculus]
100040608	NM_001115087	1691	8.44	0.29	Fancf	NP_001108559.1//Fanconi anemia group F protein [Mus musculus]
100040671	NM_001177715	1991	4.34	0.13	Gm2897	XP_011243022.1//PREDICTED: alpha7-takusan isoform X1 [Mus musculus]
100040766	NM_001281466	7502	1.15	0.01	Mroh2a	NP_001268395.1//maestro heat-like repeat-containing protein family member 2A [Mus musculus]
100040944	NM_001346707	4104	116.05	1.65	Gm3055	NP_001333636.1//predicted gene 3055 [Mus musculus]
100041085	NM_001173500	1782	5.54	0.18	Mfsd4b3	XP_003504955.1//PREDICTED: sodium-dependent glucose transporter 1C isoform X1 [Cricetulus griseus]
100041151	NM_001309401	1739	3.02	0.1	Gm3636	XP_017171209.1//PREDICTED: predicted gene 3164 isoform X1 [Mus musculus]
100041230	NM_001195421	405	83.16	13.02	Hist1h4m	XP_004432092.2//PREDICTED: uncharacterized protein LOC101407346 [Ceratotherium simum simum]
100041354	NM_001122678,NM_001167792,NM_001167793	1410	0.52	0.02	Gm3286	BAC35771.1//unnamed protein product [Mus musculus];NP_001161264.1//uncharacterized protein LOC100041354 isoform 2 [Mus musculus]
100041449	NM_001105160	1999	1.15	0.03	Cyp3a59	NP_062766.2//cytochrome P450 3A25 [Mus musculus]
100041515	NM_001291093,NM_001291094	1654	3.63	0.13	Gm3383	NP_001278022.1//alpha38-takusan isoform a [Mus musculus]
100041546	NM_001099217,NM_001357693	823	31.71	2.33	Ly6c2	NP_001092687.1//lymphocyte antigen 6C2 precursor [Mus musculus]
100041574	NM_001123370	2120	249.67	6.91	9030025P20Rik	NP_001116844.1//uncharacterized protein LOC100041621 [Mus musculus]
100041579	NM_001270431	377	1.09	0.18	Gm20878	XP_021582614.1//uncharacterized protein LOC101971023 isoform X1 [Ictidomys tridecemlineatus]
100041585	NM_007444	3201	20.95	0.38	Amd2	NP_031470.3//S-adenosylmethionine decarboxylase proenzyme 2 [Mus musculus]
100041596	NM_001205249	1185	2.28	0.11	Gal3st2b	NP_001192178.1//galactose-3-O-sulfotransferase 2 [Mus musculus]
100041621	NM_001123372	2061	3.4	0.1	Gm3435	NP_001116844.1//uncharacterized protein LOC100041621 [Mus musculus]
100041677	NM_001127189	2729	55.35	1.19	Zfp984	XP_017174467.1//PREDICTED: gastrula zinc finger protein XlCGF26.1-like [Mus musculus]
100041678	NM_001256886	1982	13.68	0.41	Gm3500	NP_001243815.1//predicted gene 3468 [Mus musculus]
100041874	NM_001270842	2075	15.67	0.44	Gm3558	NP_001257771.1//alpha19-takusan [Mus musculus]
100041953	NM_001142441	801	1833.23	138.31	Sap18b	NP_033145.2//histone deacetylase complex subunit SAP18 [Mus musculus]
100041979	NM_001162910	2919	0.99	0.02	Gm3604	EDL16198.1//mCG121035, isoform CRA_b, partial [Mus musculus]
100042149	NM_001024712	2139	5.3	0.15	Gm3696	XP_011243026.1//PREDICTED: predicted gene 3264 isoform X1 [Mus musculus]
100042150	NM_001167891	2839	278	5.72	Nrg2	NP_001161363.1//pro-neuregulin-2, membrane-bound isoform [Mus musculus]
100042165	NM_001166581	5181	440.62	4.94	BC005561	NP_001160053.1//cDNA sequence BC005561 [Mus musculus]
100042480	NM_001163610	12971	23.84	0.11	Nhsl2	XP_001070369.4//PREDICTED: NHS-like protein 2 isoform X5 [Rattus norvegicus]
100042499	NM_001104645	2346	26	0.65	Vmn2r55	NP_001098115.1//vomeronasal 2, receptor 55 [Mus musculus]
100042514	NM_001309382	852	2.41	0.17	Sprr2a3	CAA06588.1//SPR2A protein [Mus musculus]
100042555	NM_001099348	1953	11.23	0.34	Gm13305	XP_006537576.2//PREDICTED: interleukin 11 receptor, alpha chain 2-like isoform X1 [Mus musculus]
100042784	NM_001177536	1870	20	0.63	Prdm11	NP_001171007.1//PR domain-containing protein 11 [Mus musculus]
100042786	NM_001166062	689	1	0.09	Gm16381	XP_004464750.1//PREDICTED: ubiquitin-like protein 5 [Dasypus novemcinctus]
100042807	NM_001256055	2419	1450.82	35.12	Eif3j2	NP_001242984.1//eukaryotic translation initiation factor 3 subunit J-B [Mus musculus]
100043034	NM_001177767	3998	1.06	0.02	Rex2	NP_001171016.1//zinc finger protein 600 [Mus musculus]
100043057	NM_001101640	1538	1	0.04	Tmem207	NP_001095110.1//transmembrane protein 207 precursor [Mus musculus]
100043125	NM_001101657	812	10.15	0.76	Cd300ld5	NP_001095126.1//CD300 molecule like family member D4 precursor [Mus musculus]
100043133	NM_177001	3581	19.14	0.31	9130023H24Rik	XP_003341653.1//PREDICTED: zinc finger protein 660-like isoform X1 [Monodelphis domestica]
100043254	NM_001163611	860	1	0.07	Nps	NP_001157083.1//neuropeptide S precursor [Mus musculus]
100043272	NM_001301269	3053	302	5.77	Inafm2	XP_013368055.1//PREDICTED: putative transmembrane protein INAFM2 [Chinchilla lanigera]
100043314	NM_001146325	963	57.21	3.56	Tigit	NP_001139797.1//T-cell immunoreceptor with Ig and ITIM domains precursor [Mus musculus]
100043332	NM_001254953	1321	1	0.04	Ankrd66	NP_001241882.1//ankyrin repeat domain-containing protein 66 [Mus musculus]
100043387	NM_001099327	1621	25.23	0.92	Gm14305	CAM27169.1//novel KRAB box and zinc finger, C2H2 type domain containing protein [Mus musculus]
100043468	NM_001142957	3236	99.17	1.79	Zfp955b	NP_082819.1//zinc finger protein 763 [Mus musculus]
100043497	NM_001253910	1276	11.14	0.52	Nat8f7	NP_001240839.2//camello-like 3-like [Mus musculus]
100043597	NM_001304266	10914	2219.93	11.77	Srcap	NP_001291195.1//helicase SRCAP [Mus musculus]
100043665	NM_001201364	1724	6.93	0.24	Gm10662	NP_001030076.1//serine/threonine kinase-like [Mus musculus]
100043684	NM_001160150	3723	6.08	0.1	Amy2a4	EDL12413.1//mCG11265, isoform CRA_a, partial [Mus musculus]
100043686	NM_001160151	3723	6.08	0.1	Amy2a3	EDL12413.1//mCG11265, isoform CRA_a, partial [Mus musculus]
100043688	NM_001160152	3723	6.08	0.1	Amy2a2	EDL12413.1//mCG11265, isoform CRA_a, partial [Mus musculus]
100043757	NM_001099328	9807	12	0.07	Zfp831	NP_001092798.1//zinc finger protein 831 [Mus musculus]
100043772	NM_001254951	6546	42.94	0.38	Zfp850	XP_007643946.1//PREDICTED: zinc finger protein 60 isoform X6 [Cricetulus griseus]
100043813	NM_001190258	374	168.75	28.84	Rps27rt	XP_017804046.2//40S ribosomal protein S27-like, partial [Papio anubis]
100043868	NM_001099330	491	6	0.76	Scgb1b30	NP_001092800.1//androgen binding protein (Abp) family member precursor [Mus musculus]
100043899	NM_001099331	1094	31	1.69	R3hdml	EDL06333.1//mCG5440, partial [Mus musculus]
100044193	NM_001024731	2514	6.63	0.15	Gm20939	AAH70434.1//Hypothetical protein LOC100044193 [Mus musculus]
100044509	NM_001195258	1075	38	2.11	Tgfbr3l	XP_021024983.1//dual specificity mitogen-activated protein kinase kinase 7 isoform X6 [Mus caroli]
100045778	NM_001220499	4573	65	0.83	Rnf223	NP_001207428.1//RING finger protein 223 [Mus musculus]
100048534	NM_027559	5947	19	0.19	Cfap43	NP_081835.2//cilia- and flagella-associated protein 43 [Mus musculus]
100048644	NM_001164813	322	7.33	1.48	Pet117	XP_004588120.1//PREDICTED: zinc finger homeobox protein 4 [Ochotona princeps]
100048658	NM_001191044	2209	3	0.08	Ddx43	NP_001177973.1//probable ATP-dependent RNA helicase DDX43 [Mus musculus]
100048885	NM_001134644	881	4.91	0.34	Gm2083	NP_001128116.1//major urinary protein LOC100048885 precursor [Mus musculus]
100061	NM_001356281,NM_175305	3712	3.05	0.05	Lrrc19	EDL30935.1//leucine rich repeat containing 19, isoform CRA_b, partial [Mus musculus];EDL30934.1//leucine rich repeat containing 19, isoform CRA_a, partial [Mus musculus]
100072	NM_001081557,NM_001195565	4061.31	273	3.91	Camta1	XP_021499914.1//calmodulin-binding transcription activator 1-like [Meriones unguiculatus];XP_021015199.1//calmodulin-binding transcription activator 1 isoform X1 [Mus caroli]
100073351	NM_001098723	2867	46	0.94	Yy2	NP_001092193.1//transcription factor YY2 [Mus musculus]
100087	NM_029571	1556	278	10.55	Kti12	BAE28403.1//unnamed protein product [Mus musculus]
100088	NM_001197082,NM_133878	2296.37	607	15.49	Rcc1	EDL30107.1//regulator of chromosome condensation 1, isoform CRA_b, partial [Mus musculus]
100090	NM_133879	2226	176	4.64	Zbtb48	NP_598640.2//telomere zinc finger-associated protein [Mus musculus]
100101806	NM_001100110	2516	3222.51	74.96	Srp54c	NP_001093580.1//signal recognition particle 54C [Mus musculus]
100101807	NM_001100116	3863	2262.95	34.11	1700047I17Rik2	NP_082803.1//protein FAM177A1 [Mus musculus]
100113398	NM_001100606	1413	72.44	3.04	Adat3	NP_001094076.1//probable inactive tRNA-specific adenosine deaminase-like protein 3 [Mus musculus]
100121	NM_001290475,NM_001355189,NM_146142	3656.28	565	9	Tdrd7	NP_001277404.1//tudor domain-containing protein 7 isoform 1 [Mus musculus]
100126226	NM_001201323	1775	2.68	0.09	Krt83	NP_001188252.1//type II hair keratin [Mus musculus]
100126778	NM_001177584	901	2	0.13	Esp8	NP_001171055.1//exocrine gland-secreting peptide 8 precursor [Mus musculus]
100126824	NM_001111288	1158	113.78	5.85	Sco2	NP_001104758.1//protein SCO2 homolog, mitochondrial [Mus musculus]
100129	NM_178406	3777	453	6.99	Gpr153	NP_848493.1//probable G-protein coupled receptor 153 [Mus musculus]
100141474	NM_001289118	1425	7.71	0.32	4933428G20Rik	EDL16081.1//mCG146189, partial [Mus musculus]
100163	NM_001285872,NM_001285874,NM_001285875,NM_001285877,NM_133880	3013.18	260	5.04	Pafah2	NP_598641.2//platelet-activating factor acetylhydrolase 2, cytoplasmic isoform b [Mus musculus];NP_001272801.1//platelet-activating factor acetylhydrolase 2, cytoplasmic isoform a [Mus musculus]
100169	NM_001161797,NM_175306	4563.33	1261	16.07	Phactr4	BAD90294.1//mKIAA4120 protein, partial [Mus musculus]
100177	NM_001285885,NM_001285887,NM_001285888,NM_177462	4535.27	148	1.9	Zmym6	EDL30259.1//zinc finger, MYM-type 6, isoform CRA_b, partial [Mus musculus];EDL30258.1//zinc finger, MYM-type 6, isoform CRA_a, partial [Mus musculus]
100182	NM_001045514,NM_001305432	5276.68	274.73	3.02	Akna	NP_001038979.1//AT-hook-containing transcription factor [Mus musculus]
100188919	NM_001309430	2124	34	0.94	Gm45915	NP_001296359.1//immune system released activating agent [Mus musculus]
100198	NM_001291004,NM_173371	4722.33	542	6.67	H6pd	NP_775547.2//GDH/6PGL endoplasmic bifunctional protein isoform 1 precursor [Mus musculus]
100201	NM_181401	4681	442	5.49	Tmem64	NP_852066.2//transmembrane protein 64 [Mus musculus]
100206	NM_133883	1368	198	8.58	Adprhl2	EDL30292.1//ADP-ribosylhydrolase like 2, isoform CRA_c, partial [Mus musculus]
100210	NM_001290742,NM_133884	1356	281	12.28	Gpn2	NP_001277671.1//GPN-loop GTPase 2 isoform 2 [Mus musculus];XP_021499385.1//GPN-loop GTPase 2 [Meriones unguiculatus]
100213	NM_001037709,NM_199057	5317	843.98	9.22	Rusc2	BAC65545.1//mKIAA0375 protein, partial [Mus musculus]
100216474	NM_001098267	1623	5	0.18	Ttll2	NP_001091737.1//probable tubulin polyglutamylase TTLL2 [Mus musculus]
100226	NM_133887	2320	1053	26.6	Stx12	NP_598648.1//syntaxin-12 [Mus musculus]
100233175	NM_001142938	1162	158.26	8.11	Gon7	NP_001136410.1//EKC/KEOPS complex subunit GON7 [Mus musculus]
100233208	NM_001142963	4747	50.6	0.62	Gm10778	XP_021485208.1//zinc finger protein 431-like [Meriones unguiculatus]
100270744	NM_001145100	3520	3	0.05	Btbd18	NP_001138572.1//BTB/POZ domain-containing protein 18 [Mus musculus]
100271704	NM_001163772	540	1	0.11	Gm17660	NP_001157244.1//predicted gene, 17660 precursor [Mus musculus]
100273	NM_001134791,NM_001346502,NM_001355190,NM_001355191,NM_133885,NM_173350	3198.84	2706.14	49.36	Osbpl9	NP_001128263.1//oxysterol-binding protein-related protein 9 isoform c [Mus musculus];NP_001333431.1//oxysterol-binding protein-related protein 9 isoform d [Mus musculus];XP_021516535.1//oxysterol-binding protein-related protein 9 isoform X2 [Meriones unguiculatus];NP_598646.4//oxysterol-binding protein-related protein 9 isoform a [Mus musculus];NP_775485.2//oxysterol-binding protein-related prote…
100294583	NM_001159743	1507	7.09	0.28	Alkal2	XP_017170402.1//PREDICTED: protein FAM150B isoform X1 [Mus musculus]
100302688	NM_001164374	872	6	0.41	Gm17455	XP_006513025.1//PREDICTED: uncharacterized protein C10orf105 homolog isoform X2 [Mus musculus]
100303732	NM_001177404,NM_001177406	2072.25	40.03	1.13	Zfp967	XP_003512540.2//PREDICTED: LOW QUALITY PROTEIN: zinc finger protein 431 isoform X1 [Cricetulus griseus];NP_001171039.1//KRAB box and zinc finger C2H2 type domain containing protein-like [Mus musculus]
100303744	NM_001164787	3547	2.21	0.04	Sprr2a2	CAA06588.1//SPR2A protein [Mus musculus]
100310809	NM_001354753	2954	24.3	0.48	Gm10509	NP_001341682.1//predicted gene 10509 [Mus musculus]
100310872	NM_001166629	4978	271.17	3.17	Dynlt1a	NP_033368.1//dynein light chain Tctex-type 1 [Mus musculus]
100317	NM_001035525,NM_001035526,NM_001355196,NM_133886	4369.3	1169	15.56	AU040320	NP_001030602.1//dyslexia-associated protein KIAA0319-like protein isoform 1 [Mus musculus];NP_001342125.1//dyslexia-associated protein KIAA0319-like protein isoform 3 [Mus musculus];EDL30274.1//expressed sequence AU040320, isoform CRA_b, partial [Mus musculus]
100328588	NM_001171024	2320	38.56	0.97	Gm21948	NP_001164495.1//L-amino-acid oxidase precursor [Mus musculus]
100336	NM_001290725,NM_001355198,NM_001355199,NM_146154	2087.87	357	10.04	Ppp1r8	NP_001342127.1//nuclear inhibitor of protein phosphatase 1 isoform 3 [Mus musculus];NP_001342128.1//nuclear inhibitor of protein phosphatase 1 isoform 4 [Mus musculus];KFO37676.1//Nuclear inhibitor of protein phosphatase 1 [Fukomys damarensis]
100340	NM_133888	1925	124	3.79	Smpdl3b	NP_598649.1//acid sphingomyelinase-like phosphodiesterase 3b precursor [Mus musculus]
100342	NM_175307	2288	547	14.01	Fam46b	NP_780516.1//protein FAM46B [Mus musculus]
100383	NM_133889	2684	3362	73.24	Bsdc1	NP_598650.2//BSD domain-containing protein 1 [Mus musculus]
100416706	NM_001163246	4835	79.92	0.96	Zfp729b	NP_001156718.1//zinc finger protein [Mus musculus]
100434	NM_001159633,NM_133891	2834.89	737	15.19	Slc44a1	NP_598652.3//choline transporter-like protein 1 isoform A [Mus musculus];NP_001153105.1//choline transporter-like protein 1 isoform B [Mus musculus]
100463512	NM_001190732	334	3594	696.8	Gm20594	NA
100465	NM_175308	2882	131.57	2.67	Mob3c	XP_007077313.1//PREDICTED: MOB kinase activator 3C isoform X1 [Panthera tigris altaica]
100470	NM_133892	1958	302	9.07	Lao1	NP_598653.3//L-amino acid oxidase 1 precursor [Mus musculus]
100494	NM_001159908,NM_133349	3184.26	7035.23	128.91	Zfand2a	XP_021496399.1//AN1-type zinc finger protein 2A [Meriones unguiculatus]
100502698	NM_001200038,NM_172615	5316	659	7.2	Rubcn	BAC65503.1//mKIAA0226 protein, partial [Mus musculus];EDK97813.1//RIKEN cDNA 1700021K19, isoform CRA_d, partial [Mus musculus]
100502736	NM_001270489	1003	3	0.18	Gm19345	EDL23201.1//mCG145998, partial [Mus musculus]
100502766	NM_001195298	2330	62.86	1.58	Kifc1	NP_001182227.1//kinesin-like protein KIFC1 [Mus musculus]
100502803	NM_001177537	807	1	0.07	Gm11562	XP_006925174.2//PREDICTED: keratin-associated protein 4-9-like [Pteropus alecto]
100502825	NM_001271590,NM_001271591	677.47	651.7	58.64	Rpl37rt	XP_006080949.1//PREDICTED: LOW QUALITY PROTEIN: ribosomal protein L37 [Bubalus bubalis];XP_012863843.1//PREDICTED: 60S ribosomal protein L37 [Echinops telfairi]
100502841	NM_001195633	9672	236.87	1.42	Epg5	XP_021070001.1//ectopic P granules protein 5 homolog [Mus pahari]
100502861	NM_028384	2656	18	0.4	Ccdc13	NP_082660.1//coiled-coil domain-containing protein 13 [Mus musculus]
100502940	NM_001195681	1263	31	1.46	Colca2	EDL25777.1//mCG127934, partial [Mus musculus]
100502950	NM_001195253	1152	5	0.26	Gm3336	EDL28862.1//mCG14782, isoform CRA_b, partial [Mus musculus]
100503041	NM_001195265	3927	56.83	0.84	Pdzd7	NP_001182194.1//PDZ domain-containing protein 7 [Mus musculus]
100503043	NM_001202500	9014	58.18	0.37	Armcx4	NP_001189429.2//armadillo repeat-containing X-linked protein 4 [Mus musculus]
100503085	NM_001195075	2142	3	0.08	Klhl3	NP_001182004.1//kelch-like protein 3 [Mus musculus]
100503185	NM_001255991	1134	1	0.05	Btbd8	NP_001242920.1//BTB/POZ domain-containing protein 8 [Mus musculus]
100503353	NM_001199308	3382	40.41	0.7	Gm14440	NP_001171039.1//KRAB box and zinc finger C2H2 type domain containing protein-like [Mus musculus]
100503361	NM_001195710	531	8	0.93	Tmem95	NP_001182639.1//transmembrane protein 95 precursor [Mus musculus]
100503386	NM_001195529	3037	6	0.12	Tpbgl	NP_001182458.1//trophoblast glycoprotein-like precursor [Mus musculus]
100503481	NM_001252013	1724	6	0.21	4930453H23Rik	NP_001094971.1//uncharacterized protein LOC333588 [Mus musculus]
100503545	NM_001195674	2567	2	0.05	Nuggc	NP_001182603.2//nuclear GTPase SLIP-GC [Mus musculus]
100503572	NM_001195338,NM_001195348	2289.6	188.36	4.82	Bbip1	XP_006526610.1//PREDICTED: BBSome-interacting protein 1 isoform X1 [Mus musculus]
100503583	NM_001256142	4572	13.41	0.17	Fsbp	NP_001243071.1//fibrinogen silencer-binding protein [Mus musculus]
100503584	NM_001127188	2240	1.32	0.03	Zfp534	NP_001171016.1//zinc finger protein 600 [Mus musculus]
100503605	NM_001201391	639	4.42	0.42	Hbb-bs	NP_032246.2//hemoglobin, beta adult t chain [Mus musculus]
100503659	NM_001195268	2978	982.66	19.27	Cbarp	XP_006513031.1//PREDICTED: voltage-dependent calcium channel beta subunit-associated regulatory protein isoform X3 [Mus musculus]
100503670	NM_016980	2036	12637.1	364.54	Rpl5	XP_014442064.1//PREDICTED: 60S ribosomal protein L5, partial [Tupaia chinensis]
100503710	NM_001195531	328	2	0.4	Gm5741	NP_001182460.1//uncharacterized LOC105372280 homolog [Mus musculus]
100503884	NM_001256059	3317	185	3.25	Ccdc149	NP_001242988.1//coiled-coil domain-containing protein 149 [Mus musculus]
100503890	NM_001195244	1202	212	10.49	Pet100	NP_001182173.1//protein PET100 homolog, mitochondrial [Mus musculus]
100503895	NM_031187	1191	3	0.15	Tpsab1	XP_021005333.1//tryptase [Mus caroli]
100503915	NM_001195537	1838	6.94	0.22	Smpd5	NP_001182466.1//sphingomyelin phosphodiesterase 5 [Mus musculus]
100503924	NM_001357661	438	6	0.86	Fcor	P0DJI6.1//RecName: Full=Foxo1-corepressor; Short=FCoR; AltName: Full=Foxo1 CoRepressor
100503991	NM_001195034	1278	2	0.09	Acp4	NP_001181963.1//testicular acid phosphatase precursor [Mus musculus]
100504112	NM_001195091	1051	2.58	0.15	Ccer2	NP_001182020.1//coiled-coil domain-containing glutamate-rich protein 2 precursor [Mus musculus]
100504183	NM_001256057	1891	6	0.19	Krtap16-1	NP_001242986.1//keratin-associated protein 16-1 [Mus musculus]
100504195	NM_027587	2397	13	0.32	Micalcl	EDL17030.1//mCG13320, isoform CRA_b [Mus musculus]
100504234	NM_001195672	2151	2	0.05	Ccdc170	XP_021076543.1//coiled-coil domain-containing protein 170 [Mus pahari]
100504263	NM_001305136,NM_001305137	3927.79	72.1	1.07	2210418O10Rik	NP_001177231.1//novel KRAB box and zinc finger, C2H2 type domain containing protein isoform 1 [Mus musculus]
100504309	NM_001349093	351	42	7.7	Smim27	NP_001336022.1//topoisomerase I binding, arginine/serine-rich, opposite strand [Mus musculus]
100504323	NM_001204913	1551	41.5	1.58	Gm20172	NA
100504404	NM_010381	887	1	0.07	H2-Ea-ps	NP_034511.2//histocompatibility 2, class II antigen E alpha precursor [Mus musculus]
100504446	NM_001195673	1350	6	0.26	Prr22	NP_001182602.1//proline-rich protein 22 [Mus musculus]
100504518	NM_001195097	5553	3.63	0.04	3425401B19Rik	NP_001182026.1//uncharacterized protein C10orf71 homolog [Mus musculus]
100504608	NM_001205036	699	7	0.61	Mettl21b	NP_001191965.1//EEF1A lysine methyltransferase 3 [Mus musculus]
100504663	NM_172599	3466	291	4.89	Atg14	NP_766187.1//beclin 1-associated autophagy-related key regulator [Mus musculus]
100504710	NM_001201389	1395	7.15	0.3	Nat8f6	NP_001188318.1//camello-like 3-like [Mus musculus]
100504715	NM_001200002	6872	149.29	1.26	Tmppe	XP_021028306.1//transmembrane protein with metallophosphoesterase domain [Mus caroli]
100515	NM_001081144,NM_001177902	6816	132	1.12	Zfp518b	NP_001074613.2//zinc finger protein 518B [Mus musculus]
100529082	NM_001199967	1344	152.6	6.73	Gm11127	NP_001186896.1//predicted gene 11127 precursor [Mus musculus]
100532	NM_145923	3240	1821	32.79	Rell1	NP_666035.2//RELT-like protein 1 precursor [Mus musculus]
100534273	NM_001277076	6318	32	0.29	Fer1l5	XP_021053268.1//fer-1-like protein 5 [Mus pahari]
100534287	NM_001357165	10783	5	0.03	Dchs2	XP_021052587.1//protocadherin-23 [Mus pahari]
100535	NM_133893	1750	1.01	0.03	Oas1d	XP_021017577.1//2'-5'-oligoadenylate synthase 1A-like isoform X2 [Mus caroli]
100554	NM_178894	1212	0.79	0.04	AA792892	NP_849225.2//uncharacterized protein LOC100554 [Mus musculus]
100561	NM_133895	2720	359	7.72	Slc15a4	NP_598656.1//solute carrier family 15 member 4 [Mus musculus]
100604	NM_133897	2829	184	3.8	Lrrc8c	XP_019517321.1//PREDICTED: volume-regulated anion channel subunit LRRC8C [Hipposideros armiger]
100608	NM_153570	2039	694	19.99	Noc4l	BAE26827.1//unnamed protein product [Mus musculus]
100609	NM_145414	2242	90.3	2.36	Nsun5	NP_663389.2//probable 28S rRNA (cytosine-C(5))-methyltransferase [Mus musculus]
100637	NM_133898	1907	67	2.07	N4bp2l1	EDL05881.1//RIKEN cDNA B230342M21, partial [Mus musculus]
100678	NM_133900	1554	88	3.34	Psph	NP_598661.1//phosphoserine phosphatase [Mus musculus]
100683	NM_001081362	12476	1181	5.48	Trrap	NP_001074831.1//transformation/transcription domain-associated protein [Mus musculus]
100689	NM_133903	2237	46	1.21	Spon2	NP_598664.3//spondin-2 precursor [Mus musculus]
100702	NM_194336	4329	220.79	2.97	Gbp6	NP_919317.2//guanylate binding protein 6 [Mus musculus]
100705	NM_133904	8497	79	0.54	Acacb	XP_021042297.1//acetyl-CoA carboxylase 2 [Mus pahari]
100710	NM_001346503,NM_175310	7311.98	238	1.89	Pds5b	XP_020146031.1//sister chromatid cohesion protein PDS5 homolog B isoform X2 [Microcebus murinus];XP_020146033.1//sister chromatid cohesion protein PDS5 homolog B isoform X4 [Microcebus murinus]
100715	NM_133905	1873	778	24.43	Papd4	NP_598666.1//poly(A) RNA polymerase GLD2 [Mus musculus]
100732	NM_001310516,NM_133350	1858.66	266	8.42	Mapre3	EDL37295.1//microtubule-associated protein, RP/EB family, member 3, isoform CRA_b, partial [Mus musculus];XP_021018656.1//microtubule-associated protein RP/EB family member 3 isoform X3 [Mus caroli]
100737	NM_001190733,NM_001190734,NM_178896	4057.73	284	4.07	Dcun1d4	XP_008580003.1//PREDICTED: DCN1-like protein 4 isoform X2 [Galeopterus variegatus];NP_001177663.1//DCN1-like protein 4 isoform A [Mus musculus];XP_008580002.1//PREDICTED: DCN1-like protein 4 isoform X1 [Galeopterus variegatus]
100756	NM_001033202	2790	531	11.12	Usp30	AAH38606.1//Usp30 protein, partial [Mus musculus]
100763	NM_133907	5033	436	5.03	Ube3c	BAC65469.1//mKIAA0010 protein, partial [Mus musculus]
100764	NM_029096,NM_133908	1608.04	64	2.35	Rita1	EDL19760.1//RIKEN cDNA 1110008J03, isoform CRA_a, partial [Mus musculus]
100855	NM_001113362,NM_001113364,NM_133910	4208.18	666	9.21	Tbc1d14	NP_001106835.1//TBC1 domain family member 14 isoform c [Mus musculus];NP_001106833.1//TBC1 domain family member 14 isoform a [Mus musculus]
100859931	NM_001142939	3835	72.27	1.1	Gm20604	NP_071718.1//modulator of apoptosis 1 [Mus musculus]
100861615	NM_001270812	1991	17.32	0.51	LOC100861615	NP_001278022.1//alpha38-takusan isoform a [Mus musculus]
100861668	NM_001270553	2514	3.5	0.08	Gm21119	NP_001257482.1//ankyrin repeat domain-containing protein 7-like [Mus musculus]
100861753	NM_001302966	1743	26.9	0.91	Gm21188	BAE25571.1//unnamed protein product, partial [Mus musculus]
100861880	NM_001270898	1217	1.47	0.07	Gm21293	EDL21678.1//mCG1038850 [Mus musculus]
100861891	NM_001270901	1217	1.47	0.07	Gm21304	EDL21678.1//mCG1038850 [Mus musculus]
100861908	NM_001270722	1863	10.64	0.34	Gm21319	NP_001257651.1//eukaryotic translation initiation factor 1A-like [Mus musculus]
100861978	NM_001267702,NM_001267703,NM_001267704	712	4.25	0.36	LOC100861978	NP_001041644.1//C-C motif chemokine 27 isoform 1 [Mus musculus];NP_001157518.1//chemokine (C-C motif) ligand 27b isoform 2 precursor [Mus musculus];EDL05374.1//chemokine (C-C motif) ligand 27, isoform CRA_a [Mus musculus]
100862177	NM_001270360	887	2.36	0.16	Gm21541	NP_075539.1//C-C motif chemokine 21c precursor [Mus musculus]
100862203	NM_001324550	2007	31.9	0.93	Gm6712	EDL20498.1//mCG7830, isoform CRA_c, partial [Mus musculus]
100862247	NM_001270432	377	1.09	0.18	Gm21586	XP_021582614.1//uncharacterized protein LOC101971023 isoform X1 [Ictidomys tridecemlineatus]
100862375	NM_001359159,NM_001359160	3032	629.39	12.12	Entpd4b	NP_080450.1//ectonucleoside triphosphate diphosphohydrolase 4 [Mus musculus];XP_008061755.1//ectonucleoside triphosphate diphosphohydrolase 4 isoform X2 [Carlito syrichta]
100900	NM_153571	825	102	7.46	Hscb	NP_705799.2//iron-sulfur cluster co-chaperone protein HscB, mitochondrial precursor [Mus musculus]
100910	NM_133913	3730	368	5.75	Chpf2	BAC65786.1//mKIAA1402 protein, partial [Mus musculus]
100929	NM_001015876,NM_178897	3162.17	144.24	2.66	Tyw1	NP_849228.1//S-adenosyl-L-methionine-dependent tRNA 4-demethylwyosine synthase isoform 2 [Mus musculus];NP_001015876.1//S-adenosyl-L-methionine-dependent tRNA 4-demethylwyosine synthase isoform 1 [Mus musculus]
100952	NM_133918	3466	54.98	0.92	Emilin1	XP_008833246.1//PREDICTED: EMILIN-1 [Nannospalax galili]
100972	NM_001310589,NM_001310590,NM_001310592,NM_027295	1520.49	282	10.96	Rab28	XP_006503714.1//PREDICTED: ras-related protein Rab-28 isoform X2 [Mus musculus];XP_016806835.1//PREDICTED: ras-related protein Rab-28 isoform X6 [Pan troglodytes];XP_016806830.1//PREDICTED: ras-related protein Rab-28 isoform X2 [Pan troglodytes];XP_016806829.1//PREDICTED: ras-related protein Rab-28 isoform X1 [Pan troglodytes]
100978	NM_133921	3671	392	6.22	Nfxl1	NP_598682.2//NF-X1-type zinc finger protein NFXL1 [Mus musculus]
100986	NM_194462	12105	803	3.84	Akap9	EDL14626.1//A kinase (PRKA) anchor protein (yotiao) 9, isoform CRA_b, partial [Mus musculus]
101023	NM_001177901,NM_175311	2283.88	1118	28.69	Zfp513	XP_003497103.1//PREDICTED: zinc finger protein 513 isoform X2 [Cricetulus griseus];XP_007605733.1//PREDICTED: zinc finger protein 513 isoform X1 [Cricetulus griseus]
101056408	NM_001282148	1697	3.4	0.12	Gm15816	EDL32871.1//mCG146299, partial [Mus musculus]
101095	NM_146175	5222	285	3.17	Zfp282	XP_008171355.1//PREDICTED: uncharacterized protein LOC101931677 [Chrysemys picta bellii]
101100	NM_001142732,NM_133923	2807.8	87.09	1.81	Ttll3	NP_001136204.1//tubulin monoglycylase TTLL3 isoform 2 [Mus musculus];NP_598684.4//tubulin monoglycylase TTLL3 isoform 1 [Mus musculus]
101113	NM_133924	1520	161	6.26	Snx21	EDL06416.1//RIKEN cDNA 5730407K14, isoform CRA_a, partial [Mus musculus]
101118	NM_001347059,NM_028990	4241.66	398	5.46	Tmem168	NP_083266.1//transmembrane protein 168 isoform 1 [Mus musculus]
101122	NM_001033204,NM_001346511	1269	24	1.12	Rpusd3	NP_001028376.1//RNA pseudouridylate synthase domain-containing protein 3 isoform 1 [Mus musculus];NP_001333440.1//RNA pseudouridylate synthase domain-containing protein 3 isoform 2 [Mus musculus]
101142	NM_133927	2314	229	5.8	Itfg2	NP_598688.1//KICSTOR complex protein ITFG2 [Mus musculus]
101148	NM_175312	4147	196.82	2.76	Bmt2	NP_780521.2//probable methyltransferase BMT2 homolog [Mus musculus]
101185	NM_133931	3153	75	1.39	Pot1a	XP_021020507.1//protection of telomeres protein 1 [Mus caroli]
101187	NM_001346512,NM_001346513,NM_181402	3645.7	59.9	0.96	Parp11	EDK99860.1//poly (ADP-ribose) polymerase family, member 11, isoform CRA_b, partial [Mus musculus];XP_006505297.1//PREDICTED: poly [ADP-ribose] polymerase 11 isoform X3 [Mus musculus];XP_017176774.1//PREDICTED: poly [ADP-ribose] polymerase 11 isoform X1 [Mus musculus]
101197	NM_178898	2776	99	2.08	Zfp956	XP_021518893.1//zinc finger protein 398-like [Meriones unguiculatus]
101202	NM_178899	2236	155	4.06	Hepacam2	NP_849230.1//HEPACAM family member 2 precursor [Mus musculus]
101206	NM_133932	1855	259	8.21	Tada3	EDK99455.1//transcriptional adaptor 3 (NGG1 homolog, yeast)-like, isoform CRA_c, partial [Mus musculus]
101214	NM_001347209,NM_198102	1833.91	2405	77.18	Tra2a	EDK98603.1//RIKEN cDNA G430041M01, isoform CRA_d, partial [Mus musculus];EDK98602.1//RIKEN cDNA G430041M01, isoform CRA_c, partial [Mus musculus]
101240	NM_001013366	2759	206	4.36	Wdr91	XP_021046202.1//WD repeat-containing protein 91 [Mus pahari]
101314	NM_133937	1110	1325	71.19	Brk1	XP_017356997.1//PREDICTED: protein BRICK1 [Cebus capucinus imitator]
101320	NM_207210	2116	1	0.03	Dyrk4	EDK99846.1//dual-specificity tyrosine-(Y)-phosphorylation regulated kinase 4 [Mus musculus]
101351	NM_175313	3205	330.08	6.01	Eogt	EDK99350.1//RIKEN cDNA A130022J15, isoform CRA_b, partial [Mus musculus]
101358	NM_133940	4219	721	9.94	Fbxl14	XP_016778206.1//PREDICTED: F-box/LRR-repeat protein 14 isoform X1 [Pan troglodytes]
101359	NM_001101443	3429	1	0.02	Prrt4	XP_021021491.1//proline-rich transmembrane protein 4 [Mus caroli]
101401	NM_175314	6056	127.95	1.23	Adamts9	XP_021045840.1//A disintegrin and metalloproteinase with thrombospondin motifs 9 [Mus pahari]
101437	NM_001286030,NM_001286031,NM_001286032,NM_001357685,NM_133941	2922.37	1410.95	28.2	Dhx32	XP_017177392.1//PREDICTED: putative pre-mRNA-splicing factor ATP-dependent RNA helicase DHX32 isoform X2 [Mus musculus];NP_598702.1//putative pre-mRNA-splicing factor ATP-dependent RNA helicase DHX32 isoform a [Mus musculus];Q8BZS9.2//RecName: Full=Putative pre-mRNA-splicing factor ATP-dependent RNA helicase DHX32; AltName: Full=DEAH box protein 32; AltName: Full=MuDDX32
101471	NM_001081118	5374	1853	20.02	Phrf1	XP_006536202.1//PREDICTED: PHD and RING finger domain-containing protein 1 isoform X3 [Mus musculus]
101476	NM_001346515,NM_001357696,NM_133942	3852.93	1002	15.14	Plekha1	EDL17685.1//pleckstrin homology domain containing, family A (phosphoinositide binding specific) member 1, isoform CRA_b, partial [Mus musculus];NP_598703.1//pleckstrin homology domain-containing family A member 1 isoform 1 [Mus musculus];XP_006507209.1//PREDICTED: pleckstrin homology domain-containing family A member 1 isoform X3 [Mus musculus]
101488	NM_001252530,NM_001252531,NM_175316	4501.68	37	0.48	Slco2b1	NP_001239459.1//solute carrier organic anion transporter family member 2B1 isoform 1 [Mus musculus];AAH49251.1//Slco2b1 protein, partial [Mus musculus]
101489	NM_053194	2967	1152.79	22.69	Ric8a	NP_444424.1//synembryn-A [Mus musculus]
101490	NM_001346517,NM_178641	4218.37	521	7.19	Inpp5f	BAC98059.1//mKIAA0966 protein, partial [Mus musculus];NP_001333446.1//phosphatidylinositide phosphatase SAC2 isoform 2 [Mus musculus]
101497	NM_001083912,NM_001290542,NM_138752	5083.66	892	10.19	Plekhg2	BAD21360.1//mFLJ00018 protein, partial [Mus musculus]
101502	NM_001040684,NM_133943	1813.78	1012	32.84	Hsd3b7	NP_598704.2//3 beta-hydroxysteroid dehydrogenase type 7 isoform a [Mus musculus]
101513	NM_001347560,NM_001357705,NM_028308	1463.35	569	23	Mob2	XP_011240273.1//PREDICTED: MOB kinase activator 2 isoform X1 [Mus musculus];XP_011719647.1//PREDICTED: MOB kinase activator 2 isoform X2 [Macaca nemestrina];NP_082584.1//MOB kinase activator 2 isoform 1 [Mus musculus]
101533	NM_028660	1475	6	0.24	Klk9	NP_082936.2//kallikrein-9 precursor [Mus musculus]
101540	NM_001252458,NM_178900	3452.09	439	7.41	Prkd2	EDL42075.1//protein kinase D2, isoform CRA_a, partial [Mus musculus]
101543	NM_207212	1958	802	24.07	Wtip	NP_997095.1//Wilms tumor protein 1-interacting protein [Mus musculus]
101544	NM_001033205	2741	8.02	0.17	Zfp575	XP_021075226.1//zinc finger protein 575 [Mus pahari]
101565	NM_182995	5024	99	1.14	Ccp110	NP_892040.1//centriolar coiled-coil protein of 110 kDa [Mus musculus]
101568	NM_133945	1790	351	11.55	Vrk3	EDL22749.1//vaccinia related kinase 3, isoform CRA_a, partial [Mus musculus]
101592	NM_001159672,NM_175317	3608	432	6.98	Efl1	EDL06898.1//elongation factor Tu GTP binding domain containing 1, isoform CRA_b, partial [Mus musculus]
101602	NM_178901	1918	17	0.52	AI467606	NP_849232.1//transmembrane protein C16orf54 homolog [Mus musculus]
101604	NM_198011	2163	41.01	1.11	E430018J23Rik	XP_021556077.1//zinc finger protein 768 [Neomonachus schauinslandi]
101612	NM_153419	1905	428	13.21	Grwd1	NP_700468.2//glutamate-rich WD repeat-containing protein 1 [Mus musculus]
101631	NM_001033206,NM_001098636	2381.15	511	12.57	Pwwp2b	NP_001092106.1//PWWP domain-containing protein 2B isoform 1 [Mus musculus];NP_001028378.1//PWWP domain-containing protein 2B isoform 2 [Mus musculus]
101685	NM_175318	5240	4597	50.96	Spty2d1	NP_780527.2//protein SPT2 homolog [Mus musculus]
101700	NM_001307998,NM_198012	2396.87	314	7.67	Trim68	NP_001294927.1//E3 ubiquitin-protein ligase TRIM68 isoform 2 [Mus musculus];NP_932129.2//E3 ubiquitin-protein ligase TRIM68 isoform 1 [Mus musculus]
101706	NM_133947	7214	3577.94	28.75	Numa1	NP_598708.3//nuclear mitotic apparatus protein 1 [Mus musculus]
101739	NM_001290527,NM_001347143,NM_001355203,NM_133948	2231.16	1136	29.86	Psip1	NP_001334072.1//PC4 and SFRS1-interacting protein isoform 3 [Mus musculus];NP_001342132.1//PC4 and SFRS1-interacting protein isoform 4 [Mus musculus];NP_598709.1//PC4 and SFRS1-interacting protein isoform 1 [Mus musculus]
101744	NM_175319	1923	3	0.09	Acp7	NP_780528.1//acid phosphatase type 7 [Mus musculus]
101772	NM_001242349,NM_178642	4613.66	6011	75.75	Ano1	EDL18265.1//mCG126938, isoform CRA_h, partial [Mus musculus]
101809	NM_182927	4094	343	4.88	Spred3	XP_006539514.1//PREDICTED: sprouty-related, EVH1 domain-containing protein 3 isoform X1 [Mus musculus]
101831	NM_178643	1788	36.54	1.2	Faap24	NP_848758.1//Fanconi anemia core complex-associated protein 24 [Mus musculus]
101835	NM_001033530	3411	24.82	0.42	AW146154	NP_001028702.1//uncharacterized protein LOC101835 [Mus musculus]
101861	NM_001358012,NM_027256	3259.98	700	12.53	Ints4	NP_081532.1//integrator complex subunit 4 [Mus musculus];XP_006507243.1//PREDICTED: integrator complex subunit 4 isoform X2 [Mus musculus]
101867	NM_025897,NM_133951	2858.22	230.02	4.7	Rrp8	NP_080173.1//ribosomal RNA-processing protein 8 isoform 2 [Mus musculus];NP_598712.1//ribosomal RNA-processing protein 8 isoform 1 [Mus musculus]
101869	NM_133952	3285	1914	33.98	Unc45a	XP_015348532.1//PREDICTED: protein unc-45 homolog A isoform X1 [Marmota marmota marmota]
101883	NM_145580	1192	32	1.6	Igflr1	EDL24007.1//hypothetical protein MGC30332 [Mus musculus]
101943	NM_133953	4299	1790.95	24.23	Sf3b3	NP_598714.1//splicing factor 3B subunit 3 [Mus musculus]
101966	NM_001007571	679	1896	170.21	D8Ertd738e	NP_001007572.1//leydig cell tumor 10 kDa protein homolog [Mus musculus]
101985	NM_133954	1764	602	20.1	Usb1	NP_598715.2//U6 snRNA phosphodiesterase [Mus musculus]
101994	NM_181854	4016	730	10.58	Champ1	NP_862902.1//chromosome alignment-maintaining phosphoprotein 1 [Mus musculus]
102032	NM_001012667,NM_001146117	1417	198.51	8.29	Smim19	EDL32889.1//expressed sequence AI316807, isoform CRA_a, partial [Mus musculus]
102058	NM_198103	7427	148.53	1.16	Exoc8	NP_932771.1//exocyst complex component 8 [Mus musculus]
102060	NM_183358	1734	396.5	13.47	Gadd45gip1	NP_899202.3//growth arrest and DNA damage-inducible proteins-interacting protein 1 [Mus musculus]
102075	NM_001081333	4167	12	0.17	Plekhg4	NP_001074802.1//puratrophin-1 [Mus musculus]
102093	NM_199446	4640	470	5.89	Phkb	NP_955517.1//phosphorylase b kinase regulatory subunit beta [Mus musculus]
102098	NM_133962	5300	651	7.13	Arhgef18	EDL21902.1//rho/rac guanine nucleotide exchange factor (GEF) 18 [Mus musculus]
102103	NM_001005863,NM_001005864,NM_001005865,NM_001286413	5584.66	682	7.09	Mtus1	NP_001005863.1//microtubule-associated tumor suppressor 1 homolog isoform 1 [Mus musculus];NP_001005865.2//microtubule-associated tumor suppressor 1 homolog isoform 4 [Mus musculus];NP_001005864.1//microtubule-associated tumor suppressor 1 homolog isoform 3 [Mus musculus]
102115	NM_133964	1455	725	29.48	Dohh	NP_598725.2//deoxyhypusine hydroxylase [Mus musculus]
102122	NM_028221	1812	454	14.75	Fam192a	NP_082497.2//protein FAM192A [Mus musculus]
102124	NM_198299	1307	40	1.82	Enkd1	NP_938041.1//enkurin domain-containing protein 1 [Mus musculus]
102141	NM_207213	3067	102	1.94	Snx25	XP_006509305.3//PREDICTED: sorting nexin-25 isoform X1 [Mus musculus]
102162	NM_001357315,NM_133966	2986.77	860	16.81	Taf5l	NP_598727.1//TAF5-like RNA polymerase II p300/CBP-associated factor-associated factor 65 kDa subunit 5L [Mus musculus]
102182	NM_001081240	2781	309	6.49	Prmt9	BAE32670.1//unnamed protein product [Mus musculus]
102193	NM_133967	2874	477	9.7	Zdhhc7	EDL11626.1//zinc finger, DHHC domain containing 7, isoform CRA_a [Mus musculus]
102209	NM_133968	1528	636	24.6	Snapc2	NP_598729.1//snRNA-activating protein complex subunit 2 [Mus musculus]
102216272	NM_027592	990	212.82	12.87	Ak6	AAW25029.2//unknown, partial [Schistosoma japonicum]
102247	NM_018743	3944	1059	15.63	Gpat4	NP_061213.2//glycerol-3-phosphate acyltransferase 6 precursor [Mus musculus]
102278	NM_170684	2421	27	0.65	Cpne7	NP_733785.1//copine-7 [Mus musculus]
102294	NM_133969	2930	65	1.3	Cyp4v3	NP_598730.1//cytochrome P450 4V2 [Mus musculus]
102323	NM_001024504,NM_001042649,NM_001042650,NM_001042651	3059	106	2.02	Dcun1d2	EDL22134.1//mCG3700, isoform CRA_e, partial [Mus musculus];XP_003504130.2//PREDICTED: DCN1-like protein 2 isoform X1 [Cricetulus griseus]
102334	NM_001167967,NM_001281974,NM_001281975,NM_133971	2471.93	366	8.67	Ankrd10	EDL22075.1//ankyrin repeat domain 10, isoform CRA_d, partial [Mus musculus];NP_598732.2//ankyrin repeat domain-containing protein 10 isoform 1 [Mus musculus];NP_001268904.1//ankyrin repeat domain-containing protein 10 isoform 4 precursor [Mus musculus]
102339	NM_001310607,NM_133973	2755.53	374.05	7.93	Cog4	EDL11473.1//component of oligomeric golgi complex 4, isoform CRA_a, partial [Mus musculus];NP_598734.1//conserved oligomeric Golgi complex subunit 4 isoform 1 [Mus musculus]
102371	NM_001033208	2283	115	2.95	Myzap	NP_001028380.1//myocardial zonula adherens protein precursor [Mus musculus]
102414	NM_007713	2494	2888	67.78	Clk3	NP_031739.3//dual specificity protein kinase CLK3 [Mus musculus]
102423	NM_172162	2100	278	7.77	Hinfp	XP_006509960.1//PREDICTED: histone H4 transcription factor isoform X3 [Mus musculus]
102436	NM_001348167,NM_001348168,NM_153168	3926.14	184	2.73	Lars2	NP_001335097.1//probable leucine--tRNA ligase, mitochondrial isoform 2 [Mus musculus];NP_694808.1//probable leucine--tRNA ligase, mitochondrial isoform 1 [Mus musculus]
102442	NM_001162917	8655	724	4.85	Dennd4a	NP_001156389.1//C-myc promoter-binding protein [Mus musculus]
102443350	NM_001286689,NM_001286690	3264	98.87	1.77	Xndc1	NP_001273618.1//XRCC1 N-terminal domain-related [Mus musculus]
102443351	NM_011644	4506	19.13	0.25	Xntrpc	NP_035774.2//Xndr-Trpc2 readthrough [Mus musculus]
102448	NM_001033209,NM_001199568	3860	116	1.75	Xylb	NP_001028381.1//xylulose kinase isoform 1 [Mus musculus]
102462	NM_133976	915	358	23.5	Imp3	NP_598737.1//U3 small nucleolar ribonucleoprotein protein IMP3 [Mus musculus]
102502	NM_001033210	3697	63	0.99	Pls1	XP_010606481.1//PREDICTED: plastin-1 [Fukomys damarensis]
102545	NM_001252479,NM_133978	1146.77	245	12.73	Cmtm7	BAE30687.1//unnamed protein product, partial [Mus musculus]
102566	NM_001271873,NM_133979	2645.17	832	18.4	Ano10	XP_021027806.1//anoctamin-10 [Mus caroli];NP_001258802.1//anoctamin-10 isoform 2 [Mus musculus]
102570	NM_133980	2021	3	0.09	Slc22a13	XP_021063515.1//solute carrier family 22 member 13 [Mus pahari]
102580	NM_133981	2793	430	9	Alg9	NP_598742.1//alpha-1,2-mannosyltransferase ALG9 [Mus musculus]
102595	NM_153119	5127	406.83	4.61	Plekho2	NP_694759.1//pleckstrin homology domain-containing family O member 2 [Mus musculus]
102607	NM_028874	5541	326	3.42	Snx19	BAC65513.1//mKIAA0254 protein, partial [Mus musculus]
102614	NM_133982	1361	2	0.09	Rpp25	NP_598743.1//ribonuclease P protein subunit p25 [Mus musculus]
102626	NM_001316691,NM_178907	2816	928	19.26	Mapkapk3	NP_001303620.1//MAP kinase-activated protein kinase 3 isoform 2 [Mus musculus];EDL21177.1//mitogen-activated protein kinase-activated protein kinase 3, isoform CRA_c, partial [Mus musculus]
102631730	NM_001305143	729	36.35	3.03	4930512M02Rik	EDL40636.1//mCG3997, partial [Mus musculus]
102632	NM_175324	3348	186.98	3.26	Acad11	XP_021027461.1//acyl-CoA dehydrogenase family member 11 [Mus caroli]
102635552	NM_001346808	4378	40.44	0.54	Gm32856	AAH70434.1//Hypothetical protein LOC100044193 [Mus musculus]
102636203	NM_029164	620	24.4	2.41	4930519L02Rik	EDL12040.1//mCG1045642, partial [Mus musculus]
102639598	NM_001305132,NM_001305133	3927.8	72.17	1.07	Gm14296	NP_001177231.1//novel KRAB box and zinc finger, C2H2 type domain containing protein isoform 1 [Mus musculus]
102644	NM_178644	2388	242	5.94	Oaf	EDL25550.1//DNA segment, Chr 9, University of California at Los Angeles 1, isoform CRA_a, partial [Mus musculus]
102657	NM_133983	3197	696	12.7	Cd276	NP_598744.1//CD276 antigen precursor [Mus musculus]
102680	NM_139142	1894	1	0.03	Slc6a20a	BAE24391.1//unnamed protein product [Mus musculus]
102693	NM_153537	5486	1237	13.09	Phldb1	NP_705765.3//pleckstrin homology-like domain family B member 1 [Mus musculus]
102747	NM_001146046,NM_001146047,NM_001311095,NM_145616	2948.22	102	2.02	Lrrc49	NP_001139519.1//leucine-rich repeat-containing protein 49 isoform 3 [Mus musculus];EDL25997.1//leucine rich repeat containing 49, isoform CRA_a, partial [Mus musculus];NP_001139518.1//leucine-rich repeat-containing protein 49 isoform 1 [Mus musculus];EDL25998.1//leucine rich repeat containing 49, isoform CRA_b, partial [Mus musculus]
102774	NM_175325	2542	124	2.85	Bbs4	NP_780534.1//Bardet-Biedl syndrome 4 protein homolog [Mus musculus]
102791	NM_001311156,NM_133986	1804.28	144	4.7	Tcta	NP_001298085.1//T-cell leukemia translocation-altered gene protein homolog isoform 2 [Mus musculus];NP_598747.1//T-cell leukemia translocation-altered gene protein homolog isoform 1 [Mus musculus]
102857	NM_001142809,NM_001142810,NM_133987	3977.4	5218.83	76.38	Slc6a8	EDL29887.1//solute carrier family 6 (neurotransmitter transporter, creatine), member 8, isoform CRA_a, partial [Mus musculus];NP_001136282.1//sodium- and chloride-dependent creatine transporter 1 isoform 3 [Mus musculus];NP_598748.1//sodium- and chloride-dependent creatine transporter 1 isoform 1 [Mus musculus]
102866	NM_001166453,NM_001166454,NM_001346519,NM_001346520,NM_145629	3150.32	1670	30.93	Pls3	XP_013005633.1//PREDICTED: LOW QUALITY PROTEIN: plastin-3 [Cavia porcellus];XP_006527794.1//PREDICTED: plastin-3 isoform X1 [Mus musculus]
102871	NM_001346522,NM_001358686,NM_175326	3650	6	0.1	D330045A20Rik	NP_780535.1//uncharacterized protein CXorf57 homolog isoform 1 [Mus musculus];NP_001333451.1//uncharacterized protein CXorf57 homolog isoform 2 [Mus musculus]
102920	NM_001305631,NM_145924	3624	48	0.77	Cenpi	NP_666036.1//centromere protein I [Mus musculus]
102954	NM_001031664	1772	14.94	0.5	Nudt10	XP_017527075.1//PREDICTED: LOW QUALITY PROTEIN: diphosphoinositol polyphosphate phosphohydrolase 3-beta-like [Manis javanica]
103080	NM_001024910,NM_001024911	2352.1	109	2.72	2020-09-10	XP_012807950.1//PREDICTED: septin-10 [Jaculus jaculus]
103098	NM_001252330,NM_001358821,NM_175328	3598.09	267	4.32	Slc6a15	NP_758824.1//sodium-dependent neutral amino acid transporter B(0)AT2 [Rattus norvegicus]
103135	NM_001252326,NM_001252327,NM_001358822,NM_133992	4417.36	749	9.86	Pan2	NP_598753.1//PAB-dependent poly(A)-specific ribonuclease subunit PAN2 isoform 1 [Mus musculus];NP_001239255.1//PAB-dependent poly(A)-specific ribonuclease subunit PAN2 isoform 2 [Mus musculus];XP_006513050.1//PREDICTED: PAB-dependent poly(A)-specific ribonuclease subunit PAN2 isoform X3 [Mus musculus];NP_001239256.1//PAB-dependent poly(A)-specific ribonuclease subunit PAN2 isoform 3 [Mus musculus]
103136	NM_133993	2579	549	12.45	Pwp1	NP_598754.2//periodic tryptophan protein 1 homolog [Mus musculus]
103140	NM_001346523,NM_133994	1873.88	627	19.68	Gstt3	NP_598755.1//glutathione S-transferase theta-3 isoform 1 [Mus musculus];XP_021060896.1//glutathione S-transferase theta-3 isoform X2 [Mus pahari]
103142	NM_153133	2698	20.78	0.45	Rdh9	NP_694773.1//retinol dehydrogenase 9 precursor [Mus musculus]
103149	NM_133995	3042	60.24	1.16	Upb1	NP_598756.1//beta-ureidopropionase [Mus musculus]
103161	NM_133997	1930	8.29	0.25	Apof	NP_598758.1//apolipoprotein F precursor [Mus musculus]
103172	NM_175329	1498	661	26.09	Chchd10	NP_780538.2//coiled-coil-helix-coiled-coil-helix domain-containing protein 10, mitochondrial [Mus musculus]
103199	NM_133999	3278	171	3.04	Fig4	NP_598760.1//polyphosphoinositide phosphatase [Mus musculus]
103213	NM_134000	2867	635	12.94	Traf3ip2	XP_011241407.1//PREDICTED: adapter protein CIKS isoform X1 [Mus musculus]
103220	NM_001003910,NM_001003939,NM_153595	3721.69	28	0.44	Ttc41	NP_705823.3//tetratricopeptide repeat protein 41 isoform 2 [Mus musculus];NP_001003939.2//tetratricopeptide repeat protein 41 isoform 1 [Mus musculus];NP_001003910.2//tetratricopeptide repeat protein 41 isoform 3 [Mus musculus]
103236	NM_001159591,NM_134002	2317.96	2109	53.32	Csnk1g2	NP_001153063.1//casein kinase I isoform gamma-2 isoform 2 [Mus musculus];NP_598763.1//casein kinase I isoform gamma-2 isoform 1 [Mus musculus]
103266	NM_001013028	3778	346.76	5.35	Tmem263	NP_001013046.1//transmembrane protein 263 [Mus musculus]
103268	NM_001243074,NM_001243075,NM_026643,NM_029132	2122.88	37	1.02	Cep57l1	NP_083408.1//centrosomal protein CEP57L1 isoform 1 [Mus musculus];NP_001230004.1//centrosomal protein CEP57L1 isoform 4 [Mus musculus];EDL04987.1//RIKEN cDNA 2410017P07, isoform CRA_b, partial [Mus musculus]
103284	NM_134003	2102	202	5.64	Zc3h10	EDL24581.1//zinc finger CCCH type containing 10, partial [Mus musculus]
103406	NM_001034895	3358	125	2.17	Zfr2	NP_001030067.2//zinc finger RNA-binding protein 2 [Mus musculus]
103425	NM_134009	2893	1090	22.01	Ncln	NP_598770.1//nicalin precursor [Mus musculus]
103466	NM_175331	5967	1044.3	10.16	Nt5dc3	NP_780540.2//5'-nucleotidase domain-containing protein 3 [Mus musculus]
103468	NM_134010	3092	180	3.4	Nup107	NP_598771.1//nuclear pore complex protein Nup107 [Mus musculus]
103511	NM_178908	1786	5	0.16	Fam26e	NP_849239.2//protein FAM26E [Mus musculus]
103534	NM_145926	2429	847	20.42	Mgat4b	EAW53789.1//mannosyl (alpha-1,3-)-glycoprotein beta-1,4-N-acetylglucosaminyltransferase, isozyme B, isoform CRA_b [Homo sapiens]
103537	NM_001346525,NM_134012	5254.1	849	9.39	Mbtd1	EDL15904.1//mCG1463, isoform CRA_b, partial [Mus musculus];EDL15906.1//mCG1463, isoform CRA_c, partial [Mus musculus]
103551	NM_175332	2349	486	12.12	Epop	NP_780541.2//elongin BC and Polycomb repressive complex 2-associated protein [Mus musculus]
103554	NM_134013	6454	2018	18.14	Psme4	NP_598774.2//proteasome activator complex subunit 4 [Mus musculus]
103573	NM_001035226,NM_134014	5103.76	1358.06	15.46	Xpo1	NP_598775.2//exportin-1 [Mus musculus]
103583	NM_001271347,NM_001271348,NM_001271349,NM_134015	4205.23	2869	39.7	Fbxw11	XP_006978940.2//PREDICTED: F-box/WD repeat-containing protein 11 isoform X3 [Peromyscus maniculatus bairdii];XP_015853092.1//PREDICTED: F-box/WD repeat-containing protein 11 isoform X2 [Peromyscus maniculatus bairdii];XP_015853091.1//PREDICTED: F-box/WD repeat-containing protein 11 isoform X1 [Peromyscus maniculatus bairdii];XP_006978941.2//PREDICTED: F-box/WD repeat-containing protein 11 isoform…
103655	NM_146013	2956	155	3.06	Sec14l4	XP_021508260.1//SEC14-like protein 4 isoform X1 [Meriones unguiculatus]
103677	NM_001002764	5817	685	6.84	Smg6	EDL12790.1//Smg-6 homolog, nonsense mediated mRNA decay factor (C. elegans), isoform CRA_a [Mus musculus]
103694	NM_134020	1645	1560	55.94	Tmed4	NP_598781.1//transmembrane emp24 domain-containing protein 4 precursor [Mus musculus]
103710	NM_153142	3059	2847	54.33	Slc35e4	EDL40446.1//solute carrier family 35, member E4, isoform CRA_b, partial [Mus musculus]
103711	NM_134021	2048	384	11.01	Pnpo	NP_598782.1//pyridoxine-5'-phosphate oxidase [Mus musculus]
103724	NM_134023	1929	1672	50.96	Tbc1d10a	NP_598784.1//TBC1 domain family member 10A [Mus musculus]
103733	NM_134024	1609	306.43	11.24	Tubg1	EDL03891.1//mCG20203, isoform CRA_b, partial [Mus musculus]
103737	NM_134025	2726	87	1.87	Pex12	EDL15699.1//peroxisomal biogenesis factor 12, isoform CRA_b, partial [Mus musculus]
103742	NM_025559	762	1593	126.65	Mien1	NP_079835.1//migration and invasion enhancer 1 [Mus musculus]
103743	NM_029537	1444	680	27.87	Tmem98	EDL15647.1//transmembrane protein 98, isoform CRA_a, partial [Mus musculus]
103765	NM_153596	1370	29	1.25	Tmem17	NP_705824.1//transmembrane protein 17 [Mus musculus]
103768	NM_134028	1777	37.57	1.25	Tubg2	NP_598789.1//tubulin gamma-2 chain [Mus musculus]
103784	NM_178909	3431	2631.04	44.71	Wdr92	EDL40682.1//mCG1050441 [Mus musculus]
103806	NM_175334	5573	991	10.32	Maml1	BAC97898.1//mKIAA0200 protein, partial [Mus musculus]
103836	NM_001040686,NM_182996	1913.05	636	19.55	Zfp692	XP_006246445.1//PREDICTED: zinc finger protein 692 isoform X1 [Rattus norvegicus]
103841	NM_001172099,NM_198013	3072.52	767	14.57	Cuedc1	NP_001165570.1//CUE domain-containing protein 1 isoform 2 [Mus musculus];NP_932130.2//CUE domain-containing protein 1 isoform 1 [Mus musculus]
103844	NM_001252482,NM_001252483,NM_001252484,NM_001252485,NM_213729	1244.97	33	1.58	Inca1	NP_998894.1//protein INCA1 isoform 1 [Mus musculus]
103850	NM_134029	1306	92	4.18	Nt5m	NP_598790.1//5'(3')-deoxyribonucleotidase, mitochondrial precursor [Mus musculus]
103889	NM_134032	1631	30	1.09	Hoxb2	NP_598793.2//homeobox protein Hox-B2 [Mus musculus]
103963	NM_133933	3642	3532	56.5	Rpn1	NP_598694.3//dolichyl-diphosphooligosaccharide--protein glycosyltransferase subunit 1 precursor [Mus musculus]
103967	NM_001038619,NM_172646	5346.46	37	0.4	Dnm3	XP_016076887.1//PREDICTED: dynamin-3 isoform X1 [Miniopterus natalensis];XP_016076888.1//PREDICTED: dynamin-3 isoform X2 [Miniopterus natalensis]
104001	NM_001007596,NM_001286448,NM_153457	3090.32	411	7.76	Rtn1	XP_006199779.1//PREDICTED: reticulon-1-A [Vicugna pacos];EDL36536.1//reticulon 1, isoform CRA_b, partial [Mus musculus];NP_001273377.1//reticulon-1 isoform A2 [Mus musculus]
104009	NM_001024945,NM_023268	2683.93	4594	100.09	Qsox1	EDL39401.1//quiescin Q6, isoform CRA_b, partial [Mus musculus]
104015	NM_001045515,NM_001164483	7025.91	384	3.17	Synj1	XP_011244377.1//PREDICTED: synaptojanin-1 isoform X1 [Mus musculus];BAC41456.2//mKIAA0910 protein, partial [Mus musculus]
104027	NM_001109975,NM_177340	4977.75	815	9.51	Synpo	XP_006525531.1//PREDICTED: synaptopodin isoform X1 [Mus musculus];BAE34731.1//unnamed protein product, partial [Mus musculus]
104079	NM_130858	2093	30	0.84	Nxph3	NP_570928.1//neurexophilin-3 precursor [Mus musculus]
104080	NM_183297	1675	1	0.04	Nxph4	NP_899120.2//neurexophilin-4 precursor [Mus musculus]
104082	NM_001014981	7109	119	0.97	Wdr7	NP_001014981.1//WD repeat-containing protein 7 [Mus musculus]
104086	NM_024264	1936	40	1.21	Cyp27a1	EDL00348.1//cytochrome P450, family 27, subfamily a, polypeptide 1 [Mus musculus]
104099	NM_001113514,NM_133721	7001	154.09	1.28	Itga9	AAI50825.1//Integrin alpha 9 [Mus musculus];BAE24106.1//unnamed protein product, partial [Mus musculus]
104110	NM_080435	3414	89	1.52	Adcy4	NP_536683.1//adenylate cyclase type 4 [Mus musculus]
104111	NM_001159536,NM_001159537,NM_138305	4560.13	42.65	0.54	Adcy3	BAC65580.1//mKIAA0511 protein, partial [Mus musculus]
104112	NM_001199296,NM_134037	4428.32	3307	43.43	Acly	NP_001186225.1//ATP-citrate synthase isoform 1 [Mus musculus];NP_598798.1//ATP-citrate synthase isoform 2 [Mus musculus]
104130	NM_001358624,NM_019435	850.42	1509.45	106.97	Ndufb11	NP_062308.2//NADH dehydrogenase [ubiquinone] 1 beta subcomplex subunit 11, mitochondrial [Mus musculus]
104156	NM_001358428,NM_023794	3862.26	467	7.04	Etv5	EDK97627.1//mCG127346, isoform CRA_b, partial [Mus musculus]
104158	NM_053200	1966	55	1.64	Ces1d	BAA84996.1//brain carboxylesterase hBr3 [Homo sapiens]
104174	NM_138595	3792	18	0.28	Gldc	EDL41701.1//glycine decarboxylase, isoform CRA_d, partial [Mus musculus]
104175	NM_145587	4092	799	11.36	Sbk1	NP_663562.1//serine/threonine-protein kinase SBK1 [Mus musculus]
104184	NM_178645	2355	604	15.03	Blmh	NP_848760.1//bleomycin hydrolase [Mus musculus]
104215	NM_145491	4159	5044.4	70.58	Rhoq	EDL38618.1//ras homolog gene family, member Q, partial [Mus musculus]
104248	NM_172549	7483	974	7.54	Cabin1	AAI50826.1//Calcineurin binding protein 1 [Mus musculus]
104252	NM_026772	1491	29	1.15	Cdc42ep2	NP_081048.1//cdc42 effector protein 2 [Mus musculus]
104263	NM_001038695,NM_173001	4846.58	1226	14.7	Kdm3a	BAC98014.1//mKIAA0742 protein, partial [Mus musculus]
104271	NM_031374	8408	104	0.72	Tex15	NP_113551.2//testis-expressed protein 15 [Mus musculus]
104303	NM_025859	842	1068	76.48	Arl1	XP_011760078.1//PREDICTED: ADP-ribosylation factor-like protein 1 [Macaca nemestrina]
104318	NM_027874,NM_139059	3727.82	3804	59.44	Csnk1d	NP_082150.1//casein kinase I isoform delta isoform 2 [Mus musculus];NP_620690.1//casein kinase I isoform delta isoform 1 [Mus musculus]
104346	NM_018855	1687	439	15.34	Gas8	NP_061343.2//growth arrest-specific protein 8 [Mus musculus]
104348	NM_023266,NM_181266	4081.51	81.7	1.16	Zfp120	NP_001296145.1//zinc finger protein 950 isoform a [Mus musculus];XP_021484437.1//zinc finger protein 431-like isoform X6 [Meriones unguiculatus]
104349	NM_144546	2041	15.42	0.44	Zfp119a	XP_021488584.1//zinc finger protein 14-like isoform X3 [Meriones unguiculatus]
104360	NM_027397	1868	1	0.03	Isl2	NP_081673.2//insulin gene enhancer protein ISL-2 [Mus musculus]
104362	NM_001355205,NM_001355207,NM_001355208,NM_001355209,NM_001355210,NM_008579	607	2	0.2	Meig1	XP_017515828.1//PREDICTED: meiosis expressed gene 1 protein homolog [Manis javanica];XP_021011897.1//meiosis expressed gene 1 protein homolog isoform X1 [Mus caroli]
104383	NM_001320554,NM_054048	2669.9	71	1.56	Rcor2	XP_008758335.1//PREDICTED: REST corepressor 2 isoform X1 [Rattus norvegicus]
104394	NM_148952	2024	1225	35.55	E2f4	NP_683754.1//transcription factor E2F4 [Mus musculus]
104401	NM_144868	7281	996	7.93	Pcnx3	NP_659117.2//pecanex-like protein 3 [Mus musculus]
104416	NM_027088	3406	1392	23.83	Bap1	EDL24802.1//Brca1 associated protein 1, isoform CRA_a, partial [Mus musculus]
104418	NM_001166597,NM_138306	3612.92	4396	70.9	Dgkz	NP_001160069.1//diacylglycerol kinase zeta isoform 1 [Mus musculus];EDL27583.1//diacylglycerol kinase zeta, isoform CRA_a, partial [Mus musculus]
104444	NM_001357501,NM_001357503,NM_001357505,NM_024233	1067.26	848	47.45	Rexo2	EDL95421.1//REX2, RNA exonuclease 2 homolog (S. cerevisiae), isoform CRA_e [Rattus norvegicus];BAE43110.1//unnamed protein product [Mus musculus];XP_006509997.1//PREDICTED: oligoribonuclease, mitochondrial isoform X1 [Mus musculus];NP_077195.2//oligoribonuclease, mitochondrial precursor [Mus musculus]
104445	NM_027219	2542	3178	73.16	Cdc42ep1	NP_081495.1//cdc42 effector protein 1 [Mus musculus]
104457	NM_001177601,NM_001177603,NM_001177606,NM_001177607,NM_026757,NM_145758	791.11	426	32.56	0610010K14Rik	OBS80450.1//hypothetical protein A6R68_21350 [Neotoma lepida]
104458	NM_025936	2140	2232	61.2	Rars	NP_080212.2//arginine--tRNA ligase, cytoplasmic [Mus musculus]
104479	NM_134033	3418	606	10.34	Ccdc117	NP_598794.2//coiled-coil domain-containing protein 117 [Mus musculus]
104570	NM_134034	5111	1148	13.05	Ppp4r3b	BAC98154.1//mKIAA1387 protein, partial [Mus musculus]
104582	NM_001033212	1072	1	0.06	Rprml	XP_021784073.1//reprimo-like protein [Papio anubis]
104601	NM_170671	2944	121	2.4	Mycbpap	NP_733771.2//MYCBP-associated protein [Mus musculus]
104625	NM_001290741,NM_212484	5560.52	2053	21.44	Cnot6	NP_001013878.1//CCR4-NOT transcription complex subunit 6 [Rattus norvegicus];NP_997649.1//CCR4-NOT transcription complex subunit 6 isoform 2 [Mus musculus]
104662	NM_177325	3395	1103.85	18.96	Tsr1	NP_796299.2//pre-rRNA-processing protein TSR1 homolog [Mus musculus]
104681	NM_001029842,NM_134038	4182.05	188	2.62	Slc16a6	NP_001025013.1//monocarboxylate transporter 7 isoform a [Mus musculus]
104709	NM_001004435,NM_001081566	3238	20	0.36	Pik3r6	NP_001004435.1//phosphoinositide 3-kinase regulatory subunit 6 isoform 2 [Mus musculus];NP_001075035.1//phosphoinositide 3-kinase regulatory subunit 6 isoform 1 [Mus musculus]
104718	NM_001033213	3458	157	2.65	Ttc7b	EDL18898.1//mCG145297, partial [Mus musculus]
104721	NM_134040	2488	1217	28.63	Ddx1	NP_598801.1//ATP-dependent RNA helicase DDX1 [Mus musculus]
104725	NM_134054	1363	340	14.78	Sptssa	XP_017921990.1//PREDICTED: serine palmitoyltransferase small subunit A [Capra hircus]
104732	NM_134041	3371	104.4	1.81	Tedc1	XP_002726827.1//PREDICTED: uncharacterized protein C14orf80 homolog [Rattus norvegicus]
104759	NM_178911	1978	289	8.59	Pld4	NP_849242.1//phospholipase D4 [Mus musculus]
104771	NM_001205067,NM_024205	1970.63	221.39	6.6	Jkamp	EDL36541.1//RIKEN cDNA 1200003C05, isoform CRA_a, partial [Mus musculus];EDL36542.1//RIKEN cDNA 1200003C05, isoform CRA_b, partial [Mus musculus]
104776	NM_001313967,NM_134042	3420	560.92	9.56	Aldh6a1	NP_598803.1//methylmalonate-semialdehyde dehydrogenase [acylating], mitochondrial isoform 1 precursor [Mus musculus];EDL02803.1//aldehyde dehydrogenase family 6, subfamily A1, isoform CRA_a, partial [Mus musculus]
104799	NM_001142580,NM_001142581,NM_134044	2523.45	437	10.14	Vipas39	NP_001136052.1//spermatogenesis-defective protein 39 homolog isoform a [Mus musculus];EDL02937.1//expressed sequence AI413782, isoform CRA_f, partial [Mus musculus]
104806	NM_178912	7775	116	0.86	Fancm	NP_849243.2//Fanconi anemia group M protein homolog [Mus musculus]
104816	NM_001081169	2732	42	0.9	Aspg	NP_001074638.1//60 kDa lysophospholipase [Mus musculus]
104831	NM_001081043	5384	7103	76.61	Ptpn23	NP_001074512.1//tyrosine-protein phosphatase non-receptor type 23 [Mus musculus]
104836	NM_001253847,NM_001253848,NM_134048	4007	628	9.12	Cbll1	NP_001240777.1//E3 ubiquitin-protein ligase Hakai isoform 3 [Mus musculus];EDL36914.1//Casitas B-lineage lymphoma-like 1, isoform CRA_b, partial [Mus musculus]
104859	NM_001081057,NM_001289510,NM_175336	7793	119.21	0.89	Tecpr2	BAC97923.1//mKIAA0297 protein, partial [Mus musculus];NP_001074526.1//tectonin beta-propeller repeat-containing protein 2 isoform 1 [Mus musculus]
104871	NM_001289572,NM_001289573,NM_001289574,NM_178914	2003.93	68	1.99	Spata7	EDL18930.1//spermatogenesis associated 7, isoform CRA_a, partial [Mus musculus];NP_001276502.1//spermatogenesis-associated protein 7 homolog isoform 3 [Mus musculus]
104884	NM_028354	2073	105	2.97	Tdp1	NP_082630.2//tyrosyl-DNA phosphodiesterase 1 [Mus musculus]
104886	NM_001347405,NM_001347406,NM_001347407,NM_134050	3085.07	3444	65.16	Rab15	XP_016781729.1//PREDICTED: ras-related protein Rab-15 isoform X1 [Pan troglodytes];XP_011833721.1//PREDICTED: ras-related protein Rab-15 [Mandrillus leucophaeus];XP_015398827.1//PREDICTED: ras-related protein Rab-15 [Panthera tigris altaica];XP_014923638.1//PREDICTED: ras-related protein Rab-15 [Acinonyx jubatus]
104910	NM_001012310	1609	17	0.62	Slc25a47	AAH55027.1//AI132487 protein, partial [Mus musculus]
104923	NM_134052	1676	566.03	19.91	Adi1	XP_021509242.1//1,2-dihydroxy-3-keto-5-methylthiopentene dioxygenase [Meriones unguiculatus]
104943	NM_027828	2684	918	20	Fam110c	NP_082104.2//protein FAM110C [Mus musculus]
105000	NM_001346528,NM_028821	5792	98.1	0.98	Dnal1	NP_001027642.1//dynein light chain 1, axonemal [Ciona intestinalis]
105005	NM_029007	3402	854	14.64	Fam84a	EDK98462.1//expressed sequence AW125753, isoform CRA_b, partial [Mus musculus]
105014	NM_023697	1475	75	3.01	Rdh14	NP_076186.1//retinol dehydrogenase 14 [Mus musculus]
105083	NM_134058	1588	429	15.95	Pelo	NP_598819.2//protein pelota homolog [Mus musculus]
105148	NM_172015	4396	700.43	9.27	Iars	NP_742012.2//isoleucine--tRNA ligase, cytoplasmic [Mus musculus]
105171	NM_001042591	4102	2000	28.37	Arrdc3	BAC65781.1//mKIAA1376 protein, partial [Mus musculus]
105180375	NM_001304267	1251	99	4.7	Tmem265	XP_008246955.1//PREDICTED: transmembrane protein 265 isoform X1 [Oryctolagus cuniculus]
105193	NM_175340	2308	46	1.17	Nhlrc1	NP_780549.1//E3 ubiquitin-protein ligase NHLRC1 [Mus musculus]
105203	NM_134063	8356	538.11	3.73	Fam208b	BAD90477.1//mKIAA2006 protein, partial [Mus musculus]
105239	NM_001146025,NM_001146026,NM_001146027,NM_134064	3879.3	2085	31.29	Rnf44	NP_001139498.1//RING finger protein 44 isoform 2 [Mus musculus];NP_001139497.1//RING finger protein 44 isoform 1 [Mus musculus];BAC98100.1//mKIAA1100 protein, partial [Mus musculus]
105243	NM_001081060	2490	4	0.09	Slc9a3	NP_001074529.1//sodium/hydrogen exchanger 3 precursor [Mus musculus]
105245	NM_001289598,NM_001289599,NM_145367	2670.47	2399	52.53	Txndc5	NP_663342.3//thioredoxin domain-containing protein 5 isoform 1 precursor [Mus musculus];EDL40939.1//thioredoxin domain containing 5 [Mus musculus];NP_001276528.1//thioredoxin domain-containing protein 5 isoform 3 [Mus musculus]
105246	NM_001024508,NM_001308041	2446.82	515	12.32	Brd9	XP_006227848.1//PREDICTED: bromodomain-containing protein 9 isoform X2 [Rattus norvegicus];XP_006227849.1//PREDICTED: bromodomain-containing protein 9 isoform X3 [Rattus norvegicus]
105278	NM_053180	1854	23	0.73	Cdk20	NP_444410.1//cyclin-dependent kinase 20 [Mus musculus]
105298	NM_134065	2404	166	4.04	Epdr1	NP_598826.3//mammalian ependymin-related protein 1 precursor [Mus musculus]
105348	NM_001035122,NM_027307	3557	486	7.96	Golm1	NP_001030294.1//Golgi membrane protein 1 [Mus musculus]
105349	NM_001346535,NM_134066	1172.64	22	1.12	Akr1c18	XP_021035996.1//aldo-keto reductase family 1 member C18 isoform X2 [Mus caroli];XP_021071143.1//aldo-keto reductase family 1 member C18 isoform X1 [Mus pahari]
105351	NM_001104646,NM_134067	1943	72.99	2.21	AW209491	NP_598828.3//UPF0415 protein C7orf25 homolog [Mus musculus]
105352	NM_001037955,NM_134068	2971.71	282.82	5.56	Dusp22	NP_001033044.1//dual specificity protein phosphatase 22 isoform a [Mus musculus];NP_598829.1//dual specificity protein phosphatase 22 isoform b [Mus musculus]
105372	NM_178918	4071	419	5.99	Utp15	NP_849249.1//U3 small nucleolar RNA-associated protein 15 homolog [Mus musculus]
105377	NM_134071	3742	33	0.51	Slf1	XP_006517098.1//PREDICTED: SMC5-SMC6 complex localization factor protein 1 isoform X3 [Mus musculus]
105387	NM_134072	2459	4	0.1	Akr1c14	NP_612556.1//3-alpha-hydroxysteroid dehydrogenase [Rattus norvegicus]
105418	NM_001033214,NM_001346536	1350	1	0.04	E330034G19Rik	EDL01442.1//mCG7866, isoform CRA_a, partial [Mus musculus];NP_001028386.1//Protein E330034G19Rik isoform 1 [Mus musculus]
105428	NM_001024512,NM_001177633,NM_172379	2163.48	325	8.81	Fam149b	EDL01520.1//expressed sequence AA536717, isoform CRA_c, partial [Mus musculus];NP_001171104.1//protein FAM149B1 isoform 3 [Mus musculus];NP_001019683.1//protein FAM149B1 isoform 1 [Mus musculus]
105439	NM_198014	2757	397	8.42	Slain1	NP_932131.2//SLAIN motif-containing protein 1 [Mus musculus]
105440	NM_001111028,NM_001285933,NM_134073	3334.15	416	7.28	Kctd9	EDL35965.1//potassium channel tetramerisation domain containing 9, isoform CRA_a, partial [Mus musculus];EDL35967.1//potassium channel tetramerisation domain containing 9, isoform CRA_c, partial [Mus musculus];EDL35968.1//potassium channel tetramerisation domain containing 9, isoform CRA_d, partial [Mus musculus]
105445	NM_001081039,NM_001128307,NM_001128308,NM_001347596,NM_134074	7937.16	1586	11.58	Dock9	NP_598835.2//dedicator of cytokinesis protein 9 isoform 2 [Mus musculus];BAC65713.1//mKIAA1058 protein, partial [Mus musculus];NP_001074508.1//dedicator of cytokinesis protein 9 isoform 1 [Mus musculus];NP_001334525.1//dedicator of cytokinesis protein 9 isoform 5 [Mus musculus]
105446	NM_177992	1560	225	8.52	Gmpr2	NP_818773.1//GMP reductase 2 [Mus musculus]
105450	NM_153127	3935	159	2.35	Mmrn2	NP_694767.3//multimerin-2 precursor [Mus musculus]
105501	NM_001205181,NM_134076	2415.88	981	23.78	Abhd4	NP_598837.2//protein ABHD4 isoform 1 [Mus musculus]
105504	NM_207214	4659	1616.33	20.17	Exoc5	NP_997097.1//exocyst complex component 5 [Mus musculus]
105511	NM_001164485	1694	1	0.03	Fam170b	XP_006976807.1//PREDICTED: protein FAM170B [Peromyscus maniculatus bairdii]
105513	NM_134078	2706	564	12.19	Chmp7	XP_006140727.1//PREDICTED: charged multivesicular body protein 7 [Tupaia chinensis]
105518	NM_001251843	1338	19	0.84	A630023A22Rik	NP_001238772.1//uncharacterized protein LOC105518 [Mus musculus]
105522	NM_001024604	5229	795.52	8.84	Ankrd28	EDL24818.1//ankyrin repeat domain 28, isoform CRA_a, partial [Mus musculus]
105559	NM_175341,NM_207515	4569.36	3755	47.78	Mbnl2	EDL00594.1//muscleblind-like 2, isoform CRA_d, partial [Mus musculus];EDL00595.1//muscleblind-like 2, isoform CRA_e, partial [Mus musculus]
105638	NM_001047433,NM_001284346,NM_172254	2912.91	437	8.76	Dph3	EDL24824.1//zinc finger, CSL domain containing 2, isoform CRA_a, partial [Mus musculus];EDL24825.1//zinc finger, CSL domain containing 2, isoform CRA_b, partial [Mus musculus]
105651	NM_001167908	1852	6	0.19	Ppp1r3e	NP_001161380.1//protein phosphatase 1 regulatory subunit 3E [Mus musculus]
105653	NM_145981	2789	13	0.27	Phyhip	AAH30494.2//Phyhip protein, partial [Mus musculus]
105663	NM_153083	2839	85.97	1.77	Thtpa	NP_694723.1//thiamine-triphosphatase [Mus musculus]
105670	NM_001170694,NM_134083	3411	224.55	3.84	Rcbtb2	EDL35862.1//regulator of chromosome condensation (RCC1) and BTB (POZ) domain containing protein 2, isoform CRA_b, partial [Mus musculus]
105675	NM_134084	1560	1235	46.76	Ppif	NP_598845.1//peptidyl-prolyl cis-trans isomerase F, mitochondrial precursor [Mus musculus]
105689	NM_207215	15269	972	3.68	Mycbp2	NP_997098.2//E3 ubiquitin-protein ligase MYCBP2 [Mus musculus]
105722	NM_001253813,NM_175344	5665.8	1916	19.63	Ano6	NP_001240742.1//anoctamin-6 isoform 1 [Mus musculus];NP_780553.2//anoctamin-6 isoform 2 [Mus musculus]
105727	NM_001166456,NM_001166458,NM_134086	7423.15	2138	16.69	Slc38a1	EDL04238.1//solute carrier family 38, member 1, isoform CRA_a, partial [Mus musculus]
105732	NM_001168253,NM_134087	4535.48	2711	34.76	Fam83h	EDL29512.1//expressed sequence AA409316, partial [Mus musculus]
105734	NM_178646	4851	65.89	0.79	Tigd5	NP_848761.2//tigger transposable element derived 5 [Mus musculus]
105734727	NM_001308449	1007	33.69	2	Gm27021	NP_001295378.1//Emc8-1190005I06Rik protein [Mus musculus]
105782	NM_001310542,NM_001310543,NM_134089	5522.28	2025	21.29	Scrib	BAC65493.1//mKIAA0147 protein, partial [Mus musculus];EDL29516.1//scribbled homolog (Drosophila), isoform CRA_c, partial [Mus musculus]
105785	NM_134090	1414	148	6.2	Kdelr3	NP_598851.2//ER lumen protein-retaining receptor 3 [Mus musculus]
105787	NM_001013367,NM_001355640	4625.79	394	4.95	Prkaa1	NP_001013385.3//5'-AMP-activated protein kinase catalytic subunit alpha-1 isoform 1 [Mus musculus];EDL03382.1//protein kinase, AMP-activated, alpha 1 catalytic subunit, partial [Mus musculus]
105827	NM_001164563,NM_001164602,NM_178114	3086.99	123	2.33	Amigo2	NP_835215.1//amphoterin-induced protein 2 precursor [Mus musculus]
105833	NM_153518	1880	9	0.28	Ccdc65	EDL04174.1//coiled-coil domain containing 65, isoform CRA_b, partial [Mus musculus]
105835	NM_001357669,NM_134091	3013	768	14.88	Sgsm3	XP_012597114.1//small G protein signaling modulator 3 isoform X3 [Microcebus murinus];EDL04591.1//RUN and TBC1 domain containing 3, isoform CRA_b, partial [Mus musculus]
105837	NM_001168250,NM_134092	3183.66	115	2.11	Mtbp	NP_598853.3//mdm2-binding protein isoform 1 [Mus musculus];NP_001161722.1//mdm2-binding protein isoform 2 [Mus musculus]
105841	NM_001081066	5299	394	4.32	Dennd3	BAD32324.1//mKIAA0870 protein, partial [Mus musculus]
105844	NM_130859	4748	964	11.8	Card10	NP_570929.2//caspase recruitment domain-containing protein 10 [Mus musculus]
105847	NM_178919	2906	1031	20.72	Lmf2	NP_849250.1//lipase maturation factor 2 [Mus musculus]
105853	NM_178920	2775	1587	33.43	Mal2	NP_849251.1//protein MAL2 [Mus musculus]
105855	NM_153505	4717	349	4.3	Nckap1l	EDL03915.1//NCK associated protein 1 like, isoform CRA_b, partial [Mus musculus]
105859	NM_145473	2507	407	9.5	Csdc2	CAA62001.2//PIPPin protein, partial [Rattus norvegicus]
105886298	NM_001294277,NM_010839	843.41	38.09	2.72	Cmc4	NP_034969.1//cx9C motif-containing protein 4 [Mus musculus]
105940408	NM_001309847,NM_001309848	1196.02	179.31	8.92	Gm20498	NP_001296777.1//Synj2bp-cox16 protein isoform 2 [Mus musculus];NP_001296776.1//Synj2bp-cox16 protein isoform 1 [Mus musculus]
105943584	NM_001310016,NM_001310017	2915.31	358.47	7.18	Gm45927	NP_001296945.1//uncharacterized protein LOC105943584 isoform 1 [Mus musculus]
105980076	NM_001310055	1549	3.95	0.15	Gm45929	NP_001296984.1//myocyte-specific enhancer factor 2B [Mus musculus]
105988	NM_001014976,NM_001356312	6630	75	0.66	Espl1	EDL03992.1//extra spindle poles-like 1 (S. cerevisiae), isoform CRA_b, partial [Mus musculus]
106014	NM_001252310,NM_134096	2617	32	0.72	Fam19a5	XP_019566439.1//PREDICTED: protein FAM19A5 isoform X2 [Rhinolophus sinicus];XP_013204340.1//PREDICTED: protein FAM19A5 isoform X1 [Microtus ochrogaster]
106021	NM_134097	3842	1052	15.94	Topors	NP_598858.2//E3 ubiquitin-protein ligase Topors [Mus musculus]
106025	NM_025340	1747	582	19.63	Sharpin	NP_079616.2//sharpin [Mus musculus]
106039	NM_145929	3034	1459	28.07	Gga1	NP_666041.1//ADP-ribosylation factor-binding protein GGA1 [Mus musculus]
106042	NM_001033217	4085	291	4.15	Prickle1	NP_001028389.1//prickle-like protein 1 [Mus musculus]
106052	NM_134099	3479	152	2.55	Fbxo4	NP_001101142.1//F-box only protein 4 [Rattus norvegicus]
106064	NM_145930	5094	965	11.01	AW549877	NP_666042.2//UPF0600 protein C5orf51 homolog [Mus musculus]
106068	NM_001033219,NM_001168255,NM_001357747	7104.79	482	3.93	Slc45a4	NP_001028391.2//solute carrier family 45 member 4 isoform 1 [Mus musculus]
106073	NM_134100	1742	754	25.5	Mfsd5	CAE45795.1//hypothetical protein, partial [Homo sapiens]
106143	NM_001357416,NM_178647	4403.17	1769	23.37	Cggbp1	XP_010165093.1//PREDICTED: CGG triplet repeat-binding protein 1 [Antrostomus carolinensis]
106200	NM_029582,NM_134105	2632.04	692	15.38	Txndc11	EDK97337.1//thioredoxin domain containing 11, isoform CRA_a, partial [Mus musculus]
106205	NM_145931	3857	2190	33.06	Zc3h7a	NP_666043.2//zinc finger CCCH domain-containing protein 7A [Mus musculus]
106248	NM_001356328,NM_001356329,NM_029128	2986.1	239	4.67	Qtrt2	NP_083404.2//queuine tRNA-ribosyltransferase accessory subunit 2 [Mus musculus];B8ZXI1.2//RecName: Full=Queuine tRNA-ribosyltransferase accessory subunit 2; AltName: Full=Queuine tRNA-ribosyltransferase domain-containing protein 1;EDK98025.1//queuine tRNA-ribosyltransferase domain containing 1, isoform CRA_c, partial [Mus musculus]
106298	NM_001039521	3607	688.2	11.12	Rrn3	NP_001034610.1//RNA polymerase I-specific transcription initiation factor RRN3 [Mus musculus]
106326	NM_176840	4521	331	4.26	Osbpl11	NP_789810.2//oxysterol-binding protein-related protein 11 [Mus musculus]
106338	NM_178925	1344	45	1.99	Nsun3	NP_849256.1//tRNA (cytosine(34)-C(5))-methyltransferase, mitochondrial [Mus musculus]
106344	NM_145480	1231	65.38	3.16	Rfc4	NP_663455.1//replication factor C subunit 4 [Mus musculus]
106347	NM_001285788,NM_001285791,NM_134109	3003.88	828	16.09	Ildr1	NP_001272717.1//immunoglobulin-like domain-containing receptor 1 isoform 1 precursor [Mus musculus];NP_598870.1//immunoglobulin-like domain-containing receptor 1 isoform 2 precursor [Mus musculus];EDK97929.1//immunoglobulin-like domain containing receptor 1, isoform CRA_c, partial [Mus musculus]
106369	NM_001291047,NM_001291053,NM_023249	2879	48.14	0.98	Ypel1	XP_021087100.1//protein yippee-like 1, partial [Mesocricetus auratus];NP_001277982.1//protein yippee-like 1 isoform 3 [Mus musculus];NP_001277976.1//protein yippee-like 1 isoform 1 [Mus musculus]
106389	NM_001113401,NM_001113405,NM_001358102,NM_134111	1540.83	1666.97	63.91	Eaf2	XP_021040456.1//ELL-associated factor 2 isoform X1 [Mus caroli]
106393	NM_001347162,NM_175347	6565.38	36.07	0.32	Srl	XP_008844476.1//PREDICTED: sarcalumenin [Nannospalax galili];NP_780556.2//sarcalumenin isoform 1 precursor [Mus musculus]
106489	NM_001357890,NM_134114	1048	364	20.76	Sft2d1	XP_016820233.1//PREDICTED: vesicle transport protein SFT2A isoform X2, partial [Cricetulus griseus];NP_598875.2//vesicle transport protein SFT2A [Mus musculus]
106504	NM_001357173,NM_134115	3361	917	15.91	Stk38	XP_006523449.1//PREDICTED: serine/threonine-protein kinase 38 isoform X2 [Mus musculus];XP_006523448.1//PREDICTED: serine/threonine-protein kinase 38 isoform X1 [Mus musculus]
106512	NM_134116	1359	213	9.29	Gpsm3	XP_005370825.1//PREDICTED: G-protein-signaling modulator 3 [Microtus ochrogaster]
106522	NM_134117	2454	48	1.15	Pkdcc	NP_598878.2//extracellular tyrosine-protein kinase PKDCC precursor [Mus musculus]
106529	NM_027179,NM_134118	1188.2	4207	210.69	Tecr	EDL10909.1//mCG11048, isoform CRA_b, partial [Mus musculus]
106557	NM_175349	1463	1	0.04	Ldhal6b	NP_780558.1//L-lactate dehydrogenase A-like 6B [Mus musculus]
106564	NM_001355214,NM_026494	1460	55	2.23	Ppcs	NP_080770.2//phosphopantothenate--cysteine ligase isoform 1 [Mus musculus]
106565	NM_001286013,NM_001286028	1415	1	0.04	Dlk2	AAI22519.1//Dlk2 protein [Mus musculus]
106572	NM_133685	3476	448	7.51	Rab31	NP_598446.2//ras-related protein Rab-31 [Mus musculus]
106581	NM_001206335,NM_001357894,NM_207217	2828.74	1447	29.89	Fam234a	EDL22499.1//integrin alpha FG-GAP repeat containing 3, isoform CRA_b, partial [Mus musculus];EDL22498.1//integrin alpha FG-GAP repeat containing 3, isoform CRA_a, partial [Mus musculus]
106582	NM_134122	1502	156	6.14	Nrm	NP_598883.1//nurim [Mus musculus]
106583	NM_134123	4892	2094	24.87	Scaf8	BAC65733.1//mKIAA1116 protein, partial [Mus musculus]
106585	NM_001025572	8991	857	5.52	Ankrd12	NP_001020743.1//ankyrin repeat domain-containing protein 12 [Mus musculus]
106618	NM_001163766	6068	203.14	1.94	Wdr90	XP_021077444.1//WD repeat-containing protein 90 isoform X1 [Mus pahari]
106628	NM_001242389,NM_001242390,NM_001242391,NM_134125	2326.92	2626	66.13	Trip10	EDL38257.1//thyroid hormone receptor interactor 10, isoform CRA_d, partial [Mus musculus];EDL38254.1//thyroid hormone receptor interactor 10, isoform CRA_a, partial [Mus musculus]
106633	NM_134126	5814	281	2.81	Ift140	NP_598887.3//intraflagellar transport protein 140 homolog [Mus musculus]
106639	NM_001166474,NM_178926	2072	630	17.85	Vmac	NP_849257.1//vimentin-type intermediate filament-associated coiled-coil protein isoform 1 [Mus musculus]
106672	NM_001002895	653	132	12.35	AI413582	EDL22543.1//mCG56521, partial [Mus musculus]
106707	NM_001357176,NM_028009	1655.45	97	3.46	Rpusd1	NP_082285.1//RNA pseudouridylate synthase domain-containing protein 1 [Mus musculus]
106722	NM_001033221,NM_001191012	2252	16	0.42	Mpig6b	NP_001028393.1//megakaryocyte and platelet inhibitory receptor G6b isoform 2 precursor [Mus musculus];NP_001177941.1//megakaryocyte and platelet inhibitory receptor G6b isoform 1 precursor [Mus musculus]
106757	NM_001357897,NM_175350	2565	24	0.55	Catsperd	XP_006523489.1//PREDICTED: cation channel sperm-associated protein subunit delta isoform X5 [Mus musculus];NP_780559.2//cation channel sperm-associated protein subunit delta precursor [Mus musculus]
106759	NM_174989	2852	516	10.57	Ticam1	AAH37048.1//Ticam1 protein, partial [Mus musculus]
106763	NM_001162864	6959	3.25	0.03	Ttbk1	XP_021041948.1//tau-tubulin kinase 1 [Mus caroli]
106766	NM_145934	2352	1477.98	36.82	Stap2	NP_666046.1//signal-transducing adaptor protein 2 [Mus musculus]
106794	NM_001163759,NM_198942	5094	270.97	3.09	Dhx57	NP_001157231.1//putative ATP-dependent RNA helicase DHX57 isoform 1 [Mus musculus];NP_945180.2//putative ATP-dependent RNA helicase DHX57 isoform 2 [Mus musculus]
106795	NM_001163763,NM_001163764,NM_025674	1616	154	5.62	Tcf19	EDL23217.1//transcription factor 19, isoform CRA_b, partial [Mus musculus]
106821	NM_001289490,NM_001289491,NM_001357903,NM_001357904,NM_207219	1176.7	177	8.95	Oard1	NP_997102.2//O-acetyl-ADP-ribose deacetylase 1 [Mus musculus]
106840	NM_175352	3643	1089	17.42	Unc119b	EDL19882.1//expressed sequence AA407659, isoform CRA_c, partial [Mus musculus]
106861	NM_134130	1903	59	1.82	Abhd3	EDL22991.1//abhydrolase domain containing 3, partial [Mus musculus]
106869	NM_001177759,NM_001177760,NM_134131	3274.08	190	3.38	Tnfaip8	NP_001171230.1//tumor necrosis factor alpha-induced protein 8 isoform 2 [Mus musculus];NP_001171231.1//tumor necrosis factor alpha-induced protein 8 isoform 3 [Mus musculus];NP_598892.2//tumor necrosis factor alpha-induced protein 8 isoform 1 [Mus musculus]
106877	NM_178928	3403	266	4.56	Afap1l1	NP_849259.2//actin filament-associated protein 1-like 1 [Mus musculus]
106878	NM_134133	2008	967	28.29	Smim3	EDL09830.1//RIKEN cDNA 2010002N04 [Mus musculus]
106894	NM_134134,NM_178277	5183.21	536	6.01	Hmgxb3	NP_598895.2//HMG domain-containing protein 3 isoform 2 [Mus musculus];XP_021006822.1//HMG domain-containing protein 3 isoform X1 [Mus caroli]
106931	NM_001142731,NM_134112	2404.52	506.42	12.33	Kctd1	NP_001136203.1//BTB/POZ domain-containing protein KCTD1 isoform 1 [Mus musculus];EAX01224.1//potassium channel tetramerisation domain containing 1, isoform CRA_c [Homo sapiens]
106947	NM_001358898,NM_134135	3719.3	209	3.27	Slc39a3	XP_006513087.1//PREDICTED: zinc transporter ZIP3 isoform X1 [Mus musculus]
106952	NM_001205336,NM_139206	5266	153	1.69	Arap3	AAL78678.1//dual-specificity Rho- and Arf-GTPase activating protein 1, partial [Mus musculus];EDL10100.1//centaurin, delta 3, isoform CRA_b, partial [Mus musculus]
106957	NM_139143	3905	355	5.29	Slc39a6	NP_631882.2//zinc transporter ZIP6 precursor [Mus musculus]
107022	NM_026240	2611	744	16.67	Gramd3	BAB31270.1//unnamed protein product [Mus musculus]
107029	NM_145494	2455	190	4.53	Me2	XP_021006041.1//NAD-dependent malic enzyme, mitochondrial isoform X1 [Mus caroli]
107035	NM_134136	4416	693	9.13	Fbxo38	NP_598897.2//F-box only protein 38 [Mus musculus]
107045	NM_134137	3845	876	13.27	Lars	BAC98147.1//mKIAA1352 protein, partial [Mus musculus]
107047	NM_134138	1059	134	7.56	Psmg2	NP_598899.1//proteasome assembly chaperone 2 [Mus musculus]
107065	NM_178005	5673	18	0.18	Lrrtm2	BAC65560.1//mKIAA0416 protein, partial [Mus musculus]
107071	NM_134139	1220	511	24.9	Wdr74	NP_598900.1//WD repeat-containing protein 74 [Mus musculus]
107094	NM_199447	4344	374	5.01	Rrp12	EDL41864.1//expressed sequence AA408556, isoform CRA_b, partial [Mus musculus]
107173	NM_001177360,NM_001177361,NM_001177362,NM_207220	1532.87	163.15	6.29	Gpr137	EDL33263.1//G protein-coupled receptor 137, isoform CRA_a [Mus musculus];NP_001170831.1//integral membrane protein GPR137 isoform 2 [Mus musculus];NP_001170832.1//integral membrane protein GPR137 isoform 3 [Mus musculus];XP_004394056.1//PREDICTED: integral membrane protein GPR137 isoform X2 [Odobenus rosmarus divergens]
107182	NM_001080706	8509	1333.77	9.08	Btaf1	NP_001074175.1//TATA-binding protein-associated factor 172 [Mus musculus]
107197	NM_001160356	847	172	12.24	Uqcc3	XP_021007944.1//ubiquinol-cytochrome-c reductase complex assembly factor 3 [Mus caroli]
107221	NM_181748	1393	68	2.89	Ffar4	NP_861413.1//free fatty acid receptor 4 [Mus musculus]
107227	NM_134147	1284	245	11.33	Macrod1	NP_598908.2//O-acetyl-ADP-ribose deacetylase MACROD1 [Mus musculus]
107239	NM_134148	3968	40	0.59	Carns1	EDL33027.1//mCG3875, partial [Mus musculus]
107242	NM_001256515,NM_134149	1544.21	919	35.16	AI837181	EDL33129.1//expressed sequence AI837181, isoform CRA_b, partial [Mus musculus];NP_598910.2//UPF0696 protein C11orf68 homolog isoform a [Mus musculus]
107250	NM_178929	1383	8	0.34	Kazald1	NP_849260.2//kazal-type serine protease inhibitor domain-containing protein 1 precursor [Mus musculus]
107260	NM_134150	1677	1305	45.88	Otub1	XP_007992591.1//PREDICTED: ubiquitin thioesterase OTUB1 [Chlorocebus sabaeus]
107271	NM_134151	2874	537	10.92	Yars	NP_598912.4//tyrosine--tRNA ligase, cytoplasmic [Mus musculus]
107272	NM_001205339,NM_177420	2176.52	676	18.22	Psat1	NP_803155.1//phosphoserine aminotransferase isoform 1 [Mus musculus];NP_001192268.1//phosphoserine aminotransferase isoform 2 [Mus musculus]
107303348	NM_001320725	3895	71.46	1.07	Gm45935	NP_001307654.1//Setdb2-Phf11c protein [Mus musculus]
107305	NM_181403	2415	959	23.26	Vps37c	EDL41377.1//vacuolar protein sorting 37C (yeast), isoform CRA_b, partial [Mus musculus]
107321	NM_134152	1673	80	2.82	Lpxn	EDL41486.1//leupaxin, isoform CRA_a, partial [Mus musculus]
107328	NM_153597	1168	37.34	1.9	Trpt1	NP_705825.2//tRNA 2'-phosphotransferase 1 [Mus musculus]
[truncated: 15,520 more rows]

## Sheet: 1734-BM.gene.fpkm
gene_id	transcript_id(s)	length	expected_count	FPKM	Symbol	Nr Description
[truncated: 14,964 more rows]

## Sheet: 1734-T.gene.fpkm
gene_id	transcript_id(s)	length	expected_count	FPKM	Symbol	Nr Description
[truncated: 16,253 more rows]

[truncated: 15 more sheets: 1789-BM.gene.fpkm, 1789-T.gene.fpkm, 1791-BM.gene.fpkm, 1791-T.gene.fpkm, 1970-BM.gene.fpkm, 1970-T.gene.fpkm, 2066-BM.gene.fpkm, 2423-BM.gene.fpkm, 2423-T.gene.fpkm, 2514-BM.gene.fpkm, 2514-T.gene.fpkm, 2521-BM.gene.fpkm, 2521-T.gene.fpkm, 2522-BM.gene.fpkm, 2522-T.gene.fpkm]
